# Supplementary material for: The Hsp90 isoforms from S. cerevisiae differ in structure, function and client range
Source: Nat Commun. 2019 Aug 9;10:3626. doi: 10.1038/s41467-019-11518-w (PMC6689086; doi:10.1038/s41467-019-11518-w)
Supplement: Supplementary file 3 — Supplementary Data 1 [file 41467_2019_11518_MOESM3_ESM.xlsx]

## Sheet: explanations
protein id overview
identified in	Identified columns state if a protein was detected and passed the quality criteria (1) in the respective experimental conditoin
maximum number of uniquely quantified peptides	Number of unique peptides which were used for the quantification of this protein
top3	The top3 value is the average ms1 peak intensity of the three most intensive peptides for each protein on the log10 scale
median signal_sum overview
signal sum	sum of tmt reporter ion signal of each peptide which passed the quality criteria of IsobarQuant
shown is the median signal_sum of all replicates
limma results full long table
Please note, that you should subset this table on the 'sample' and 'comparison' column in order to see the corresponding limma results.
sample	indicates the corresponding experiment type, e.g. lysate/pulldown or heat shock and non-heat shock
comparison	indicates the corresponding statistical comparison of conditions
log2(fold change)	indicates the average fold change on log2 scale
average signal_sum	indicate the average signal_sum of all compared signal_sum values of the corresponding conditions
pvalue
fdr	false discovery rate - pvalues adjusted for multiple testing after Benjamini and Hochberg
hit_annotation	hit classification: hits with fdr <= 0.05 and fold-change >= 100 %
limma fold change overview hit
Log2 fold-changes are shown in wide table format. Only significant fold-changes are shown. All others are NA values.
The following R code was used for the limma analysis:
contrast.matrix <- model.matrix( ~ 0 + limma.cond + limma.rep)
limma.object <- eBayes(
contrasts.fit(
lmFit(limma_data, design = contrast.matrix),
makeContrasts(contrasts = comparison.list, levels = contrast.matrix)
)
)
limma_results <- limma::topTable(limma.object,
sort.by = "t",
coef = comparison,
number = Inf)
limma_data	matrix with the log2 signal_sums for each conditions - rows = proteins, columns = conditions
limma.cond	condition vector to annotate limma_data
limma.rep	vector indicating the corresponding replicate
comparison.list	vector with all statistical comparison to perform e.g. "Hsc_GFP - Hsc"
comparison	one specific comparison to show limma output e.g. "Hsc_GFP - Hsc"

## Sheet: protein id overview
gene_name	protein_id	description	identified in lysate non-heat shock	identified in lysate heat shock	identified in pulldown non-heat shock	identified in pulldown heat shock	maximum number of uniquely quantified peptides lysate non-heat shock	maximum number of uniquely quantified peptides lysate heat shock	maximum number of uniquely quantified peptides pulldown non-heat shock	maximum number of uniquely quantified peptides pulldown heat shock	average top3 lysate non-heat shock	average top3 lysate heat shock	average top3 pulldown non-heat shock	average top3 pulldown heat shock
DLD3	P39976	D-lactate dehydrogenase [cytochrome] 3 OS=Saccharomyces cerevisiae (strain ATCC 204508 / S288c) GN=DLD3 PE=1 SV=1	1	1	0	0	20	24	NA	NA	7.24948	8.18109	NA	NA
HPA3	P39979	D-amino-acid N-acetyltransferase HPA3 OS=Saccharomyces cerevisiae (strain ATCC 204508 / S288c) GN=HPA3 PE=1 SV=2	1	1	0	0	6	4	NA	NA	6.85184	7.17994	NA	NA
CHA1	P25379	Catabolic L-serine/threonine dehydratase OS=Saccharomyces cerevisiae (strain ATCC 204508 / S288c) GN=CHA1 PE=1 SV=2	1	1	1	0	10	6	6	NA	7.32701	6.3984	7.49198	NA
RHB1	P25378	Rheb-like protein RHB1 OS=Saccharomyces cerevisiae (strain ATCC 204508 / S288c) GN=RHB1 PE=1 SV=2	1	0	0	0	4	NA	NA	NA	6.44015	NA	NA	NA
PRD1	P25375	Saccharolysin OS=Saccharomyces cerevisiae (strain ATCC 204508 / S288c) GN=PRD1 PE=1 SV=1	1	1	0	0	35	37	NA	NA	7.8716	8.27166	NA	NA
NFS1	P25374	Cysteine desulfurase, mitochondrial OS=Saccharomyces cerevisiae (strain ATCC 204508 / S288c) GN=NFS1 PE=1 SV=2	1	1	0	0	13	11	2	2	7.26334	7.33361	7.40724	5.89792
ADP1	P25371	Probable ATP-dependent permease OS=Saccharomyces cerevisiae (strain ATCC 204508 / S288c) GN=ADP1 PE=1 SV=2	1	1	0	0	10	5	NA	NA	6.57473	6.35017	NA	NA
GRX1	P25373	Glutaredoxin-1 OS=Saccharomyces cerevisiae (strain ATCC 204508 / S288c) GN=GRX1 PE=1 SV=1	1	1	0	0	9	7	NA	NA	7.80804	7.864	NA	NA
TRX3	P25372	Thioredoxin-3, mitochondrial OS=Saccharomyces cerevisiae (strain ATCC 204508 / S288c) GN=TRX3 PE=1 SV=1	1	1	0	0	6	5	NA	NA	7.32752	7.26675	NA	NA
COF1	Q03048	Cofilin OS=Saccharomyces cerevisiae (strain ATCC 204508 / S288c) GN=COF1 PE=1 SV=1	1	1	0	1	7	10	NA	5	8.47273	8.54182	NA	6.33798
YPT32	P51996	GTP-binding protein YPT32/YPT11 OS=Saccharomyces cerevisiae (strain ATCC 204508 / S288c) GN=YPT32 PE=1 SV=3	1	1	0	0	5	4	NA	NA	7.13369	6.58381	NA	NA
THI12|THI5|THI11|THI13	P42883|P43534|P47183|Q07748		1	0	0	0	2	2	NA	NA	5.70913	6.22277	NA	NA
RHO4	Q00246	GTP-binding protein RHO4 OS=Saccharomyces cerevisiae (strain ATCC 204508 / S288c) GN=RHO4 PE=1 SV=2	1	1	0	0	3	3	NA	NA	6.15618	6.37993	NA	NA
RHO3	Q00245	GTP-binding protein RHO3 OS=Saccharomyces cerevisiae (strain ATCC 204508 / S288c) GN=RHO3 PE=1 SV=2	1	1	0	0	10	8	NA	NA	7.33444	6.83499	NA	NA
SAM1	P10659	S-adenosylmethionine synthase 1 OS=Saccharomyces cerevisiae (strain ATCC 204508 / S288c) GN=SAM1 PE=1 SV=2	1	1	1	1	9	8	6	5	7.7296	8.23405	7.96849	6.2935
SPE2	P21182	S-adenosylmethionine decarboxylase proenzyme OS=Saccharomyces cerevisiae (strain ATCC 204508 / S288c) GN=SPE2 PE=1 SV=1	1	1	0	0	7	11	NA	NA	6.64684	7.33309	NA	NA
RPS10B|RPS10A	P46784|Q08745	40S ribosomal protein S10-B OS=Saccharomyces cerevisiae (strain ATCC 204508 / S288c) GN=RPS10B PE=1 SV=1|40S ribosomal protein S10-A OS=Saccharomyces cerevisiae (strain ATCC 204508 / S288c) GN=RPS10A PE=1 SV=1	1	1	1	0	5	7	4	NA	6.93194	7.28511	7.40803	NA
RDL2	Q08742	Thiosulfate sulfurtransferase RDL2, mitochondrial OS=Saccharomyces cerevisiae (strain ATCC 204508 / S288c) GN=RDL2 PE=1 SV=1	1	1	0	0	3	5	NA	NA	6.50206	6.73425	NA	NA
SDO1	Q07953	Ribosome maturation protein SDO1 OS=Saccharomyces cerevisiae (strain ATCC 204508 / S288c) GN=SDO1 PE=1 SV=1	1	0	0	0	7	NA	NA	NA	6.43072	NA	NA	NA
PRO3	P32263	Pyrroline-5-carboxylate reductase OS=Saccharomyces cerevisiae (strain ATCC 204508 / S288c) GN=PRO3 PE=1 SV=1	1	1	1	1	14	14	7	6	8.28882	8.87048	7.63955	6.14669
SRP101	P32916	Signal recognition particle receptor subunit alpha homolog OS=Saccharomyces cerevisiae (strain ATCC 204508 / S288c) GN=SRP101 PE=1 SV=2	1	1	0	0	6	4	NA	NA	6.43572	5.96888	NA	NA
MGM1	P32266	Dynamin-like GTPase MGM1, mitochondrial OS=Saccharomyces cerevisiae (strain ATCC 204508 / S288c) GN=MGM1 PE=1 SV=3	1	0	0	0	10	NA	NA	NA	6.40989	NA	NA	NA
VAM7	P32912	Vacuolar morphogenesis protein 7 OS=Saccharomyces cerevisiae (strain ATCC 204508 / S288c) GN=VAM7 PE=1 SV=1	1	1	0	0	6	4	NA	NA	6.63811	6.85858	NA	NA
SPG4	Q04438	Stationary phase protein 4 OS=Saccharomyces cerevisiae (strain ATCC 204508 / S288c) GN=SPG4 PE=1 SV=1	1	0	0	0	5	2	NA	NA	6.48	5.89507	NA	NA
MYO5	Q04439	Myosin-5 OS=Saccharomyces cerevisiae (strain ATCC 204508 / S288c) GN=MYO5 PE=1 SV=1	1	1	0	0	17	17	NA	NA	6.50638	6.79228	NA	NA
CAB1	Q04430	Pantothenate kinase CAB1 OS=Saccharomyces cerevisiae (strain ATCC 204508 / S288c) GN=CAB1 PE=1 SV=1	1	1	0	0	9	11	NA	2	7.10949	7.25469	NA	5.52596
KRE28	Q04431	Spindle pole body component KRE28 OS=Saccharomyces cerevisiae (strain ATCC 204508 / S288c) GN=KRE28 PE=1 SV=1	1	0	0	0	3	NA	NA	NA	5.77363	NA	NA	NA
HSP31	Q04432	Glutathione-independent glyoxalase HSP31 OS=Saccharomyces cerevisiae (strain ATCC 204508 / S288c) GN=HSP31 PE=1 SV=1	1	1	0	0	14	14	NA	NA	8.10845	8.19571	NA	NA
CDC28	P00546	Cyclin-dependent kinase 1 OS=Saccharomyces cerevisiae (strain ATCC 204508 / S288c) GN=CDC28 PE=1 SV=1	1	1	1	0	14	4	5	NA	7.23414	6.50058	7.41378	NA
CDC19	P00549	Pyruvate kinase 1 OS=Saccharomyces cerevisiae (strain ATCC 204508 / S288c) GN=CDC19 PE=1 SV=2	1	1	1	1	48	49	42	38	8.98441	9.20844	9.22199	8.27089
COX4	P04037	Cytochrome c oxidase subunit 4, mitochondrial OS=Saccharomyces cerevisiae (strain ATCC 204508 / S288c) GN=COX4 PE=1 SV=1	1	1	0	0	9	9	NA	NA	7.57418	6.77874	NA	NA
COQ9	Q05779	Ubiquinone biosynthesis protein COQ9, mitochondrial OS=Saccharomyces cerevisiae (strain ATCC 204508 / S288c) GN=COQ9 PE=1 SV=1	1	0	0	0	6	NA	NA	NA	6.96171	NA	NA	NA
PRC1	P00729	Carboxypeptidase Y OS=Saccharomyces cerevisiae (strain ATCC 204508 / S288c) GN=PRC1 PE=1 SV=1	1	1	0	0	6	5	NA	NA	7.73768	7.75313	NA	NA
AIM32	Q04689	Altered inheritance of mitochondria protein 32 OS=Saccharomyces cerevisiae (strain ATCC 204508 / S288c) GN=AIM32 PE=3 SV=1	1	0	0	0	2	NA	NA	NA	5.75505	NA	NA	NA
MGM101	P32787	Mitochondrial genome maintenance protein MGM101 OS=Saccharomyces cerevisiae (strain ATCC 204508 / S288c) GN=MGM101 PE=1 SV=1	1	1	0	0	4	7	NA	NA	6.0339	6.39281	NA	NA
YPL107W	Q02873	UPF0651 protein YPL107W, mitochondrial OS=Saccharomyces cerevisiae (strain ATCC 204508 / S288c) GN=YPL107W PE=1 SV=1	1	0	0	0	4	3	NA	NA	6.48632	6.15986	NA	NA
SYH1	Q02875	SMY2 homolog 2 OS=Saccharomyces cerevisiae (strain ATCC 204508 / S288c) GN=SYH1 PE=1 SV=1	1	1	0	0	2	7	NA	NA	5.69875	6.1745	NA	NA
CDC42	P19073	Cell division control protein 42 OS=Saccharomyces cerevisiae (strain ATCC 204508 / S288c) GN=CDC42 PE=1 SV=2	1	1	0	0	4	4	NA	NA	7.3441	7.09368	NA	NA
TAF6	P53040	Transcription initiation factor TFIID subunit 6 OS=Saccharomyces cerevisiae (strain ATCC 204508 / S288c) GN=TAF6 PE=1 SV=1	1	0	0	0	7	NA	NA	NA	6.20559	NA	NA	NA
YNL200C	P40165	NAD(P)H-hydrate epimerase OS=Saccharomyces cerevisiae (strain ATCC 204508 / S288c) GN=YNL200C PE=1 SV=1	1	1	0	0	6	7	3	NA	7.29567	7.59041	6.80825	NA
PSY2	P40164	Serine/threonine-protein phosphatase 4 regulatory subunit 3 OS=Saccharomyces cerevisiae (strain ATCC 204508 / S288c) GN=PSY2 PE=1 SV=1	1	0	0	0	11	2	NA	NA	6.18053	5.89132	NA	NA
RTT106	P40161	Histone chaperone RTT106 OS=Saccharomyces cerevisiae (strain ATCC 204508 / S288c) GN=RTT106 PE=1 SV=1	1	1	1	0	10	4	4	NA	6.45678	6.54952	7.10587	NA
RIO2	P40160	Serine/threonine-protein kinase RIO2 OS=Saccharomyces cerevisiae (strain ATCC 204508 / S288c) GN=RIO2 PE=1 SV=1	1	0	0	0	9	2	2	NA	6.5545	5.91071	7.31668	NA
TGL3	P40308	Lipase 3 OS=Saccharomyces cerevisiae (strain ATCC 204508 / S288c) GN=TGL3 PE=1 SV=2	1	0	0	0	8	NA	NA	NA	6.47562	NA	NA	NA
HIS7	P33734	Imidazole glycerol phosphate synthase hisHF OS=Saccharomyces cerevisiae (strain ATCC 204508 / S288c) GN=HIS7 PE=1 SV=2	1	1	0	0	31	34	NA	NA	7.82146	8.19157	NA	NA
PRE5	P40302	Proteasome subunit alpha type-6 OS=Saccharomyces cerevisiae (strain ATCC 204508 / S288c) GN=PRE5 PE=1 SV=1	1	1	1	1	12	14	11	11	7.48907	7.78271	7.83143	6.78433
SEC31	P38968	Protein transport protein SEC31 OS=Saccharomyces cerevisiae (strain ATCC 204508 / S288c) GN=SEC31 PE=1 SV=3	1	1	1	1	29	20	5	6	7.83633	8.28948	7.13773	5.83702
RIM11	P38615	Serine/threonine-protein kinase RIM11/MSD1 OS=Saccharomyces cerevisiae (strain ATCC 204508 / S288c) GN=RIM11 PE=1 SV=1	1	1	0	0	8	9	NA	NA	6.86746	6.86106	NA	NA
YGP1	P38616	Protein YGP1 OS=Saccharomyces cerevisiae (strain ATCC 204508 / S288c) GN=YGP1 PE=1 SV=2	1	1	0	0	7	8	NA	NA	8.19009	8.57073	NA	NA
TVP23	P38962	Golgi apparatus membrane protein TVP23 OS=Saccharomyces cerevisiae (strain ATCC 204508 / S288c) GN=TVP23 PE=1 SV=1	1	0	0	0	3	NA	NA	NA	5.78228	NA	NA	NA
KRS1	P15180	Lysine--tRNA ligase, cytoplasmic OS=Saccharomyces cerevisiae (strain ATCC 204508 / S288c) GN=KRS1 PE=1 SV=2	1	1	1	1	37	43	10	22	8.04209	8.52323	7.71256	6.95303
RPC10	P40422	DNA-directed RNA polymerases I, II, and III subunit RPABC4 OS=Saccharomyces cerevisiae (strain ATCC 204508 / S288c) GN=RPC10 PE=1 SV=1	1	1	0	0	3	3	NA	NA	5.96354	6.35389	NA	NA
ADD37	Q03233	Alpha1-proteinase inhibitor-degradation deficient protein 37 OS=Saccharomyces cerevisiae (strain ATCC 204508 / S288c) GN=ADD37 PE=1 SV=1	1	0	0	0	5	4	NA	NA	6.64288	6.77719	NA	NA
YPR172W	Q06608	Pyridoxamine 5'-phosphate oxidase homolog OS=Saccharomyces cerevisiae (strain ATCC 204508 / S288c) GN=YPR172W PE=1 SV=1	1	1	0	0	11	7	NA	NA	7.47462	7.44844	NA	NA
YEF3	P16521	Elongation factor 3A OS=Saccharomyces cerevisiae (strain ATCC 204508 / S288c) GN=YEF3 PE=1 SV=4	1	1	1	1	33	31	30	32	8.45054	8.40977	8.70264	7.38138
ENT1	Q12518	Epsin-1 OS=Saccharomyces cerevisiae (strain ATCC 204508 / S288c) GN=ENT1 PE=1 SV=1	1	1	0	0	16	6	NA	NA	7.30339	6.58324	NA	NA
PTC5	Q12511	[Pyruvate dehydrogenase [acetyl-transferring]]-phosphatase 1, mitochondrial OS=Saccharomyces cerevisiae (strain ATCC 204508 / S288c) GN=PTC5 PE=1 SV=1	1	1	0	0	14	14	NA	NA	7.04188	6.97949	NA	NA
TMA17	Q12513	Translation machinery-associated protein 17 OS=Saccharomyces cerevisiae (strain ATCC 204508 / S288c) GN=TMA17 PE=1 SV=1	1	1	0	0	4	3	NA	NA	6.43337	6.27402	NA	NA
NOT5	Q12514	General negative regulator of transcription subunit 5 OS=Saccharomyces cerevisiae (strain ATCC 204508 / S288c) GN=NOT5 PE=1 SV=1	1	1	0	0	10	6	NA	NA	6.52311	6.64281	NA	NA
PAR32	Q12515	Protein PAR32 OS=Saccharomyces cerevisiae (strain ATCC 204508 / S288c) GN=PAR32 PE=1 SV=1	1	1	0	0	5	3	NA	NA	6.23642	6.28492	NA	NA
DCP1	Q12517	mRNA-decapping enzyme subunit 1 OS=Saccharomyces cerevisiae (strain ATCC 204508 / S288c) GN=DCP1 PE=1 SV=1	1	1	0	0	6	4	NA	NA	6.47882	6.24866	NA	NA
GCG1	P32656	Glutathione-specific gamma-glutamylcyclotransferase OS=Saccharomyces cerevisiae (strain ATCC 204508 / S288c) GN=GCG1 PE=1 SV=1	1	0	0	0	4	NA	NA	NA	6.33023	NA	NA	NA
GDH3	P39708	NADP-specific glutamate dehydrogenase 2 OS=Saccharomyces cerevisiae (strain ATCC 204508 / S288c) GN=GDH3 PE=3 SV=1	1	1	0	0	17	11	NA	NA	7.4288	7.22232	NA	NA
NUP60	P39705	Nucleoporin NUP60 OS=Saccharomyces cerevisiae (strain ATCC 204508 / S288c) GN=NUP60 PE=1 SV=1	1	1	0	0	8	6	NA	NA	6.2003	6.12483	NA	NA
ERP2	P39704	Protein ERP2 OS=Saccharomyces cerevisiae (strain ATCC 204508 / S288c) GN=ERP2 PE=1 SV=1	1	0	0	0	3	NA	NA	NA	6.27738	NA	NA	NA
MDM38	Q08179	Mitochondrial distribution and morphology protein 38 OS=Saccharomyces cerevisiae (strain ATCC 204508 / S288c) GN=MDM38 PE=1 SV=1	1	1	0	0	23	10	NA	NA	7.4467	6.76828	NA	NA
TPS1	Q00764	Alpha,alpha-trehalose-phosphate synthase [UDP-forming] 56 kDa subunit OS=Saccharomyces cerevisiae (strain ATCC 204508 / S288c) GN=TPS1 PE=1 SV=2	1	1	1	1	18	19	14	9	8.2113	8.34464	8.21242	6.53673
NOP7	P53261	Pescadillo homolog OS=Saccharomyces cerevisiae (strain ATCC 204508 / S288c) GN=NOP7 PE=1 SV=1	1	1	0	0	2	3	NA	NA	5.72389	5.94983	NA	NA
GRX2	P17695	Glutaredoxin-2, mitochondrial OS=Saccharomyces cerevisiae (strain ATCC 204508 / S288c) GN=GRX2 PE=1 SV=3	1	1	1	0	9	7	5	NA	7.55241	7.31924	7.74169	NA
ERG20	P08524	Farnesyl pyrophosphate synthase OS=Saccharomyces cerevisiae (strain ATCC 204508 / S288c) GN=ERG20 PE=1 SV=2	1	1	1	1	18	16	6	10	8.21059	8.51198	7.39839	6.33674
GCN20	P43535	Protein GCN20 OS=Saccharomyces cerevisiae (strain ATCC 204508 / S288c) GN=GCN20 PE=1 SV=1	1	1	0	1	23	28	3	2	7.33019	7.46682	7.25542	5.45061
POL3	P15436	DNA polymerase delta catalytic subunit OS=Saccharomyces cerevisiae (strain ATCC 204508 / S288c) GN=POL3 PE=1 SV=4	1	1	0	0	4	2	NA	NA	6.14196	5.84781	NA	NA
HYR1	P40581	Peroxiredoxin HYR1 OS=Saccharomyces cerevisiae (strain ATCC 204508 / S288c) GN=HYR1 PE=1 SV=1	1	1	1	0	11	9	3	NA	7.99725	8.07857	7.3696	NA
DPB4	Q04603	DNA polymerase epsilon subunit D OS=Saccharomyces cerevisiae (strain ATCC 204508 / S288c) GN=DPB4 PE=1 SV=1	1	0	0	0	4	NA	NA	NA	5.82249	NA	NA	NA
IDH1	P28834	Isocitrate dehydrogenase [NAD] subunit 1, mitochondrial OS=Saccharomyces cerevisiae (strain ATCC 204508 / S288c) GN=IDH1 PE=1 SV=2	1	1	1	1	18	16	6	5	8.29209	8.52637	7.71233	5.86583
TMA64	Q04600	Translation machinery-associated protein 64 OS=Saccharomyces cerevisiae (strain ATCC 204508 / S288c) GN=TMA64 PE=1 SV=1	0	1	0	0	3	6	NA	NA	5.65705	6.27018	NA	NA
YLR118C	Q12354	Acyl-protein thioesterase 1 OS=Saccharomyces cerevisiae (strain ATCC 204508 / S288c) GN=YLR118C PE=1 SV=1	1	1	0	0	4	4	NA	NA	6.91111	6.51264	NA	NA
PST1	Q12355	Cell wall mannoprotein PST1 OS=Saccharomyces cerevisiae (strain ATCC 204508 / S288c) GN=PST1 PE=1 SV=1	1	1	0	0	7	5	NA	NA	7.38765	7.26187	NA	NA
CDC24	P11433	Cell division control protein 24 OS=Saccharomyces cerevisiae (strain ATCC 204508 / S288c) GN=CDC24 PE=1 SV=2	1	0	0	0	7	NA	4	NA	6.24496	NA	6.78131	NA
AIM22	P47051	Putative lipoate-protein ligase A OS=Saccharomyces cerevisiae (strain ATCC 204508 / S288c) GN=AIM22 PE=3 SV=2	1	1	0	0	6	4	NA	NA	6.14294	6.76011	NA	NA
CTR9	P89105	RNA polymerase-associated protein CTR9 OS=Saccharomyces cerevisiae (strain ATCC 204508 / S288c) GN=CTR9 PE=1 SV=3	1	1	1	0	32	20	3	NA	6.96945	6.71296	6.68358	NA
SEC5	P89102	Exocyst complex component SEC5 OS=Saccharomyces cerevisiae (strain ATCC 204508 / S288c) GN=SEC5 PE=1 SV=1	1	0	0	0	8	NA	NA	NA	6.1259	NA	NA	NA
IMD4	P50094	Inosine-5'-monophosphate dehydrogenase 4 OS=Saccharomyces cerevisiae (strain ATCC 204508 / S288c) GN=IMD4 PE=1 SV=1	1	1	0	0	14	15	NA	2	7.86327	8.43937	NA	5.73597
IMD3	P50095	Inosine-5'-monophosphate dehydrogenase 3 OS=Saccharomyces cerevisiae (strain ATCC 204508 / S288c) GN=IMD3 PE=1 SV=1	1	1	1	0	6	9	3	2	7.94384	8.25689	7.37721	6.43449
KAE1	P36132	tRNA N6-adenosine threonylcarbamoyltransferase OS=Saccharomyces cerevisiae (strain ATCC 204508 / S288c) GN=KAE1 PE=1 SV=2	1	1	0	0	7	8	NA	NA	6.77462	6.70281	NA	NA
SHB17	P36136	Sedoheptulose 1,7-bisphosphatase OS=Saccharomyces cerevisiae (strain ATCC 204508 / S288c) GN=SHB17 PE=1 SV=1	1	1	0	0	13	13	NA	NA	7.83253	8.37924	NA	NA
UTH1	P36135	Probable secreted beta-glucosidase UTH1 OS=Saccharomyces cerevisiae (strain ATCC 204508 / S288c) GN=UTH1 PE=1 SV=2	1	1	0	0	2	2	NA	NA	6.55413	6.94627	NA	NA
PET10	P36139	Protein PET10 OS=Saccharomyces cerevisiae (strain ATCC 204508 / S288c) GN=PET10 PE=1 SV=3	1	1	0	0	19	7	NA	NA	7.81032	6.5735	NA	NA
PSP1	P50896	Protein PSP1 OS=Saccharomyces cerevisiae (strain ATCC 204508 / S288c) GN=PSP1 PE=1 SV=2	1	1	0	0	16	5	NA	NA	6.80702	6.04091	NA	NA
NPP1	P25353	Ectonucleotide pyrophosphatase/phosphodiesterase 1 OS=Saccharomyces cerevisiae (strain ATCC 204508 / S288c) GN=NPP1 PE=1 SV=2	1	0	0	0	4	NA	NA	NA	5.9139	NA	NA	NA
CBF1	P17106	Centromere-binding protein 1 OS=Saccharomyces cerevisiae (strain ATCC 204508 / S288c) GN=CBF1 PE=1 SV=2	1	1	0	0	11	8	NA	NA	6.7154	6.98888	NA	NA
SAH1	P39954	Adenosylhomocysteinase OS=Saccharomyces cerevisiae (strain ATCC 204508 / S288c) GN=SAH1 PE=1 SV=1	1	1	1	1	29	28	18	16	8.4109	8.80142	8.34112	6.85285
SAP1	P39955	Protein SAP1 OS=Saccharomyces cerevisiae (strain ATCC 204508 / S288c) GN=SAP1 PE=1 SV=1	1	0	0	0	3	NA	NA	NA	5.35531	NA	NA	NA
CKI1	P20485	Choline kinase OS=Saccharomyces cerevisiae (strain ATCC 204508 / S288c) GN=CKI1 PE=1 SV=1	1	1	0	0	14	5	2	NA	7.02833	6.34864	7.06084	NA
CKS1	P20486	Cyclin-dependent kinases regulatory subunit OS=Saccharomyces cerevisiae (strain ATCC 204508 / S288c) GN=CKS1 PE=1 SV=1	1	1	0	0	3	3	NA	NA	6.30961	6.72553	NA	NA
BAT1	P38891	Branched-chain-amino-acid aminotransferase, mitochondrial OS=Saccharomyces cerevisiae (strain ATCC 204508 / S288c) GN=BAT1 PE=1 SV=1	1	1	0	0	14	11	NA	NA	7.77649	8.0419	NA	NA
GUD1	Q07729	Probable guanine deaminase OS=Saccharomyces cerevisiae (strain ATCC 204508 / S288c) GN=GUD1 PE=1 SV=1	1	1	0	0	8	5	NA	NA	6.1251	6.18018	NA	NA
SUI1	P32911	Eukaryotic translation initiation factor eIF-1 OS=Saccharomyces cerevisiae (strain ATCC 204508 / S288c) GN=SUI1 PE=1 SV=1	1	1	0	0	7	6	NA	NA	6.17481	6.42541	NA	NA
RPC34	P32910	DNA-directed RNA polymerase III subunit RPC6 OS=Saccharomyces cerevisiae (strain ATCC 204508 / S288c) GN=RPC34 PE=1 SV=1	1	1	0	0	5	3	NA	NA	6.45345	5.83094	NA	NA
PRO1	P32264	Glutamate 5-kinase OS=Saccharomyces cerevisiae (strain ATCC 204508 / S288c) GN=PRO1 PE=1 SV=2	1	1	0	0	12	9	2	2	7.01847	7.14159	6.7739	5.59775
MCM2	P29469	DNA replication licensing factor MCM2 OS=Saccharomyces cerevisiae (strain ATCC 204508 / S288c) GN=MCM2 PE=1 SV=2	1	1	0	0	12	6	NA	NA	6.35548	6.35579	NA	NA
PAP1	P29468	Poly(A) polymerase OS=Saccharomyces cerevisiae (strain ATCC 204508 / S288c) GN=PAP1 PE=1 SV=1	1	1	1	0	15	13	4	2	6.71066	6.70906	6.93841	5.17471
HFD1	Q04458	Fatty aldehyde dehydrogenase HFD1 OS=Saccharomyces cerevisiae (strain ATCC 204508 / S288c) GN=HFD1 PE=1 SV=1	1	1	1	0	15	8	12	NA	7.49065	6.78766	7.80616	NA
ALE1	Q08548	Lysophospholipid acyltransferase OS=Saccharomyces cerevisiae (strain ATCC 204508 / S288c) GN=ALE1 PE=1 SV=1	1	0	0	0	8	NA	NA	NA	5.99969	NA	NA	NA
YNR021W	P53723	UPF0674 endoplasmic reticulum membrane protein YNR021W OS=Saccharomyces cerevisiae (strain ATCC 204508 / S288c) GN=YNR021W PE=1 SV=3	1	0	0	0	3	2	NA	NA	6.21371	6.01685	NA	NA
SMM1	P53720	tRNA-dihydrouridine(20) synthase [NAD(P)+] OS=Saccharomyces cerevisiae (strain ATCC 204508 / S288c) GN=SMM1 PE=1 SV=1	1	1	0	0	8	6	NA	NA	6.57536	6.77423	NA	NA
YNR029C	P53729	Uncharacterized protein YNR029C OS=Saccharomyces cerevisiae (strain ATCC 204508 / S288c) GN=YNR029C PE=1 SV=1	1	1	0	0	14	9	2	NA	7.01656	6.66558	6.78709	NA
COQ3	P27680	Ubiquinone biosynthesis O-methyltransferase, mitochondrial OS=Saccharomyces cerevisiae (strain ATCC 204508 / S288c) GN=COQ3 PE=1 SV=2	1	0	0	0	8	NA	NA	NA	6.65164	NA	NA	NA
YPT7	P32939	GTP-binding protein YPT7 OS=Saccharomyces cerevisiae (strain ATCC 204508 / S288c) GN=YPT7 PE=1 SV=1	1	1	0	0	12	10	NA	3	7.62173	7.76236	NA	5.72474
TFG2	P41896	Transcription initiation factor IIF subunit beta OS=Saccharomyces cerevisiae (strain ATCC 204508 / S288c) GN=TFG2 PE=1 SV=2	1	1	0	0	7	7	NA	NA	6.71205	6.7605	NA	NA
TFG1	P41895	Transcription initiation factor IIF subunit alpha OS=Saccharomyces cerevisiae (strain ATCC 204508 / S288c) GN=TFG1 PE=1 SV=2	1	1	0	0	15	18	NA	NA	7.41369	7.21258	NA	NA
CMK1	P27466	Calcium/calmodulin-dependent protein kinase I OS=Saccharomyces cerevisiae (strain ATCC 204508 / S288c) GN=CMK1 PE=1 SV=2	1	1	0	0	22	19	NA	NA	7.40254	7.34202	NA	NA
RTC3	P38804	Restriction of telomere capping protein 3 OS=Saccharomyces cerevisiae (strain ATCC 204508 / S288c) GN=RTC3 PE=1 SV=1	1	1	0	0	8	5	NA	NA	8.02562	7.64684	NA	NA
YHR097C	P38809	Uncharacterized protein YHR097C OS=Saccharomyces cerevisiae (strain ATCC 204508 / S288c) GN=YHR097C PE=1 SV=1	1	1	0	0	9	5	5	NA	6.30315	6.10294	7.4494	NA
SAP185	P40856	SIT4-associating protein SAP185 OS=Saccharomyces cerevisiae (strain ATCC 204508 / S288c) GN=SAP185 PE=1 SV=1	1	1	1	1	9	6	3	5	6.15933	6.26373	6.93667	5.87821
MKT1	P40850	Protein MKT1 OS=Saccharomyces cerevisiae (strain ATCC 204508 / S288c) GN=MKT1 PE=1 SV=2	1	0	0	0	6	NA	NA	NA	6.10274	NA	NA	NA
ATP16	Q12165	ATP synthase subunit delta, mitochondrial OS=Saccharomyces cerevisiae (strain ATCC 204508 / S288c) GN=ATP16 PE=1 SV=1	1	1	0	0	3	3	NA	NA	6.988	7.23013	NA	NA
POM33	Q12164	Pore membrane protein of 33 kDa OS=Saccharomyces cerevisiae (strain ATCC 204508 / S288c) GN=POM33 PE=1 SV=1	1	1	0	0	5	4	NA	NA	7.06077	6.65345	NA	NA
LEU9	Q12166	2-isopropylmalate synthase 2, mitochondrial OS=Saccharomyces cerevisiae (strain ATCC 204508 / S288c) GN=LEU9 PE=1 SV=1	1	1	0	0	5	10	NA	NA	6.6002	7.2543	NA	NA
NBP2	Q12163	NAP1-binding protein 2 OS=Saccharomyces cerevisiae (strain ATCC 204508 / S288c) GN=NBP2 PE=1 SV=1	1	1	1	1	6	6	5	3	6.86522	6.4757	7.29345	5.5972
ACF2	Q12168	Endo-1,3(4)-beta-glucanase 2 OS=Saccharomyces cerevisiae (strain ATCC 204508 / S288c) GN=ACF2 PE=1 SV=1	1	1	0	0	12	19	NA	NA	6.8124	7.18426	NA	NA
GCD2	P12754	Translation initiation factor eIF-2B subunit delta OS=Saccharomyces cerevisiae (strain ATCC 204508 / S288c) GN=GCD2 PE=1 SV=1	1	1	1	1	12	9	11	3	6.65232	6.65969	7.63098	5.82676
RAD50	P12753	DNA repair protein RAD50 OS=Saccharomyces cerevisiae (strain ATCC 204508 / S288c) GN=RAD50 PE=1 SV=1	1	0	0	0	6	3	NA	NA	5.60695	5.86016	NA	NA
TIM8	P57744	Mitochondrial import inner membrane translocase subunit TIM8 OS=Saccharomyces cerevisiae (strain ATCC 204508 / S288c) GN=TIM8 PE=1 SV=1	1	1	0	0	5	2	NA	NA	6.15386	6.25116	NA	NA
IWR1	Q07532	RNA polymerase II nuclear localization protein IWR1 OS=Saccharomyces cerevisiae (strain ATCC 204508 / S288c) GN=IWR1 PE=1 SV=2	1	1	0	0	9	4	NA	NA	6.99557	5.93391	NA	NA
CYK3	Q07533	Cytokinesis protein 3 OS=Saccharomyces cerevisiae (strain ATCC 204508 / S288c) GN=CYK3 PE=1 SV=1	1	0	0	0	4	NA	NA	NA	5.69032	NA	NA	NA
SSA1	P10591	Heat shock protein SSA1 OS=Saccharomyces cerevisiae (strain ATCC 204508 / S288c) GN=SSA1 PE=1 SV=4	1	1	1	1	11	15	11	7	8.63449	8.42769	8.82026	7.2108
SSA2	P10592	Heat shock protein SSA2 OS=Saccharomyces cerevisiae (strain ATCC 204508 / S288c) GN=SSA2 PE=1 SV=3	1	1	1	1	10	11	7	6	8.24422	8.19389	8.58708	7.29082
HDA2	Q06629	HDA1 complex subunit 2 OS=Saccharomyces cerevisiae (strain ATCC 204508 / S288c) GN=HDA2 PE=1 SV=1	1	0	0	0	3	2	NA	NA	5.52839	5.64523	NA	NA
ATG13	Q06628	Autophagy-related protein 13 OS=Saccharomyces cerevisiae (strain ATCC 204508 / S288c) GN=ATG13 PE=1 SV=1	1	0	0	0	3	NA	NA	NA	5.79866	NA	NA	NA
GDB1	Q06625	Glycogen debranching enzyme OS=Saccharomyces cerevisiae (strain ATCC 204508 / S288c) GN=GDB1 PE=1 SV=1	1	1	0	0	38	39	NA	NA	7.4763	7.53156	NA	NA
AOS1	Q06624	DNA damage tolerance protein RHC31 OS=Saccharomyces cerevisiae (strain ATCC 204508 / S288c) GN=AOS1 PE=1 SV=1	1	1	0	0	9	11	NA	NA	6.91458	7.43053	NA	NA
HDA3	Q06623	HDA1 complex subunit 3 OS=Saccharomyces cerevisiae (strain ATCC 204508 / S288c) GN=HDA3 PE=1 SV=1	1	0	0	0	7	NA	NA	NA	5.95299	NA	NA	NA
ELO1	P39540	Elongation of fatty acids protein 1 OS=Saccharomyces cerevisiae (strain ATCC 204508 / S288c) GN=ELO1 PE=1 SV=1	1	0	0	0	2	NA	NA	NA	6.59677	NA	NA	NA
UBP14	P38237	Ubiquitin carboxyl-terminal hydrolase 14 OS=Saccharomyces cerevisiae (strain ATCC 204508 / S288c) GN=UBP14 PE=1 SV=2	1	1	0	0	19	20	3	2	7.00075	7.3201	6.79117	5.88054
RFS1	P38234	Protein RFS1 OS=Saccharomyces cerevisiae (strain ATCC 204508 / S288c) GN=RFS1 PE=1 SV=1	1	1	0	0	8	7	NA	NA	7.07137	7.34718	NA	NA
YBR053C	P38235	Uncharacterized protein YBR053C OS=Saccharomyces cerevisiae (strain ATCC 204508 / S288c) GN=YBR053C PE=1 SV=1	1	1	1	1	16	14	6	4	7.69193	7.76058	7.33512	5.90735
REG2	P38232	Protein REG2 OS=Saccharomyces cerevisiae (strain ATCC 204508 / S288c) GN=REG2 PE=4 SV=1	1	0	0	0	4	NA	NA	NA	5.97942	NA	NA	NA
ZTA1	P38230	Probable quinone oxidoreductase OS=Saccharomyces cerevisiae (strain ATCC 204508 / S288c) GN=ZTA1 PE=1 SV=1	1	1	1	0	16	17	8	5	7.755	7.77682	7.41394	6.41952
TRM7	P38238	tRNA (cytidine(32)/guanosine(34)-2'-O)-methyltransferase OS=Saccharomyces cerevisiae (strain ATCC 204508 / S288c) GN=TRM7 PE=1 SV=1	1	0	0	0	2	NA	NA	NA	6.27221	NA	NA	NA
YBR062C	P38239	Uncharacterized RING finger protein YBR062C OS=Saccharomyces cerevisiae (strain ATCC 204508 / S288c) GN=YBR062C PE=1 SV=2	1	0	0	0	3	NA	NA	NA	5.67729	NA	NA	NA
SYO1	Q07395	Synchronized import protein 1 OS=Saccharomyces cerevisiae (strain ATCC 204508 / S288c) GN=SYO1 PE=1 SV=1	1	0	0	0	3	NA	NA	NA	5.6722	NA	NA	NA
AIM2	P39721	Protein AIM2 OS=Saccharomyces cerevisiae (strain ATCC 204508 / S288c) GN=AIM2 PE=1 SV=1	1	1	1	0	11	12	4	NA	7.57043	7.91758	7.16712	NA
ERV46	P39727	ER-derived vesicles protein ERV46 OS=Saccharomyces cerevisiae (strain ATCC 204508 / S288c) GN=ERV46 PE=1 SV=2	1	0	0	0	7	NA	NA	NA	6.65097	NA	NA	NA
GCV3	P39726	Glycine cleavage system H protein, mitochondrial OS=Saccharomyces cerevisiae (strain ATCC 204508 / S288c) GN=GCV3 PE=1 SV=3	1	1	0	0	5	6	NA	NA	7.28418	7.55659	NA	NA
RBG1	P39729	Ribosome-interacting GTPase 1 OS=Saccharomyces cerevisiae (strain ATCC 204508 / S288c) GN=RBG1 PE=1 SV=1	1	1	0	0	7	5	NA	NA	6.04849	6.12383	NA	NA
ROY1	Q04847	Non-SCF-type F-box protein ROY1 OS=Saccharomyces cerevisiae (strain ATCC 204508 / S288c) GN=ROY1 PE=1 SV=1	1	1	0	1	13	10	NA	2	6.64365	6.74212	NA	5.40151
MSN5	P52918	Protein MSN5 OS=Saccharomyces cerevisiae (strain ATCC 204508 / S288c) GN=MSN5 PE=1 SV=1	1	1	0	0	21	11	2	NA	7.09452	6.80331	6.73578	NA
NUG1	P40010	Nuclear GTP-binding protein NUG1 OS=Saccharomyces cerevisiae (strain ATCC 204508 / S288c) GN=NUG1 PE=1 SV=1	1	0	0	0	3	NA	NA	NA	5.67693	NA	NA	NA
DLD1	P32891	D-lactate dehydrogenase [cytochrome] 1, mitochondrial OS=Saccharomyces cerevisiae (strain ATCC 204508 / S288c) GN=DLD1 PE=1 SV=2	1	1	0	0	14	8	NA	NA	6.95515	6.464	NA	NA
PRS1	P32895	Ribose-phosphate pyrophosphokinase 1 OS=Saccharomyces cerevisiae (strain ATCC 204508 / S288c) GN=PRS1 PE=1 SV=1	1	1	1	1	15	16	8	7	7.58854	7.86536	7.78187	6.22722
TIM23	P32897	Mitochondrial import inner membrane translocase subunit TIM23 OS=Saccharomyces cerevisiae (strain ATCC 204508 / S288c) GN=TIM23 PE=1 SV=1	1	0	0	0	4	NA	NA	NA	6.86008	NA	NA	NA
CYM1	P32898	Mitochondrial presequence protease OS=Saccharomyces cerevisiae (strain ATCC 204508 / S288c) GN=CYM1 PE=1 SV=2	1	1	0	0	32	34	NA	NA	7.54162	7.41023	NA	NA
EMP47	P43555	Protein EMP47 OS=Saccharomyces cerevisiae (strain ATCC 204508 / S288c) GN=EMP47 PE=1 SV=1	1	1	1	1	12	6	10	7	6.83389	6.60803	7.69468	6.65545
RGD2	P43556	Rho-GTPase-activating protein RGD2 OS=Saccharomyces cerevisiae (strain ATCC 204508 / S288c) GN=RGD2 PE=1 SV=1	1	1	0	0	7	3	NA	NA	6.30749	5.93163	NA	NA
OTU1	P43558	Ubiquitin thioesterase OTU1 OS=Saccharomyces cerevisiae (strain ATCC 204508 / S288c) GN=OTU1 PE=1 SV=1	1	1	0	0	7	4	NA	NA	6.75368	6.80394	NA	NA
HBS1	P32769	Elongation factor 1 alpha-like protein OS=Saccharomyces cerevisiae (strain ATCC 204508 / S288c) GN=HBS1 PE=1 SV=2	1	1	0	0	10	10	NA	NA	6.8148	7.11116	NA	NA
EHD3	P28817	3-hydroxyisobutyryl-CoA hydrolase, mitochondrial OS=Saccharomyces cerevisiae (strain ATCC 204508 / S288c) GN=EHD3 PE=1 SV=2	1	1	0	0	16	16	NA	NA	7.12002	7.33413	NA	NA
KAP122	P32767	Importin beta-like protein KAP122 OS=Saccharomyces cerevisiae (strain ATCC 204508 / S288c) GN=KAP122 PE=1 SV=1	1	1	0	0	10	4	NA	NA	6.45573	5.95761	NA	NA
LEU2	P04173	3-isopropylmalate dehydrogenase OS=Saccharomyces cerevisiae (strain ATCC 204508 / S288c) GN=LEU2 PE=1 SV=4	1	1	1	1	22	21	21	13	8.43913	8.35299	8.97094	7.19947
UBC5	P15732	Ubiquitin-conjugating enzyme E2-16 kDa OS=Saccharomyces cerevisiae (strain ATCC 204508 / S288c) GN=UBC5 PE=1 SV=1	1	0	0	0	2	NA	NA	NA	6.58826	NA	NA	NA
UBC4	P15731	Ubiquitin-conjugating enzyme E2 4 OS=Saccharomyces cerevisiae (strain ATCC 204508 / S288c) GN=UBC4 PE=1 SV=1	1	1	1	1	3	3	4	4	7.75446	7.69866	7.93011	6.5047
HSP82	P02829	ATP-dependent molecular chaperone HSP82 OS=Saccharomyces cerevisiae (strain ATCC 204508 / S288c) GN=HSP82 PE=1 SV=1	1	1	1	1	17	13	14	12	8.4925	8.90428	9.87808	8.35886
HIF1	Q12373	HAT1-interacting factor 1 OS=Saccharomyces cerevisiae (strain ATCC 204508 / S288c) GN=HIF1 PE=1 SV=1	1	0	0	0	8	3	5	NA	6.67051	5.81567	7.34799	NA
NCA2	Q12374	Nuclear control of ATPase protein 2 OS=Saccharomyces cerevisiae (strain ATCC 204508 / S288c) GN=NCA2 PE=1 SV=1	1	0	0	0	4	NA	NA	NA	5.86918	NA	NA	NA
RPN6	Q12377	26S proteasome regulatory subunit RPN6 OS=Saccharomyces cerevisiae (strain ATCC 204508 / S288c) GN=RPN6 PE=1 SV=3	1	1	1	1	21	21	8	7	7.6076	7.83096	7.62315	6.29405
DAS2	Q12084	Putative uridine kinase DAS2 OS=Saccharomyces cerevisiae (strain ATCC 204508 / S288c) GN=DAS2 PE=1 SV=1	1	0	0	0	4	NA	NA	NA	6.13849	NA	NA	NA
INM2	Q05533	Inositol monophosphatase 2 OS=Saccharomyces cerevisiae (strain ATCC 204508 / S288c) GN=INM2 PE=1 SV=1	1	1	0	0	10	11	NA	NA	6.94374	7.24205	NA	NA
RFC5	P38251	Replication factor C subunit 5 OS=Saccharomyces cerevisiae (strain ATCC 204508 / S288c) GN=RFC5 PE=1 SV=1	1	1	0	0	4	3	NA	NA	5.66047	5.76363	NA	NA
ZWF1	P11412	Glucose-6-phosphate 1-dehydrogenase OS=Saccharomyces cerevisiae (strain ATCC 204508 / S288c) GN=ZWF1 PE=1 SV=4	1	1	0	0	33	30	NA	NA	7.97551	8.22099	NA	NA
ACC1	Q00955	Acetyl-CoA carboxylase OS=Saccharomyces cerevisiae (strain ATCC 204508 / S288c) GN=ACC1 PE=1 SV=2	1	1	1	1	95	85	45	29	7.72848	7.65717	7.89968	6.48361
RBK1	P25332	Ribokinase OS=Saccharomyces cerevisiae (strain ATCC 204508 / S288c) GN=RBK1 PE=1 SV=2	1	1	0	0	12	14	NA	NA	7.60909	7.86099	NA	NA
MSH3	P25336	DNA mismatch repair protein MSH3 OS=Saccharomyces cerevisiae (strain ATCC 204508 / S288c) GN=MSH3 PE=1 SV=2	1	0	0	0	6	NA	NA	NA	5.8407	NA	NA	NA
PUF4	P25339	Pumilio homology domain family member 4 OS=Saccharomyces cerevisiae (strain ATCC 204508 / S288c) GN=PUF4 PE=1 SV=2	1	0	0	0	7	NA	NA	NA	6.50195	NA	NA	NA
PMA1	P05030	Plasma membrane ATPase 1 OS=Saccharomyces cerevisiae (strain ATCC 204508 / S288c) GN=PMA1 PE=1 SV=2	1	1	1	1	21	13	24	10	7.31701	7.14316	8.23785	6.66164
ASG1	P40467	Activator of stress genes 1 OS=Saccharomyces cerevisiae (strain ATCC 204508 / S288c) GN=ASG1 PE=1 SV=1	1	0	0	0	5	2	NA	NA	5.69456	5.76518	NA	NA
TMA108	P40462	Protein TMA108 OS=Saccharomyces cerevisiae (strain ATCC 204508 / S288c) GN=TMA108 PE=1 SV=1	1	1	0	0	16	24	NA	NA	6.99851	7.42779	NA	NA
VHS2	P40463	Protein VHS2 OS=Saccharomyces cerevisiae (strain ATCC 204508 / S288c) GN=VHS2 PE=1 SV=1	1	1	0	0	5	6	NA	NA	6.38981	6.55471	NA	NA
TAO3	P40468	Cell morphogenesis protein PAG1 OS=Saccharomyces cerevisiae (strain ATCC 204508 / S288c) GN=TAO3 PE=1 SV=1	1	0	0	0	3	NA	NA	NA	5.64005	NA	NA	NA
MET18	P40469	DNA repair/transcription protein MET18/MMS19 OS=Saccharomyces cerevisiae (strain ATCC 204508 / S288c) GN=MET18 PE=1 SV=1	1	0	0	0	17	NA	NA	NA	6.72872	NA	NA	NA
ADE17	P38009	Bifunctional purine biosynthesis protein ADE17 OS=Saccharomyces cerevisiae (strain ATCC 204508 / S288c) GN=ADE17 PE=1 SV=2	1	1	1	1	25	28	16	21	8.12631	8.62748	7.86606	7.08193
PEX29	Q03370	Peroxisomal membrane protein PEX29 OS=Saccharomyces cerevisiae (strain ATCC 204508 / S288c) GN=PEX29 PE=1 SV=1	1	0	0	0	6	NA	NA	NA	6.19531	NA	NA	NA
COQ8	P27697	Atypical kinase COQ8, mitochondrial OS=Saccharomyces cerevisiae (strain ATCC 204508 / S288c) GN=COQ8 PE=1 SV=1	1	1	0	0	7	6	NA	NA	6.25375	6.50042	NA	NA
BCH1	Q05029	Protein BCH1 OS=Saccharomyces cerevisiae (strain ATCC 204508 / S288c) GN=BCH1 PE=1 SV=1	1	1	1	0	12	9	2	NA	7.26431	7.15052	7.23167	NA
OLE1	P21147	Acyl-CoA desaturase 1 OS=Saccharomyces cerevisiae (strain ATCC 204508 / S288c) GN=OLE1 PE=1 SV=2	1	0	0	0	5	2	2	NA	6.7563	6.29124	7.00332	NA
SSL2	Q00578	DNA repair helicase RAD25 OS=Saccharomyces cerevisiae (strain ATCC 204508 / S288c) GN=SSL2 PE=1 SV=1	1	0	0	0	3	2	NA	NA	5.27942	5.55923	NA	NA
CWP1	P28319	Cell wall protein CWP1 OS=Saccharomyces cerevisiae (strain ATCC 204508 / S288c) GN=CWP1 PE=1 SV=2	1	1	0	0	8	6	NA	NA	7.1731	6.74977	NA	NA
CEG1	Q01159	mRNA-capping enzyme subunit alpha OS=Saccharomyces cerevisiae (strain ATCC 204508 / S288c) GN=CEG1 PE=1 SV=2	1	1	0	0	10	10	2	NA	6.92657	7.10812	6.92257	NA
YMR114C	Q04471	Putative peptidase YMR114C OS=Saccharomyces cerevisiae (strain ATCC 204508 / S288c) GN=YMR114C PE=1 SV=1	1	1	0	0	3	3	NA	NA	6.03156	6.17077	NA	NA
ARP3	P47117	Actin-related protein 3 OS=Saccharomyces cerevisiae (strain ATCC 204508 / S288c) GN=ARP3 PE=1 SV=1	1	1	1	1	20	17	6	5	7.61902	7.99216	7.28013	6.20047
PTK2	P47116	Serine/threonine-protein kinase PTK2/STK2 OS=Saccharomyces cerevisiae (strain ATCC 204508 / S288c) GN=PTK2 PE=1 SV=1	1	1	0	0	6	6	NA	NA	6.26621	6.72459	NA	NA
POL32	P47110	DNA polymerase delta subunit 3 OS=Saccharomyces cerevisiae (strain ATCC 204508 / S288c) GN=POL32 PE=1 SV=1	1	0	0	0	4	NA	NA	NA	6.06613	NA	NA	NA
TAH11	P47112	Cell division cycle protein CDT1 OS=Saccharomyces cerevisiae (strain ATCC 204508 / S288c) GN=TAH11 PE=1 SV=1	1	0	0	0	3	NA	NA	NA	5.84141	NA	NA	NA
HAM1	P47119	Inosine triphosphate pyrophosphatase OS=Saccharomyces cerevisiae (strain ATCC 204508 / S288c) GN=HAM1 PE=1 SV=1	1	1	0	0	12	12	NA	NA	7.75455	8.07598	NA	NA
YAE1	P47118	Uncharacterized protein YAE1 OS=Saccharomyces cerevisiae (strain ATCC 204508 / S288c) GN=YAE1 PE=1 SV=1	1	0	0	0	4	NA	NA	NA	5.84073	NA	NA	NA
SIW14	P53965	Tyrosine-protein phosphatase SIW14 OS=Saccharomyces cerevisiae (strain ATCC 204508 / S288c) GN=SIW14 PE=1 SV=1	1	1	0	0	6	6	NA	NA	6.10345	6.36149	NA	NA
YLR257W	Q06146	Uncharacterized protein YLR257W OS=Saccharomyces cerevisiae (strain ATCC 204508 / S288c) GN=YLR257W PE=1 SV=1	1	1	0	0	15	16	NA	NA	7.5577	7.57929	NA	NA
YNL040W	P53960	Putative alanyl-tRNA editing protein alaX OS=Saccharomyces cerevisiae (strain ATCC 204508 / S288c) GN=YNL040W PE=1 SV=1	1	1	0	0	10	10	NA	NA	6.6018	6.60654	NA	NA
CRZ1	P53968	Transcriptional regulator CRZ1 OS=Saccharomyces cerevisiae (strain ATCC 204508 / S288c) GN=CRZ1 PE=1 SV=1	1	1	0	0	8	6	NA	NA	6.29148	6.15552	NA	NA
ENT4	Q07872	Epsin-4 OS=Saccharomyces cerevisiae (strain ATCC 204508 / S288c) GN=ENT4 PE=1 SV=1	1	0	0	0	2	NA	NA	NA	5.62838	NA	NA	NA
VPS13	Q07878	Vacuolar protein sorting-associated protein 13 OS=Saccharomyces cerevisiae (strain ATCC 204508 / S288c) GN=VPS13 PE=1 SV=1	1	1	0	0	53	20	NA	NA	6.72924	6.83179	NA	NA
YJL171C	P46992	Cell wall protein YJL171C OS=Saccharomyces cerevisiae (strain ATCC 204508 / S288c) GN=YJL171C PE=1 SV=2	1	1	0	0	5	4	NA	NA	6.98334	6.56259	NA	NA
IRC6	P43615	Increased recombination centers protein 6 OS=Saccharomyces cerevisiae (strain ATCC 204508 / S288c) GN=IRC6 PE=1 SV=1	1	0	0	0	3	NA	NA	NA	5.94679	NA	NA	NA
SAP155	P43612	SIT4-associating protein SAP155 OS=Saccharomyces cerevisiae (strain ATCC 204508 / S288c) GN=SAP155 PE=1 SV=4	1	1	1	1	24	17	11	7	7.01499	6.90693	7.57623	6.1788
BNA6	P43619	Nicotinate-nucleotide pyrophosphorylase [carboxylating] OS=Saccharomyces cerevisiae (strain ATCC 204508 / S288c) GN=BNA6 PE=1 SV=1	1	1	0	1	12	14	NA	5	7.83491	8.47095	NA	6.3073
MVD1	P32377	Diphosphomevalonate decarboxylase OS=Saccharomyces cerevisiae (strain ATCC 204508 / S288c) GN=MVD1 PE=1 SV=2	1	1	0	0	16	16	NA	NA	7.88483	8.35592	NA	NA
PUP2	P32379	Proteasome subunit alpha type-5 OS=Saccharomyces cerevisiae (strain ATCC 204508 / S288c) GN=PUP2 PE=1 SV=2	1	1	1	1	14	15	9	10	7.65365	7.78116	7.91457	7.06951
CAR2	P07991	Ornithine aminotransferase OS=Saccharomyces cerevisiae (strain ATCC 204508 / S288c) GN=CAR2 PE=1 SV=2	1	1	0	1	21	23	NA	4	7.86993	8.20851	NA	5.79881
YHR122W	P38829	MIP18 family protein YHR122W OS=Saccharomyces cerevisiae (strain ATCC 204508 / S288c) GN=YHR122W PE=1 SV=1	1	0	0	0	4	NA	NA	NA	6.02513	NA	NA	NA
LSM12	P38828	Protein LSM12 OS=Saccharomyces cerevisiae (strain ATCC 204508 / S288c) GN=LSM12 PE=1 SV=1	1	1	0	0	5	3	NA	NA	6.53146	6.02435	NA	NA
TOM71	P38825	Protein TOM71 OS=Saccharomyces cerevisiae (strain ATCC 204508 / S288c) GN=TOM71 PE=1 SV=1	1	0	0	0	9	2	NA	NA	6.68288	6.06042	NA	NA
BZZ1	P38822	Protein BZZ1 OS=Saccharomyces cerevisiae (strain ATCC 204508 / S288c) GN=BZZ1 PE=1 SV=1	1	1	0	0	18	9	NA	NA	6.71948	6.8002	NA	NA
APE4	P38821	Aspartyl aminopeptidase 4 OS=Saccharomyces cerevisiae (strain ATCC 204508 / S288c) GN=APE4 PE=1 SV=1	1	1	0	0	18	19	NA	NA	7.24063	7.72372	NA	NA
UBA4	P38820	Adenylyltransferase and sulfurtransferase UBA4 OS=Saccharomyces cerevisiae (strain ATCC 204508 / S288c) GN=UBA4 PE=1 SV=1	1	0	1	0	8	NA	3	NA	6.42309	NA	7.09204	NA
RFA2	P26754	Replication factor A protein 2 OS=Saccharomyces cerevisiae (strain ATCC 204508 / S288c) GN=RFA2 PE=1 SV=1	1	1	0	1	8	5	2	2	6.98372	6.70418	7.25738	5.74955
RFA3	P26755	Replication factor A protein 3 OS=Saccharomyces cerevisiae (strain ATCC 204508 / S288c) GN=RFA3 PE=1 SV=1	1	1	0	0	3	2	NA	NA	6.29027	6.23034	NA	NA
CAB3	P36076	Coenzyme A biosynthesis protein 3 OS=Saccharomyces cerevisiae (strain ATCC 204508 / S288c) GN=CAB3 PE=1 SV=1	1	1	1	1	17	13	4	6	6.84689	6.68091	7.43459	6.20894
SRX1	P36077	Sulfiredoxin OS=Saccharomyces cerevisiae (strain ATCC 204508 / S288c) GN=SRX1 PE=1 SV=1	1	0	0	0	6	2	NA	NA	6.56802	5.98441	NA	NA
HRB1	P38922	Protein HRB1 OS=Saccharomyces cerevisiae (strain ATCC 204508 / S288c) GN=HRB1 PE=1 SV=2	1	1	0	0	5	8	NA	NA	6.15941	6.48271	NA	NA
MCK1	P21965	Protein kinase MCK1 OS=Saccharomyces cerevisiae (strain ATCC 204508 / S288c) GN=MCK1 PE=1 SV=1	1	1	1	1	11	14	6	7	7.36477	7.4075	7.33882	5.89372
PMC1	P38929	Calcium-transporting ATPase 2 OS=Saccharomyces cerevisiae (strain ATCC 204508 / S288c) GN=PMC1 PE=1 SV=1	1	0	0	0	10	NA	NA	NA	6.44967	NA	NA	NA
PER33	Q12144	Pore and endoplasmic reticulum protein of 33 kDa OS=Saccharomyces cerevisiae (strain ATCC 204508 / S288c) GN=PER33 PE=1 SV=1	1	0	0	0	2	NA	NA	NA	6.04856	NA	NA	NA
PDE1	P22434	3',5'-cyclic-nucleotide phosphodiesterase 1 OS=Saccharomyces cerevisiae (strain ATCC 204508 / S288c) GN=PDE1 PE=1 SV=2	1	1	0	0	6	6	NA	NA	6.70974	7.10696	NA	NA
PDC5	P16467	Pyruvate decarboxylase isozyme 2 OS=Saccharomyces cerevisiae (strain ATCC 204508 / S288c) GN=PDC5 PE=1 SV=4	1	1	0	0	11	11	NA	NA	7.26905	7.50596	NA	NA
MSM1	P22438	Methionine--tRNA ligase, mitochondrial OS=Saccharomyces cerevisiae (strain ATCC 204508 / S288c) GN=MSM1 PE=1 SV=2	1	1	0	0	6	8	NA	NA	6.15066	6.33698	NA	NA
AMD1	P15274	AMP deaminase OS=Saccharomyces cerevisiae (strain ATCC 204508 / S288c) GN=AMD1 PE=1 SV=2	1	1	1	1	27	29	16	17	7.18581	7.56946	7.72623	6.65043
YFR016C	P43597	Uncharacterized protein YFR016C OS=Saccharomyces cerevisiae (strain ATCC 204508 / S288c) GN=YFR016C PE=1 SV=1	1	1	0	0	47	48	NA	NA	7.25145	7.16981	NA	NA
STV1	P37296	V-type proton ATPase subunit a, Golgi isoform OS=Saccharomyces cerevisiae (strain ATCC 204508 / S288c) GN=STV1 PE=1 SV=2	1	0	0	0	6	NA	NA	NA	6.00988	NA	NA	NA
SHM2	P37291	Serine hydroxymethyltransferase, cytosolic OS=Saccharomyces cerevisiae (strain ATCC 204508 / S288c) GN=SHM2 PE=1 SV=2	1	1	1	1	26	28	21	22	8.39874	8.75159	8.41365	7.47849
SHM1	P37292	Serine hydroxymethyltransferase, mitochondrial OS=Saccharomyces cerevisiae (strain ATCC 204508 / S288c) GN=SHM1 PE=1 SV=2	1	1	1	1	24	27	3	6	7.74949	8.46822	6.98587	5.85783
SDH4	P37298	Succinate dehydrogenase [ubiquinone] cytochrome b small subunit, mitochondrial OS=Saccharomyces cerevisiae (strain ATCC 204508 / S288c) GN=SDH4 PE=1 SV=1	1	0	0	0	2	NA	NA	NA	5.98116	NA	NA	NA
YMR124W	P39523	Uncharacterized protein YMR124W OS=Saccharomyces cerevisiae (strain ATCC 204508 / S288c) GN=YMR124W PE=1 SV=2	1	1	0	0	8	3	NA	NA	6.17253	5.85799	NA	NA
LAA1	P39526	AP-1 accessory protein LAA1 OS=Saccharomyces cerevisiae (strain ATCC 204508 / S288c) GN=LAA1 PE=1 SV=1	1	1	0	0	12	6	NA	NA	6.5227	6.5121	NA	NA
YGR250C	P53316	Uncharacterized RNA-binding protein YGR250C OS=Saccharomyces cerevisiae (strain ATCC 204508 / S288c) GN=YGR250C PE=1 SV=1	1	1	1	0	18	3	4	NA	6.80961	6.17422	6.90895	NA
KAP104	P38217	Importin subunit beta-2 OS=Saccharomyces cerevisiae (strain ATCC 204508 / S288c) GN=KAP104 PE=1 SV=1	1	1	1	0	18	13	6	NA	7.06903	6.89595	7.38591	NA
POA1	P38218	ADP-ribose 1''-phosphate phosphatase OS=Saccharomyces cerevisiae (strain ATCC 204508 / S288c) GN=POA1 PE=1 SV=1	1	1	0	0	6	5	3	NA	6.91206	6.69254	7.14735	NA
OLA1	P38219	Obg-like ATPase 1 OS=Saccharomyces cerevisiae (strain ATCC 204508 / S288c) GN=OLA1 PE=1 SV=1	1	1	1	0	30	16	15	NA	8.09519	7.1206	7.98149	NA
YMR315W	Q04869	Uncharacterized protein YMR315W OS=Saccharomyces cerevisiae (strain ATCC 204508 / S288c) GN=YMR315W PE=1 SV=1	1	1	0	0	16	17	4	NA	8.21653	8.56038	7.21839	NA
HEM3	P28789	Porphobilinogen deaminase OS=Saccharomyces cerevisiae (strain ATCC 204508 / S288c) GN=HEM3 PE=1 SV=1	1	1	0	0	14	11	NA	NA	7.13943	7.04984	NA	NA
SRB4	P32569	Mediator of RNA polymerase II transcription subunit 17 OS=Saccharomyces cerevisiae (strain ATCC 204508 / S288c) GN=SRB4 PE=1 SV=1	1	1	0	0	15	7	NA	NA	6.68394	6.44953	NA	NA
RPD3	P32561	Histone deacetylase RPD3 OS=Saccharomyces cerevisiae (strain ATCC 204508 / S288c) GN=RPD3 PE=1 SV=1	1	1	0	0	5	3	2	NA	6.13559	6.11859	6.78121	NA
VPH1	P32563	V-type proton ATPase subunit a, vacuolar isoform OS=Saccharomyces cerevisiae (strain ATCC 204508 / S288c) GN=VPH1 PE=1 SV=3	1	1	0	0	15	4	NA	NA	6.85416	6.27886	NA	NA
SCM4	P32564	Protein SCM4 OS=Saccharomyces cerevisiae (strain ATCC 204508 / S288c) GN=SCM4 PE=1 SV=1	1	0	0	0	4	NA	NA	NA	6.28613	NA	NA	NA
RPN2	P32565	26S proteasome regulatory subunit RPN2 OS=Saccharomyces cerevisiae (strain ATCC 204508 / S288c) GN=RPN2 PE=1 SV=4	1	1	1	1	40	46	6	6	7.62973	7.71974	7.36944	5.90274
SMI1	P32566	Cell wall assembly regulator SMI1 OS=Saccharomyces cerevisiae (strain ATCC 204508 / S288c) GN=SMI1 PE=1 SV=1	1	1	0	0	15	13	3	2	7.53672	7.56341	6.98925	5.81523
PAH1	P32567	Phosphatidic acid phosphohydrolase 1 OS=Saccharomyces cerevisiae (strain ATCC 204508 / S288c) GN=PAH1 PE=1 SV=1	1	1	1	1	19	18	23	7	6.85252	6.80034	7.70289	5.83099
MDG1	P53885	Signal transduction protein MDG1 OS=Saccharomyces cerevisiae (strain ATCC 204508 / S288c) GN=MDG1 PE=1 SV=1	1	1	0	0	14	11	NA	NA	7.02951	7.2642	NA	NA
FMP41	P53889	Uncharacterized mitochondrial hydrolase FMP41 OS=Saccharomyces cerevisiae (strain ATCC 204508 / S288c) GN=FMP41 PE=1 SV=1	1	1	0	0	9	7	NA	NA	7.20791	7.29065	NA	NA
BUD27	P43573	Bud site selection protein 27 OS=Saccharomyces cerevisiae (strain ATCC 204508 / S288c) GN=BUD27 PE=1 SV=1	1	1	0	0	14	10	NA	NA	6.34425	6.45341	NA	NA
GNA1	P43577	Glucosamine 6-phosphate N-acetyltransferase OS=Saccharomyces cerevisiae (strain ATCC 204508 / S288c) GN=GNA1 PE=1 SV=1	1	1	0	0	9	10	NA	NA	7.32832	7.43622	NA	NA
CTF4	Q01454	DNA polymerase alpha-binding protein OS=Saccharomyces cerevisiae (strain ATCC 204508 / S288c) GN=CTF4 PE=1 SV=2	1	1	1	0	18	20	5	2	6.90379	7.62519	7.0259	5.52807
NIF3	P53081	NGG1-interacting factor 3 OS=Saccharomyces cerevisiae (strain ATCC 204508 / S288c) GN=NIF3 PE=1 SV=1	1	1	0	0	10	10	NA	NA	7.46913	7.94177	NA	NA
SFM1	Q12314	Protein arginine N-methyltransferase SFM1 OS=Saccharomyces cerevisiae (strain ATCC 204508 / S288c) GN=SFM1 PE=1 SV=1	1	1	0	0	18	18	NA	NA	7.76574	7.80802	NA	NA
DCP2	P53550	m7GpppN-mRNA hydrolase OS=Saccharomyces cerevisiae (strain ATCC 204508 / S288c) GN=DCP2 PE=1 SV=1	1	1	1	1	21	10	7	6	7.17332	7.0146	7.31029	6.49263
NQM1	P53228	Transaldolase NQM1 OS=Saccharomyces cerevisiae (strain ATCC 204508 / S288c) GN=NQM1 PE=1 SV=1	1	1	1	0	21	21	5	NA	8.02547	7.79296	7.37437	NA
YDR089W	P38966	Uncharacterized protein YDR089W OS=Saccharomyces cerevisiae (strain ATCC 204508 / S288c) GN=YDR089W PE=1 SV=2	1	0	0	0	10	NA	NA	NA	6.14025	NA	NA	NA
SVF1	Q05515	Survival factor 1 OS=Saccharomyces cerevisiae (strain ATCC 204508 / S288c) GN=SVF1 PE=1 SV=1	1	1	1	1	16	14	12	15	7.36466	7.83699	8.08752	7.01054
PAL1	Q05518	Protein PAL1 OS=Saccharomyces cerevisiae (strain ATCC 204508 / S288c) GN=PAL1 PE=1 SV=1	1	1	0	0	6	5	NA	NA	6.08118	5.85931	NA	NA
ERP1	Q05359	Protein ERP1 OS=Saccharomyces cerevisiae (strain ATCC 204508 / S288c) GN=ERP1 PE=1 SV=1	1	1	0	0	4	3	2	NA	6.99637	6.50662	7.37775	NA
MDM35	O60200	Mitochondrial distribution and morphology protein 35 OS=Saccharomyces cerevisiae (strain ATCC 204508 / S288c) GN=MDM35 PE=1 SV=3	1	1	0	0	4	2	NA	NA	6.5602	6.21762	NA	NA
PAM17	P36147	Presequence translocated-associated motor subunit PAM17, mitochondrial OS=Saccharomyces cerevisiae (strain ATCC 204508 / S288c) GN=PAM17 PE=1 SV=1	1	0	0	0	3	NA	NA	NA	6.3768	NA	NA	NA
RPL5	P26321	60S ribosomal protein L5 OS=Saccharomyces cerevisiae (strain ATCC 204508 / S288c) GN=RPL5 PE=1 SV=4	1	1	1	0	10	8	4	NA	7.35058	7.37867	7.11505	NA
COG4	Q06096	Conserved oligomeric Golgi complex subunit 4 OS=Saccharomyces cerevisiae (strain ATCC 204508 / S288c) GN=COG4 PE=1 SV=1	1	0	0	0	13	2	NA	NA	6.51318	5.75139	NA	NA
RAF1	Q06891	Trans-acting factor D OS=Saccharomyces cerevisiae (strain ATCC 204508 / S288c) GN=RAF1 PE=2 SV=1	1	0	0	0	2	NA	NA	NA	5.71098	NA	NA	NA
POS5	Q06892	NADH kinase POS5, mitochondrial OS=Saccharomyces cerevisiae (strain ATCC 204508 / S288c) GN=POS5 PE=1 SV=2	1	1	0	0	9	8	NA	NA	6.75116	7.016	NA	NA
SHQ1	P40486	Protein SHQ1 OS=Saccharomyces cerevisiae (strain ATCC 204508 / S288c) GN=SHQ1 PE=1 SV=1	1	1	0	0	12	17	NA	NA	6.5397	6.5103	NA	NA
DPH1	P40487	Diphthamide biosynthesis protein 1 OS=Saccharomyces cerevisiae (strain ATCC 204508 / S288c) GN=DPH1 PE=1 SV=1	1	1	0	0	11	8	NA	NA	6.65996	7.08584	NA	NA
SLM1	P40485	Phosphatidylinositol 4,5-bisphosphate-binding protein SLM1 OS=Saccharomyces cerevisiae (strain ATCC 204508 / S288c) GN=SLM1 PE=1 SV=1	1	0	0	0	5	2	NA	NA	6.0043	5.73451	NA	NA
SEC24	P40482	Protein transport protein SEC24 OS=Saccharomyces cerevisiae (strain ATCC 204508 / S288c) GN=SEC24 PE=1 SV=1	1	1	1	0	22	24	6	2	7.35857	7.42544	7.47534	5.29244
YIL108W	P40483	Putative zinc metalloproteinase YIL108W OS=Saccharomyces cerevisiae (strain ATCC 204508 / S288c) GN=YIL108W PE=1 SV=1	1	1	0	0	13	7	NA	NA	6.50539	6.35445	NA	NA
HPM1	P40481	Histidine protein methyltransferase 1 OS=Saccharomyces cerevisiae (strain ATCC 204508 / S288c) GN=HPM1 PE=1 SV=1	1	1	0	0	7	7	NA	NA	6.79852	6.77368	NA	NA
ARP4	P80428	Actin-related protein 4 OS=Saccharomyces cerevisiae (strain ATCC 204508 / S288c) GN=ARP4 PE=1 SV=1	1	1	0	0	16	17	NA	NA	6.89221	7.05935	NA	NA
OCT1	P35999	Mitochondrial intermediate peptidase OS=Saccharomyces cerevisiae (strain ATCC 204508 / S288c) GN=OCT1 PE=1 SV=2	1	1	0	0	8	2	NA	NA	6.68659	5.95777	NA	NA
BMH1	P29311	Protein BMH1 OS=Saccharomyces cerevisiae (strain ATCC 204508 / S288c) GN=BMH1 PE=1 SV=4	1	1	1	1	5	5	3	3	7.72004	8.04828	8.07368	7.24247
GPN2	Q08726	GPN-loop GTPase 2 OS=Saccharomyces cerevisiae (strain ATCC 204508 / S288c) GN=GPN2 PE=1 SV=1	1	1	0	0	2	6	NA	NA	6.26923	6.41632	NA	NA
RPN8	Q08723	26S proteasome regulatory subunit RPN8 OS=Saccharomyces cerevisiae (strain ATCC 204508 / S288c) GN=RPN8 PE=1 SV=3	1	1	1	1	16	14	5	3	7.54603	7.76951	7.37728	5.76605
MET14	Q02196	Adenylyl-sulfate kinase OS=Saccharomyces cerevisiae (strain ATCC 204508 / S288c) GN=MET14 PE=1 SV=1	1	1	0	0	4	6	NA	NA	6.50579	6.65469	NA	NA
FBP1	P09201	Fructose-1,6-bisphosphatase OS=Saccharomyces cerevisiae (strain ATCC 204508 / S288c) GN=FBP1 PE=1 SV=2	1	1	0	0	17	10	NA	NA	7.95627	7.57239	NA	NA
ECM15	P35195	UPF0045 protein ECM15 OS=Saccharomyces cerevisiae (strain ATCC 204508 / S288c) GN=ECM15 PE=1 SV=1	1	1	0	0	4	4	NA	NA	7.33595	6.98946	NA	NA
RER2	P35196	Dehydrodolichyl diphosphate synthase complex subunit RER2 OS=Saccharomyces cerevisiae (strain ATCC 204508 / S288c) GN=RER2 PE=1 SV=1	1	0	0	0	3	NA	NA	NA	6.31904	NA	NA	NA
GCS1	P35197	ADP-ribosylation factor GTPase-activating protein GCS1 OS=Saccharomyces cerevisiae (strain ATCC 204508 / S288c) GN=GCS1 PE=1 SV=1	1	1	0	0	18	13	3	NA	7.50778	7.41076	7.00084	NA
MDJ1	P35191	DnaJ homolog 1, mitochondrial OS=Saccharomyces cerevisiae (strain ATCC 204508 / S288c) GN=MDJ1 PE=1 SV=1	1	1	0	0	10	10	NA	NA	7.03444	6.70439	NA	NA
ATG19	P35193	Autophagy-related protein 19 OS=Saccharomyces cerevisiae (strain ATCC 204508 / S288c) GN=ATG19 PE=1 SV=1	1	1	0	0	4	4	2	NA	5.92456	6.17413	7.07666	NA
YJR098C	P47139	Uncharacterized protein YJR098C OS=Saccharomyces cerevisiae (strain ATCC 204508 / S288c) GN=YJR098C PE=1 SV=2	1	0	0	0	5	NA	NA	NA	5.88207	NA	NA	NA
YJR096W	P47137	Uncharacterized oxidoreductase YJR096W OS=Saccharomyces cerevisiae (strain ATCC 204508 / S288c) GN=YJR096W PE=1 SV=1	1	1	1	1	14	14	5	7	7.8049	8.11305	7.51544	5.98651
BUD4	P47136	Bud site selection protein 4 OS=Saccharomyces cerevisiae (strain ATCC 204508 / S288c) GN=BUD4 PE=1 SV=2	1	1	0	0	4	5	NA	NA	5.91801	6.08671	NA	NA
JSN1	P47135	Protein JSN1 OS=Saccharomyces cerevisiae (strain ATCC 204508 / S288c) GN=JSN1 PE=1 SV=1	1	1	1	0	9	9	2	NA	6.23877	5.98887	6.99572	NA
EMC2	P47133	ER membrane protein complex subunit 2 OS=Saccharomyces cerevisiae (strain ATCC 204508 / S288c) GN=EMC2 PE=1 SV=1	1	0	0	0	9	NA	NA	NA	6.46212	NA	NA	NA
RVS161	P25343	Reduced viability upon starvation protein 161 OS=Saccharomyces cerevisiae (strain ATCC 204508 / S288c) GN=RVS161 PE=1 SV=1	1	1	1	1	17	12	6	6	7.48026	7.27342	7.80023	6.17161
SUI3	P09064	Eukaryotic translation initiation factor 2 subunit beta OS=Saccharomyces cerevisiae (strain ATCC 204508 / S288c) GN=SUI3 PE=1 SV=2	1	1	0	1	15	18	3	4	7.08798	8.1049	7.09705	5.79242
ARP5	P53946	Actin-related protein 5 OS=Saccharomyces cerevisiae (strain ATCC 204508 / S288c) GN=ARP5 PE=1 SV=1	1	1	0	0	13	11	NA	NA	6.56503	6.85677	NA	NA
TIM50	Q02776	Mitochondrial import inner membrane translocase subunit TIM50 OS=Saccharomyces cerevisiae (strain ATCC 204508 / S288c) GN=TIM50 PE=1 SV=1	1	1	0	0	16	5	2	NA	7.15318	6.24167	6.91847	NA
PCF11	P39081	Protein PCF11 OS=Saccharomyces cerevisiae (strain ATCC 204508 / S288c) GN=PCF11 PE=1 SV=2	1	1	0	0	4	3	NA	NA	6.08155	6.13922	NA	NA
CIT3	P43635	Citrate synthase 3, mitochondrial OS=Saccharomyces cerevisiae (strain ATCC 204508 / S288c) GN=CIT3 PE=1 SV=1	1	1	0	0	7	3	NA	NA	6.62637	6.09769	NA	NA
ALG2	P43636	Alpha-1,3/1,6-mannosyltransferase ALG2 OS=Saccharomyces cerevisiae (strain ATCC 204508 / S288c) GN=ALG2 PE=1 SV=2	1	0	0	0	7	NA	NA	NA	6.27443	NA	NA	NA
MHP1	P43638	MAP-homologous protein 1 OS=Saccharomyces cerevisiae (strain ATCC 204508 / S288c) GN=MHP1 PE=1 SV=1	1	1	1	0	29	18	7	NA	6.67701	6.91149	6.567	NA
CKB1	P43639	Casein kinase II subunit beta OS=Saccharomyces cerevisiae (strain ATCC 204508 / S288c) GN=CKB1 PE=1 SV=1	1	1	1	1	5	7	5	5	6.74515	7.00996	7.17558	6.72427
GSY1	P23337	Glycogen [starch] synthase isoform 1 OS=Saccharomyces cerevisiae (strain ATCC 204508 / S288c) GN=GSY1 PE=1 SV=3	1	1	1	1	16	19	15	16	7.58054	7.82018	8.12813	7.03484
CRM1	P30822	Exportin-1 OS=Saccharomyces cerevisiae (strain ATCC 204508 / S288c) GN=CRM1 PE=1 SV=1	1	1	1	1	35	24	14	9	7.77844	7.49412	7.78583	5.84514
CSN9	Q03981	COP9 signalosome complex subunit 9 OS=Saccharomyces cerevisiae (strain ATCC 204508 / S288c) GN=CSN9 PE=1 SV=1	1	0	0	0	3	2	NA	NA	6.29883	5.71644	NA	NA
AAR2	P32357	A1 cistron-splicing factor AAR2 OS=Saccharomyces cerevisiae (strain ATCC 204508 / S288c) GN=AAR2 PE=1 SV=1	1	1	0	0	2	2	NA	NA	5.88964	5.47548	NA	NA
NTH1	P32356	Neutral trehalase OS=Saccharomyces cerevisiae (strain ATCC 204508 / S288c) GN=NTH1 PE=1 SV=3	1	1	1	1	31	36	4	2	7.72916	8.17034	7.08633	5.2919
ERG3	P32353	Delta(7)-sterol 5(6)-desaturase OS=Saccharomyces cerevisiae (strain ATCC 204508 / S288c) GN=ERG3 PE=1 SV=1	1	0	0	0	6	NA	NA	NA	6.29256	NA	NA	NA
ERG2	P32352	C-8 sterol isomerase OS=Saccharomyces cerevisiae (strain ATCC 204508 / S288c) GN=ERG2 PE=1 SV=1	1	1	0	0	5	3	NA	NA	7.21767	6.62831	NA	NA
IMP2	P32351	Sugar utilization regulatory protein IMP2 OS=Saccharomyces cerevisiae (strain ATCC 204508 / S288c) GN=IMP2' PE=1 SV=2	1	1	0	0	3	4	NA	NA	6.222	6.41864	NA	NA
KNS1	P32350	Dual specificity protein kinase KNS1 OS=Saccharomyces cerevisiae (strain ATCC 204508 / S288c) GN=KNS1 PE=1 SV=2	1	0	0	0	2	NA	NA	NA	5.4404	NA	NA	NA
VRG4	P40107	GDP-mannose transporter 1 OS=Saccharomyces cerevisiae (strain ATCC 204508 / S288c) GN=VRG4 PE=1 SV=1	1	0	0	0	3	NA	NA	NA	6.68443	NA	NA	NA
GPP2	P40106	Glycerol-1-phosphate phosphohydrolase 2 OS=Saccharomyces cerevisiae (strain ATCC 204508 / S288c) GN=GPP2 PE=1 SV=1	1	1	0	0	9	8	NA	2	8.15896	8.26033	NA	6.40968
YDL085C	Q3E7B7	SERF-like protein YDL085C-A OS=Saccharomyces cerevisiae (strain ATCC 204508 / S288c) GN=YDL085C-A PE=1 SV=1	1	0	0	0	2	2	NA	NA	6.09806	6.09178	NA	NA
YHR138C	P38841	Uncharacterized protein YHR138C OS=Saccharomyces cerevisiae (strain ATCC 204508 / S288c) GN=YHR138C PE=1 SV=1	1	1	0	0	7	4	NA	NA	6.93839	6.63729	NA	NA
ARO9	P38840	Aromatic amino acid aminotransferase 2 OS=Saccharomyces cerevisiae (strain ATCC 204508 / S288c) GN=ARO9 PE=1 SV=3	1	1	0	0	24	27	2	2	7.8799	8.20402	6.91657	5.82761
CRP1	P38845	Cruciform DNA-recognizing protein 1 OS=Saccharomyces cerevisiae (strain ATCC 204508 / S288c) GN=CRP1 PE=1 SV=1	1	1	0	0	13	14	NA	NA	7.0027	7.40458	NA	NA
GLG2	P47011	Glycogenin-2 OS=Saccharomyces cerevisiae (strain ATCC 204508 / S288c) GN=GLG2 PE=1 SV=1	1	1	0	0	3	5	NA	NA	6.56662	6.53787	NA	NA
MCD4	P36051	GPI ethanolamine phosphate transferase 1 OS=Saccharomyces cerevisiae (strain ATCC 204508 / S288c) GN=MCD4 PE=1 SV=1	1	0	0	0	3	NA	NA	NA	5.84839	NA	NA	NA
ELF1	P36053	Transcription elongation factor 1 OS=Saccharomyces cerevisiae (strain ATCC 204508 / S288c) GN=ELF1 PE=1 SV=1	1	1	1	1	3	5	3	3	6.62481	6.77799	7.42156	6.46096
RCN1	P36054	Calcipressin-like protein OS=Saccharomyces cerevisiae (strain ATCC 204508 / S288c) GN=RCN1 PE=1 SV=1	1	0	0	0	5	NA	NA	NA	6.54844	NA	NA	NA
SEC66	P33754	Translocation protein SEC66 OS=Saccharomyces cerevisiae (strain ATCC 204508 / S288c) GN=SEC66 PE=1 SV=1	1	0	0	0	4	NA	NA	NA	6.22183	NA	NA	NA
NPL4	P33755	Nuclear protein localization protein 4 OS=Saccharomyces cerevisiae (strain ATCC 204508 / S288c) GN=NPL4 PE=1 SV=1	1	1	0	0	13	12	NA	NA	6.6204	6.95059	NA	NA
TRM2	P33753	tRNA (uracil(54)-C(5))-methyltransferase OS=Saccharomyces cerevisiae (strain ATCC 204508 / S288c) GN=TRM2 PE=1 SV=2	1	1	0	0	8	11	NA	NA	6.56875	6.49676	NA	NA
RPB11	P38902	DNA-directed RNA polymerase II subunit RPB11 OS=Saccharomyces cerevisiae (strain ATCC 204508 / S288c) GN=RPB11 PE=1 SV=1	1	1	0	0	6	5	NA	NA	6.70803	6.68229	NA	NA
RTS1	P38903	Serine/threonine-protein phosphatase 2A 56 kDa regulatory subunit delta isoform OS=Saccharomyces cerevisiae (strain ATCC 204508 / S288c) GN=RTS1 PE=1 SV=2	1	1	0	0	16	9	2	NA	6.68271	6.60648	6.77761	NA
DCS2	Q12123	Inactive diphosphatase DCS2 OS=Saccharomyces cerevisiae (strain ATCC 204508 / S288c) GN=DCS2 PE=1 SV=3	1	1	0	0	20	18	3	2	7.93973	8.13498	6.97445	5.76004
LYS21	Q12122	Homocitrate synthase, mitochondrial OS=Saccharomyces cerevisiae (strain ATCC 204508 / S288c) GN=LYS21 PE=1 SV=1	1	1	1	0	7	4	3	2	7.19015	6.94942	7.46865	5.54713
GET4	Q12125	Golgi to ER traffic protein 4 OS=Saccharomyces cerevisiae (strain ATCC 204508 / S288c) GN=GET4 PE=1 SV=1	1	1	0	0	8	9	NA	2	7.13978	7.33098	NA	5.37719
ALF1	P53904	Tubulin-specific chaperone B OS=Saccharomyces cerevisiae (strain ATCC 204508 / S288c) GN=ALF1 PE=1 SV=1	1	1	1	1	4	5	4	4	6.11137	6.46926	7.6718	6.51555
RGA2	Q06407	Rho-type GTPase-activating protein 2 OS=Saccharomyces cerevisiae (strain ATCC 204508 / S288c) GN=RGA2 PE=1 SV=1	1	0	0	0	4	4	NA	NA	5.74864	5.81133	NA	NA
MOT2	P34909	General negative regulator of transcription subunit 4 OS=Saccharomyces cerevisiae (strain ATCC 204508 / S288c) GN=MOT2 PE=1 SV=1	1	1	0	0	7	3	NA	NA	6.08336	5.82553	NA	NA
ATP17	Q06405	ATP synthase subunit f, mitochondrial OS=Saccharomyces cerevisiae (strain ATCC 204508 / S288c) GN=ATP17 PE=1 SV=1	1	0	0	0	2	NA	NA	NA	6.26974	NA	NA	NA
YMR099C	Q03161	Glucose-6-phosphate 1-epimerase OS=Saccharomyces cerevisiae (strain ATCC 204508 / S288c) GN=YMR099C PE=1 SV=1	1	1	0	0	16	17	NA	NA	8.16672	8.43157	NA	NA
ARO10	Q06408	Transaminated amino acid decarboxylase OS=Saccharomyces cerevisiae (strain ATCC 204508 / S288c) GN=ARO10 PE=1 SV=1	1	1	1	1	20	20	7	6	7.58976	7.64802	7.27496	5.80918
SHE3	P38272	SWI5-dependent HO expression protein 3 OS=Saccharomyces cerevisiae (strain ATCC 204508 / S288c) GN=SHE3 PE=1 SV=1	1	1	0	0	4	2	NA	NA	5.64058	5.85184	NA	NA
YBR137W	P38276	UPF0303 protein YBR137W OS=Saccharomyces cerevisiae (strain ATCC 204508 / S288c) GN=YBR137W PE=1 SV=4	1	1	0	0	6	7	NA	NA	6.57883	7.22569	NA	NA
HSL7	P38274	Protein arginine N-methyltransferase HSL7 OS=Saccharomyces cerevisiae (strain ATCC 204508 / S288c) GN=HSL7 PE=1 SV=1	1	0	0	0	3	2	NA	NA	5.94323	6.03158	NA	NA
SNF1	P06782	Carbon catabolite-derepressing protein kinase OS=Saccharomyces cerevisiae (strain ATCC 204508 / S288c) GN=SNF1 PE=1 SV=1	1	1	1	1	18	17	18	22	7.13187	7.1943	8.06807	6.98316
RHO1	P06780	GTP-binding protein RHO1 OS=Saccharomyces cerevisiae (strain ATCC 204508 / S288c) GN=RHO1 PE=1 SV=3	1	1	0	0	6	7	NA	NA	7.48196	7.55549	NA	NA
CMD1	P06787	Calmodulin OS=Saccharomyces cerevisiae (strain ATCC 204508 / S288c) GN=CMD1 PE=1 SV=1	1	1	0	0	6	6	NA	NA	7.07198	6.87278	NA	NA
CDC21	P06785	Thymidylate synthase OS=Saccharomyces cerevisiae (strain ATCC 204508 / S288c) GN=CDC21 PE=1 SV=1	1	1	0	0	12	11	NA	NA	7.26266	7.16125	NA	NA
RPS28B|RPS28A	P0C0X0|Q3E7X9	40S ribosomal protein S28-B OS=Saccharomyces cerevisiae (strain ATCC 204508 / S288c) GN=RPS28B PE=1 SV=1|40S ribosomal protein S28-A OS=Saccharomyces cerevisiae (strain ATCC 204508 / S288c) GN=RPS28A PE=1 SV=1	1	1	0	0	4	4	NA	NA	7.26809	7.51731	NA	NA
TFB3	Q03290	RNA polymerase II transcription factor B subunit 3 OS=Saccharomyces cerevisiae (strain ATCC 204508 / S288c) GN=TFB3 PE=1 SV=1	1	0	0	0	5	2	NA	NA	5.96028	5.63868	NA	NA
HOM2	P13663	Aspartate-semialdehyde dehydrogenase OS=Saccharomyces cerevisiae (strain ATCC 204508 / S288c) GN=HOM2 PE=1 SV=1	1	1	1	1	22	21	4	8	8.48517	8.72121	7.20099	5.94334
YGR122W	P53272	Uncharacterized protein YGR122W OS=Saccharomyces cerevisiae (strain ATCC 204508 / S288c) GN=YGR122W PE=4 SV=1	1	0	0	0	2	NA	NA	NA	5.8333	NA	NA	NA
YGR126W	P53274	Uncharacterized protein YGR126W OS=Saccharomyces cerevisiae (strain ATCC 204508 / S288c) GN=YGR126W PE=1 SV=1	1	1	0	0	3	3	NA	NA	5.64144	6.44913	NA	NA
GCD7	P32502	Translation initiation factor eIF-2B subunit beta OS=Saccharomyces cerevisiae (strain ATCC 204508 / S288c) GN=GCD7 PE=1 SV=1	1	1	1	1	12	7	15	4	6.70076	6.73348	7.92889	6.19862
GCD6	P32501	Translation initiation factor eIF-2B subunit epsilon OS=Saccharomyces cerevisiae (strain ATCC 204508 / S288c) GN=GCD6 PE=1 SV=1	1	1	1	1	20	17	18	15	7.08111	7.17552	8.10166	6.64187
NAB2	P32505	Nuclear polyadenylated RNA-binding protein NAB2 OS=Saccharomyces cerevisiae (strain ATCC 204508 / S288c) GN=NAB2 PE=1 SV=1	1	1	0	0	8	10	NA	NA	7.52803	7.08157	NA	NA
TSA1	P34760	Peroxiredoxin TSA1 OS=Saccharomyces cerevisiae (strain ATCC 204508 / S288c) GN=TSA1 PE=1 SV=3	1	1	1	1	14	13	12	13	8.68999	8.15391	9.07859	7.89931
WHI3	P34761	Protein WHI3 OS=Saccharomyces cerevisiae (strain ATCC 204508 / S288c) GN=WHI3 PE=1 SV=1	1	0	0	0	4	NA	NA	NA	6.16152	NA	NA	NA
GRX3	Q03835	Monothiol glutaredoxin-3 OS=Saccharomyces cerevisiae (strain ATCC 204508 / S288c) GN=GRX3 PE=1 SV=2	1	1	1	0	4	2	3	3	7.25802	7.4448	7.82139	5.89228
MSH6	Q03834	DNA mismatch repair protein MSH6 OS=Saccharomyces cerevisiae (strain ATCC 204508 / S288c) GN=MSH6 PE=1 SV=1	1	1	0	0	14	16	NA	NA	6.40014	6.24547	NA	NA
GIS1	Q03833	Transcriptional activator/repressor GIS1 OS=Saccharomyces cerevisiae (strain ATCC 204508 / S288c) GN=GIS1 PE=1 SV=1	1	1	0	0	6	10	NA	NA	6.54457	6.81345	NA	NA
RPL34B|RPL34A	P40525|P87262	60S ribosomal protein L34-B OS=Saccharomyces cerevisiae (strain ATCC 204508 / S288c) GN=RPL34B PE=1 SV=1|60S ribosomal protein L34-A OS=Saccharomyces cerevisiae (strain ATCC 204508 / S288c) GN=RPL34A PE=1 SV=1	1	1	0	0	3	4	NA	NA	6.5077	6.56869	NA	NA
SGT1	Q08446	Protein SGT1 OS=Saccharomyces cerevisiae (strain ATCC 204508 / S288c) GN=SGT1 PE=1 SV=1	1	1	1	0	16	13	14	2	6.9646	7.22532	7.71181	5.55053
YOR059C	Q08448	Putative lipase YOR059C OS=Saccharomyces cerevisiae (strain ATCC 204508 / S288c) GN=YOR059C PE=1 SV=1	1	0	0	0	5	NA	NA	NA	6.54882	NA	NA	NA
TRX1	P22217	Thioredoxin-1 OS=Saccharomyces cerevisiae (strain ATCC 204508 / S288c) GN=TRX1 PE=1 SV=3	1	1	1	0	7	7	5	4	8.11572	7.83165	8.04344	6.24767
RAD53	P22216	Serine/threonine-protein kinase RAD53 OS=Saccharomyces cerevisiae (strain ATCC 204508 / S288c) GN=RAD53 PE=1 SV=1	1	0	0	0	7	NA	NA	NA	5.77741	NA	NA	NA
SEC22	P22214	Protein transport protein SEC22 OS=Saccharomyces cerevisiae (strain ATCC 204508 / S288c) GN=SEC22 PE=1 SV=1	1	0	0	0	3	2	NA	NA	6.08754	6.04782	NA	NA
SLY1	P22213	Protein SLY1 OS=Saccharomyces cerevisiae (strain ATCC 204508 / S288c) GN=SLY1 PE=1 SV=1	1	1	1	0	22	15	4	2	7.03468	6.80351	7.39037	5.07516
NPR1	P22211	Nitrogen permease reactivator protein OS=Saccharomyces cerevisiae (strain ATCC 204508 / S288c) GN=NPR1 PE=1 SV=2	1	1	0	0	7	2	NA	NA	6.2187	5.47545	NA	NA
GUK1	P15454	Guanylate kinase OS=Saccharomyces cerevisiae (strain ATCC 204508 / S288c) GN=GUK1 PE=1 SV=2	1	1	0	0	15	17	NA	NA	8.26411	8.5701	NA	NA
UBP3	Q01477	Ubiquitin carboxyl-terminal hydrolase 3 OS=Saccharomyces cerevisiae (strain ATCC 204508 / S288c) GN=UBP3 PE=1 SV=1	1	1	0	0	5	10	NA	NA	5.91942	6.41845	NA	NA
UBP2	Q01476	Ubiquitin carboxyl-terminal hydrolase 2 OS=Saccharomyces cerevisiae (strain ATCC 204508 / S288c) GN=UBP2 PE=1 SV=2	1	1	1	1	37	31	14	11	7.40211	7.37119	7.58872	5.95895
PRI1	P10363	DNA primase small subunit OS=Saccharomyces cerevisiae (strain ATCC 204508 / S288c) GN=PRI1 PE=1 SV=2	1	0	0	0	8	NA	NA	NA	6.35966	NA	NA	NA
ADH1	P00330	Alcohol dehydrogenase 1 OS=Saccharomyces cerevisiae (strain ATCC 204508 / S288c) GN=ADH1 PE=1 SV=5	1	1	1	1	13	16	13	12	8.96891	9.20225	9.27923	8.25591
ADH2	P00331	Alcohol dehydrogenase 2 OS=Saccharomyces cerevisiae (strain ATCC 204508 / S288c) GN=ADH2 PE=1 SV=3	1	1	0	0	9	4	NA	NA	7.23587	6.29746	NA	NA
PST2	Q12335	Protoplast secreted protein 2 OS=Saccharomyces cerevisiae (strain ATCC 204508 / S288c) GN=PST2 PE=1 SV=1	1	1	1	0	6	5	3	NA	7.91067	8.18331	7.16362	NA
YDR262W	Q12331	FAS1 domain-containing protein YDR262W OS=Saccharomyces cerevisiae (strain ATCC 204508 / S288c) GN=YDR262W PE=1 SV=1	1	1	0	0	13	9	NA	NA	6.69923	6.61663	NA	NA
EFM5	P53200	Protein-lysine N-methyltransferase EFM5 OS=Saccharomyces cerevisiae (strain ATCC 204508 / S288c) GN=EFM5 PE=1 SV=2	1	1	1	1	10	8	5	2	7.28829	7.19395	7.47917	6.08097
NMA2	P53204	Nicotinamide/nicotinic acid mononucleotide adenylyltransferase 2 OS=Saccharomyces cerevisiae (strain ATCC 204508 / S288c) GN=NMA2 PE=1 SV=1	0	1	0	1	4	7	NA	5	6.16401	6.37477	NA	5.91186
YGR012W	P53206	Putative cysteine synthase OS=Saccharomyces cerevisiae (strain ATCC 204508 / S288c) GN=YGR012W PE=1 SV=1	1	0	0	0	3	NA	NA	NA	5.94153	NA	NA	NA
SNU71	P53207	U1 small nuclear ribonucleoprotein component SNU71 OS=Saccharomyces cerevisiae (strain ATCC 204508 / S288c) GN=SNU71 PE=1 SV=1	0	1	0	0	3	3	NA	NA	5.69531	6.12561	NA	NA
RCN2	Q12044	Regulator of calcineurin 2 OS=Saccharomyces cerevisiae (strain ATCC 204508 / S288c) GN=RCN2 PE=1 SV=1	1	1	1	0	13	9	3	NA	7.46333	7.11768	7.15759	NA
RNA14	P25298	mRNA 3'-end-processing protein RNA14 OS=Saccharomyces cerevisiae (strain ATCC 204508 / S288c) GN=RNA14 PE=1 SV=2	1	1	0	0	10	10	NA	NA	6.48259	6.45939	NA	NA
CNB1	P25296	Calcineurin subunit B OS=Saccharomyces cerevisiae (strain ATCC 204508 / S288c) GN=CNB1 PE=1 SV=3	1	1	0	0	8	7	NA	NA	6.77191	6.97814	NA	NA
SIS1	P25294	Protein SIS1 OS=Saccharomyces cerevisiae (strain ATCC 204508 / S288c) GN=SIS1 PE=1 SV=1	1	1	1	1	22	21	14	8	8.12393	7.90271	8.14991	6.17964
NAP1	P25293	Nucleosome assembly protein OS=Saccharomyces cerevisiae (strain ATCC 204508 / S288c) GN=NAP1 PE=1 SV=2	1	1	1	1	14	14	7	6	7.57957	7.24064	7.84654	6.13767
TGL5	Q12043	Lipase 5 OS=Saccharomyces cerevisiae (strain ATCC 204508 / S288c) GN=TGL5 PE=1 SV=1	1	0	0	0	3	NA	NA	NA	5.63098	NA	NA	NA
YLR460C	P54007	Uncharacterized protein YLR460C OS=Saccharomyces cerevisiae (strain ATCC 204508 / S288c) GN=YLR460C PE=1 SV=1	1	1	0	0	6	7	NA	NA	6.0267	6.75873	NA	NA
DIA1	P54005	Protein DIA1 OS=Saccharomyces cerevisiae (strain ATCC 204508 / S288c) GN=DIA1 PE=1 SV=1	1	0	0	0	4	NA	NA	NA	6.08347	NA	NA	NA
SUB1	P54000	RNA polymerase II transcriptional coactivator SUB1 OS=Saccharomyces cerevisiae (strain ATCC 204508 / S288c) GN=SUB1 PE=1 SV=1	1	1	0	0	8	5	NA	NA	7.31361	6.96279	NA	NA
SNX3	Q08826	Sorting nexin-3 OS=Saccharomyces cerevisiae (strain ATCC 204508 / S288c) GN=SNX3 PE=1 SV=1	1	1	0	0	6	5	NA	NA	6.52288	6.47612	NA	NA
OSM1	P21375	Fumarate reductase 2 OS=Saccharomyces cerevisiae (strain ATCC 204508 / S288c) GN=OSM1 PE=1 SV=3	1	1	0	0	17	17	NA	NA	7.10583	7.18654	NA	NA
PTC3	P34221	Protein phosphatase 2C homolog 3 OS=Saccharomyces cerevisiae (strain ATCC 204508 / S288c) GN=PTC3 PE=1 SV=4	1	1	0	1	5	5	NA	2	6.9542	7.51781	NA	5.95448
SHP1	P34223	UBX domain-containing protein 1 OS=Saccharomyces cerevisiae (strain ATCC 204508 / S288c) GN=SHP1 PE=1 SV=1	1	1	0	0	22	21	NA	NA	7.6361	7.80165	NA	NA
SEF1	P34228	Putative transcription factor SEF1 OS=Saccharomyces cerevisiae (strain ATCC 204508 / S288c) GN=SEF1 PE=1 SV=4	1	1	0	0	3	5	NA	NA	5.80539	6.20117	NA	NA
IMH1	Q06704	Golgin IMH1 OS=Saccharomyces cerevisiae (strain ATCC 204508 / S288c) GN=IMH1 PE=1 SV=1	1	1	0	0	25	18	NA	NA	6.82557	6.39457	NA	NA
RPT3	P33298	26S protease regulatory subunit 6B homolog OS=Saccharomyces cerevisiae (strain ATCC 204508 / S288c) GN=RPT3 PE=1 SV=2	1	1	1	1	20	20	7	5	7.39585	7.67226	7.35841	5.51039
BOI1	P38041	Protein BOB1 OS=Saccharomyces cerevisiae (strain ATCC 204508 / S288c) GN=BOI1 PE=1 SV=1	1	0	0	0	9	3	NA	NA	6.07576	5.57325	NA	NA
YML079W	Q03629	Uncharacterized protein YML079W OS=Saccharomyces cerevisiae (strain ATCC 204508 / S288c) GN=YML079W PE=1 SV=1	1	1	0	0	7	9	NA	NA	7.37504	7.98933	NA	NA
TRS31	Q03337	Trafficking protein particle complex subunit 31 OS=Saccharomyces cerevisiae (strain ATCC 204508 / S288c) GN=TRS31 PE=1 SV=1	1	1	0	0	5	2	NA	NA	6.31973	5.79002	NA	NA
RPL13B|RPL13A	P40212|Q12690	60S ribosomal protein L13-B OS=Saccharomyces cerevisiae (strain ATCC 204508 / S288c) GN=RPL13B PE=1 SV=1|60S ribosomal protein L13-A OS=Saccharomyces cerevisiae (strain ATCC 204508 / S288c) GN=RPL13A PE=1 SV=1	1	1	0	0	7	7	NA	NA	6.48128	6.74217	NA	NA
YPK9	Q12697	Vacuolar cation-transporting ATPase YPK9 OS=Saccharomyces cerevisiae (strain ATCC 204508 / S288c) GN=YPK9 PE=1 SV=1	1	0	0	0	4	NA	NA	NA	5.54139	NA	NA	NA
RRP1	P35178	Ribosomal RNA-processing protein 1 OS=Saccharomyces cerevisiae (strain ATCC 204508 / S288c) GN=RRP1 PE=1 SV=2	1	0	0	0	5	NA	NA	NA	6.39176	NA	NA	NA
SSS1	P35179	Protein transport protein SSS1 OS=Saccharomyces cerevisiae (strain ATCC 204508 / S288c) GN=SSS1 PE=1 SV=2	1	0	0	0	3	NA	NA	NA	6.76504	NA	NA	NA
CPR5	P35176	Peptidyl-prolyl cis-trans isomerase D OS=Saccharomyces cerevisiae (strain ATCC 204508 / S288c) GN=CPR5 PE=2 SV=1	1	1	0	0	11	10	NA	NA	7.87778	8.07213	NA	NA
SPT7	P35177	Transcriptional activator SPT7 OS=Saccharomyces cerevisiae (strain ATCC 204508 / S288c) GN=SPT7 PE=1 SV=1	1	0	0	0	6	3	NA	NA	5.793	5.58079	NA	NA
IBA57	P47158	Putative transferase CAF17, mitochondrial OS=Saccharomyces cerevisiae (strain ATCC 204508 / S288c) GN=IBA57 PE=1 SV=1	1	1	0	0	6	8	NA	NA	5.99901	6.67452	NA	NA
STE24	P47154	CAAX prenyl protease 1 OS=Saccharomyces cerevisiae (strain ATCC 204508 / S288c) GN=STE24 PE=1 SV=1	1	0	0	0	9	3	2	NA	6.67909	5.7218	6.97012	NA
YNL108C	P53929	Uncharacterized protein YNL108C OS=Saccharomyces cerevisiae (strain ATCC 204508 / S288c) GN=YNL108C PE=1 SV=1	1	0	0	0	8	2	NA	NA	7.17891	6.47655	NA	NA
BET2	P20133	Geranylgeranyl transferase type-2 subunit beta OS=Saccharomyces cerevisiae (strain ATCC 204508 / S288c) GN=BET2 PE=1 SV=3	1	1	0	0	6	5	NA	NA	6.71608	7.08329	NA	NA
RTT10	Q08924	Regulator of Ty1 transposition protein 10 OS=Saccharomyces cerevisiae (strain ATCC 204508 / S288c) GN=RTT10 PE=1 SV=1	1	1	0	0	13	14	NA	NA	6.46601	6.60569	NA	NA
NMA111	P53920	Pro-apoptotic serine protease NMA111 OS=Saccharomyces cerevisiae (strain ATCC 204508 / S288c) GN=NMA111 PE=1 SV=1	1	1	0	0	29	38	NA	NA	7.21779	7.77255	NA	NA
MRN1	Q08925	RNA-binding protein MRN1 OS=Saccharomyces cerevisiae (strain ATCC 204508 / S288c) GN=MRN1 PE=1 SV=1	1	0	0	0	10	NA	2	NA	6.61177	NA	6.93987	NA
YNL115C	P53925	Uncharacterized vacuolar membrane protein YNL115C OS=Saccharomyces cerevisiae (strain ATCC 204508 / S288c) GN=YNL115C PE=1 SV=1	1	0	0	0	7	NA	NA	NA	6.7848	NA	NA	NA
DMA2	P53924	E3 ubiquitin-protein ligase DMA2 OS=Saccharomyces cerevisiae (strain ATCC 204508 / S288c) GN=DMA2 PE=1 SV=1	1	1	0	0	8	5	2	NA	6.66844	5.87107	6.71729	NA
MET12	P46151	Methylenetetrahydrofolate reductase 1 OS=Saccharomyces cerevisiae (strain ATCC 204508 / S288c) GN=MET12 PE=1 SV=2	1	1	1	1	15	14	14	4	7.03438	7.34922	7.55225	5.99017
RPB9	P27999	DNA-directed RNA polymerase II subunit RPB9 OS=Saccharomyces cerevisiae (strain ATCC 204508 / S288c) GN=RPB9 PE=1 SV=1	1	1	0	0	4	5	NA	NA	6.89156	7.10696	NA	NA
MAP1	Q01662	Methionine aminopeptidase 1 OS=Saccharomyces cerevisiae (strain ATCC 204508 / S288c) GN=MAP1 PE=1 SV=2	1	0	0	0	6	4	NA	NA	6.43824	6.25355	NA	NA
PIS1	P06197	CDP-diacylglycerol--inositol 3-phosphatidyltransferase OS=Saccharomyces cerevisiae (strain ATCC 204508 / S288c) GN=PIS1 PE=1 SV=1	1	0	0	0	3	NA	NA	NA	6.45831	NA	NA	NA
COA4	Q05809	Cytochrome oxidase assembly factor 4 OS=Saccharomyces cerevisiae (strain ATCC 204508 / S288c) GN=COA4 PE=1 SV=2	1	0	0	0	3	NA	NA	NA	6.09569	NA	NA	NA
RPA49	Q01080	DNA-directed RNA polymerase I subunit RPA49 OS=Saccharomyces cerevisiae (strain ATCC 204508 / S288c) GN=RPA49 PE=1 SV=2	1	1	0	0	4	3	NA	NA	5.99735	6.00722	NA	NA
MSS51	P32335	Protein MSS51, mitochondrial OS=Saccharomyces cerevisiae (strain ATCC 204508 / S288c) GN=MSS51 PE=1 SV=2	1	1	0	0	15	16	NA	NA	7.20439	7.45181	NA	NA
PSE1	P32337	Importin subunit beta-3 OS=Saccharomyces cerevisiae (strain ATCC 204508 / S288c) GN=PSE1 PE=1 SV=2	1	1	1	0	17	12	4	NA	7.28753	6.85263	7.06485	NA
PPZ1	P26570	Serine/threonine-protein phosphatase PP-Z1 OS=Saccharomyces cerevisiae (strain ATCC 204508 / S288c) GN=PPZ1 PE=1 SV=5	0	1	0	0	3	9	NA	4	6.01305	6.5445	NA	5.73994
ATG7	P38862	Ubiquitin-like modifier-activating enzyme ATG7 OS=Saccharomyces cerevisiae (strain ATCC 204508 / S288c) GN=ATG7 PE=1 SV=1	1	1	0	0	10	7	NA	NA	6.47872	6.28427	NA	NA
SVP26	P38869	Protein SVP26 OS=Saccharomyces cerevisiae (strain ATCC 204508 / S288c) GN=SVP26 PE=1 SV=1	1	0	0	0	3	NA	NA	NA	6.14478	NA	NA	NA
RAM1	P22007	Protein farnesyltransferase subunit beta OS=Saccharomyces cerevisiae (strain ATCC 204508 / S288c) GN=RAM1 PE=1 SV=2	1	1	0	0	10	12	NA	NA	6.60647	6.76361	NA	NA
FIP1	P45976	Pre-mRNA polyadenylation factor FIP1 OS=Saccharomyces cerevisiae (strain ATCC 204508 / S288c) GN=FIP1 PE=1 SV=1	1	1	0	1	6	4	NA	6	6.24927	6.22848	NA	6.22731
YRA2	P36036	RNA annealing protein YRA2 OS=Saccharomyces cerevisiae (strain ATCC 204508 / S288c) GN=YRA2 PE=1 SV=1	1	1	0	0	6	4	NA	NA	5.84891	6.18881	NA	NA
DOA1	P36037	Protein DOA1 OS=Saccharomyces cerevisiae (strain ATCC 204508 / S288c) GN=DOA1 PE=1 SV=1	1	1	0	0	27	28	NA	NA	7.4361	7.53368	NA	NA
JEN1	P36035	Carboxylic acid transporter protein homolog OS=Saccharomyces cerevisiae (strain ATCC 204508 / S288c) GN=JEN1 PE=1 SV=1	1	0	0	0	9	NA	NA	NA	6.77902	NA	NA	NA
RTK1	Q12100	Probable serine/threonine-protein kinase RTK1 OS=Saccharomyces cerevisiae (strain ATCC 204508 / S288c) GN=RTK1 PE=1 SV=1	1	0	0	0	5	2	NA	NA	5.96537	5.49765	NA	NA
SWT1	Q12104	Transcriptional protein SWT1 OS=Saccharomyces cerevisiae (strain ATCC 204508 / S288c) GN=SWT1 PE=1 SV=1	1	0	0	0	2	NA	NA	NA	6.21399	NA	NA	NA
WRS1	Q12109	Tryptophan--tRNA ligase, cytoplasmic OS=Saccharomyces cerevisiae (strain ATCC 204508 / S288c) GN=WRS1 PE=1 SV=1	1	1	0	0	26	30	NA	NA	7.82989	8.13932	NA	NA
RTC5	Q12108	Restriction of telomere capping protein 5 OS=Saccharomyces cerevisiae (strain ATCC 204508 / S288c) GN=RTC5 PE=1 SV=1	1	1	0	0	4	6	NA	NA	5.96445	6.31856	NA	NA
HSC82	P15108	ATP-dependent molecular chaperone HSC82 OS=Saccharomyces cerevisiae (strain ATCC 204508 / S288c) GN=HSC82 PE=1 SV=4	1	1	1	1	14	14	15	11	8.44234	8.22142	9.98672	8.28968
SMC3	P47037	Structural maintenance of chromosomes protein 3 OS=Saccharomyces cerevisiae (strain ATCC 204508 / S288c) GN=SMC3 PE=1 SV=1	1	1	0	0	10	8	NA	NA	6.18536	6.2652	NA	NA
SSZ1	P38788	Ribosome-associated complex subunit SSZ1 OS=Saccharomyces cerevisiae (strain ATCC 204508 / S288c) GN=SSZ1 PE=1 SV=2	1	1	1	1	20	20	14	17	7.50852	7.84121	7.77161	6.54486
MED6	P38782	Mediator of RNA polymerase II transcription subunit 6 OS=Saccharomyces cerevisiae (strain ATCC 204508 / S288c) GN=MED6 PE=1 SV=1	1	1	0	0	3	3	NA	NA	6.25585	6.25201	NA	NA
RSC30	P38781	Chromatin structure-remodeling complex protein RSC30 OS=Saccharomyces cerevisiae (strain ATCC 204508 / S288c) GN=RSC30 PE=1 SV=2	1	0	0	0	2	2	NA	NA	5.67811	5.95879	NA	NA
RPP1	P38786	Ribonuclease P/MRP protein subunit RPP1 OS=Saccharomyces cerevisiae (strain ATCC 204508 / S288c) GN=RPP1 PE=1 SV=1	0	1	0	0	3	6	NA	NA	5.86394	6.30178	NA	NA
PAN5	P38787	2-dehydropantoate 2-reductase OS=Saccharomyces cerevisiae (strain ATCC 204508 / S288c) GN=PAN5 PE=1 SV=1	1	1	0	0	15	17	2	NA	7.48057	7.83866	7.02989	NA
RPL11A|RPL11B	P0C0W9|Q3E757	60S ribosomal protein L11-A OS=Saccharomyces cerevisiae (strain ATCC 204508 / S288c) GN=RPL11A PE=1 SV=2|60S ribosomal protein L11-B OS=Saccharomyces cerevisiae (strain ATCC 204508 / S288c) GN=RPL11B PE=1 SV=3	1	1	1	0	6	5	3	NA	6.63115	6.99118	7.55566	NA
YBL029C	Q3E756	UPF0768 protein YBL029C-A OS=Saccharomyces cerevisiae (strain ATCC 204508 / S288c) GN=YBL029C-A PE=1 SV=1	1	0	0	0	3	2	NA	NA	6.39053	5.81839	NA	NA
ERO1	Q03103	Endoplasmic oxidoreductin-1 OS=Saccharomyces cerevisiae (strain ATCC 204508 / S288c) GN=ERO1 PE=1 SV=1	1	1	0	0	19	11	NA	NA	7.4536	6.7623	NA	NA
YML131W	Q03102	Uncharacterized membrane protein YML131W OS=Saccharomyces cerevisiae (strain ATCC 204508 / S288c) GN=YML131W PE=1 SV=1	1	1	0	0	8	11	NA	NA	7.48484	7.48337	NA	NA
MSC1	Q03104	Meiotic sister chromatid recombination protein 1 OS=Saccharomyces cerevisiae (strain ATCC 204508 / S288c) GN=MSC1 PE=1 SV=1	1	1	0	0	24	16	NA	NA	8.3138	7.71379	NA	NA
MAS2	P11914	Mitochondrial-processing peptidase subunit alpha OS=Saccharomyces cerevisiae (strain ATCC 204508 / S288c) GN=MAS2 PE=1 SV=1	1	1	0	0	19	20	3	2	7.34337	7.43407	7.1325	5.48513
HRR25	P29295	Casein kinase I homolog HRR25 OS=Saccharomyces cerevisiae (strain ATCC 204508 / S288c) GN=HRR25 PE=1 SV=1	1	1	1	0	9	6	2	NA	6.30457	6.21455	7.22797	NA
NEO1	P40527	Probable phospholipid-transporting ATPase NEO1 OS=Saccharomyces cerevisiae (strain ATCC 204508 / S288c) GN=NEO1 PE=1 SV=1	1	0	0	0	7	NA	NA	NA	6.0303	NA	NA	NA
YIL055C	P40523	Uncharacterized protein YIL055C OS=Saccharomyces cerevisiae (strain ATCC 204508 / S288c) GN=YIL055C PE=1 SV=1	1	0	0	0	6	NA	NA	NA	5.73139	NA	NA	NA
AGE2	P40529	ADP-ribosylation factor GTPase-activating protein effector protein 2 OS=Saccharomyces cerevisiae (strain ATCC 204508 / S288c) GN=AGE2 PE=1 SV=1	1	1	0	0	8	7	NA	NA	6.75056	6.72612	NA	NA
VIP1	Q06685	Inositol hexakisphosphate and diphosphoinositol-pentakisphosphate kinase OS=Saccharomyces cerevisiae (strain ATCC 204508 / S288c) GN=VIP1 PE=1 SV=1	1	1	1	1	32	42	3	4	6.87817	7.40644	6.71052	5.71251
UBX5	Q06682	UBX domain-containing protein 5 OS=Saccharomyces cerevisiae (strain ATCC 204508 / S288c) GN=UBX5 PE=1 SV=1	1	1	0	0	15	11	NA	NA	7.04283	6.80262	NA	NA
PBY1	P38254	Probable tubulin--tyrosine ligase PBY1 OS=Saccharomyces cerevisiae (strain ATCC 204508 / S288c) GN=PBY1 PE=1 SV=2	1	1	1	1	19	19	9	14	7.07515	7.24094	7.58962	5.99498
RXT2	P38255	Transcriptional regulatory protein RXT2 OS=Saccharomyces cerevisiae (strain ATCC 204508 / S288c) GN=RXT2 PE=1 SV=2	1	0	0	0	3	2	NA	NA	6.02792	5.87162	NA	NA
YBR096W	P38256	Uncharacterized protein YBR096W OS=Saccharomyces cerevisiae (strain ATCC 204508 / S288c) GN=YBR096W PE=1 SV=1	1	0	0	0	3	2	NA	NA	6.48721	5.9086	NA	NA
IST2	P38250	Increased sodium tolerance protein 2 OS=Saccharomyces cerevisiae (strain ATCC 204508 / S288c) GN=IST2 PE=1 SV=2	1	1	0	1	10	6	NA	4	6.3952	6.46833	NA	6.41088
TUM1	Q08686	Thiosulfate sulfurtransferase TUM1 OS=Saccharomyces cerevisiae (strain ATCC 204508 / S288c) GN=TUM1 PE=1 SV=1	1	1	0	0	19	15	NA	NA	7.13209	7.36248	NA	NA
CLP1	Q08685	mRNA cleavage and polyadenylation factor CLP1 OS=Saccharomyces cerevisiae (strain ATCC 204508 / S288c) GN=CLP1 PE=1 SV=1	1	1	0	0	4	9	NA	NA	6.20671	6.61013	NA	NA
DUR1	P32528	Urea amidolyase OS=Saccharomyces cerevisiae (strain ATCC 204508 / S288c) GN=DUR1,2 PE=1 SV=2	1	1	0	0	52	53	NA	NA	6.99256	7.38249	NA	NA
RPA12	P32529	DNA-directed RNA polymerase I subunit RPA12 OS=Saccharomyces cerevisiae (strain ATCC 204508 / S288c) GN=RPA12 PE=1 SV=1	1	1	0	0	3	3	NA	NA	6.31084	6.80867	NA	NA
ECM25	P32525	Protein ECM25 OS=Saccharomyces cerevisiae (strain ATCC 204508 / S288c) GN=ECM25 PE=1 SV=2	1	0	0	0	4	3	NA	NA	6.23358	5.89537	NA	NA
NPL6	P32832	Chromatin structure-remodeling complex subunit RSC7 OS=Saccharomyces cerevisiae (strain ATCC 204508 / S288c) GN=NPL6 PE=1 SV=1	1	1	0	0	9	7	NA	NA	6.5259	6.6452	NA	NA
PRP19	P32523	Pre-mRNA-processing factor 19 OS=Saccharomyces cerevisiae (strain ATCC 204508 / S288c) GN=PRP19 PE=1 SV=2	1	1	0	0	7	6	NA	NA	6.32346	6.49725	NA	NA
ERG8	P24521	Phosphomevalonate kinase OS=Saccharomyces cerevisiae (strain ATCC 204508 / S288c) GN=ERG8 PE=1 SV=2	1	1	0	0	19	20	NA	NA	7.59314	7.58582	NA	NA
YOR131C	Q12486	Putative uncharacterized hydrolase YOR131C OS=Saccharomyces cerevisiae (strain ATCC 204508 / S288c) GN=YOR131C PE=1 SV=1	1	0	1	0	7	2	3	NA	6.93892	6.14158	7.33448	NA
SNF8	Q12483	Vacuolar-sorting protein SNF8 OS=Saccharomyces cerevisiae (strain ATCC 204508 / S288c) GN=SNF8 PE=1 SV=1	1	0	0	0	4	NA	NA	NA	6.109	NA	NA	NA
AIM45	Q12480	Probable electron transfer flavoprotein subunit alpha, mitochondrial OS=Saccharomyces cerevisiae (strain ATCC 204508 / S288c) GN=AIM45 PE=1 SV=1	1	1	0	1	14	13	5	3	7.4653	7.73291	6.86196	5.6924
UBC1	P21734	Ubiquitin-conjugating enzyme E2 1 OS=Saccharomyces cerevisiae (strain ATCC 204508 / S288c) GN=UBC1 PE=1 SV=1	1	1	0	0	9	8	3	NA	7.6337	7.78811	7.06554	NA
PSF1	Q12488	DNA replication complex GINS protein PSF1 OS=Saccharomyces cerevisiae (strain ATCC 204508 / S288c) GN=PSF1 PE=1 SV=1	1	0	0	0	4	NA	NA	NA	5.99087	NA	NA	NA
YBL010C	P32788	Uncharacterized protein YBL010C OS=Saccharomyces cerevisiae (strain ATCC 204508 / S288c) GN=YBL010C PE=1 SV=1	1	0	0	0	3	NA	NA	NA	5.63039	NA	NA	NA
RET1	P22276	DNA-directed RNA polymerase III subunit RPC2 OS=Saccharomyces cerevisiae (strain ATCC 204508 / S288c) GN=RET1 PE=1 SV=2	1	1	0	0	10	9	NA	NA	6.14671	6.6109	NA	NA
ABD1	P32783	mRNA cap guanine-N7 methyltransferase OS=Saccharomyces cerevisiae (strain ATCC 204508 / S288c) GN=ABD1 PE=1 SV=1	1	1	0	0	9	5	NA	NA	6.24482	6.36827	NA	NA
SCT1	P32784	Glycerol-3-phosphate O-acyltransferase 1 OS=Saccharomyces cerevisiae (strain ATCC 204508 / S288c) GN=SCT1 PE=1 SV=3	1	0	0	0	4	NA	NA	NA	6.00117	NA	NA	NA
URH1	Q04179	Uridine nucleosidase OS=Saccharomyces cerevisiae (strain ATCC 204508 / S288c) GN=URH1 PE=1 SV=2	1	1	0	0	4	5	NA	NA	6.4482	6.42366	NA	NA
HPT1	Q04178	Hypoxanthine-guanine phosphoribosyltransferase OS=Saccharomyces cerevisiae (strain ATCC 204508 / S288c) GN=HPT1 PE=1 SV=1	1	1	0	0	12	14	NA	NA	7.61909	8.04626	NA	NA
YDR391C	Q04170	Uncharacterized protein YDR391C OS=Saccharomyces cerevisiae (strain ATCC 204508 / S288c) GN=YDR391C PE=1 SV=1	1	1	1	0	9	3	4	NA	7.03348	5.99531	7.42045	NA
UFD1	P53044	Ubiquitin fusion degradation protein 1 OS=Saccharomyces cerevisiae (strain ATCC 204508 / S288c) GN=UFD1 PE=1 SV=1	1	1	0	0	10	12	NA	NA	7.07596	7.40776	NA	NA
SHE9	Q04172	Sensitive to high expression protein 9, mitochondrial OS=Saccharomyces cerevisiae (strain ATCC 204508 / S288c) GN=SHE9 PE=1 SV=1	1	0	0	0	5	NA	NA	NA	6.18855	NA	NA	NA
SXM1	Q04175	Importin beta SMX1 OS=Saccharomyces cerevisiae (strain ATCC 204508 / S288c) GN=SXM1 PE=1 SV=1	1	1	1	1	19	13	4	3	7.23935	6.91835	7.00211	5.55969
PPT1	P53043	Serine/threonine-protein phosphatase T OS=Saccharomyces cerevisiae (strain ATCC 204508 / S288c) GN=PPT1 PE=1 SV=1	1	1	1	0	17	14	4	NA	7.18941	7.15944	7.11252	NA
UTP5	Q04177	U3 small nucleolar RNA-associated protein 5 OS=Saccharomyces cerevisiae (strain ATCC 204508 / S288c) GN=UTP5 PE=1 SV=1	0	1	0	0	2	6	NA	NA	6.09097	6.46274	NA	NA
YLR287C	Q05881	Uncharacterized protein YLR287C OS=Saccharomyces cerevisiae (strain ATCC 204508 / S288c) GN=YLR287C PE=1 SV=1	1	0	0	0	5	2	NA	NA	6.7916	6.4259	NA	NA
TDH2	P00358	Glyceraldehyde-3-phosphate dehydrogenase 2 OS=Saccharomyces cerevisiae (strain ATCC 204508 / S288c) GN=TDH2 PE=1 SV=3	1	1	0	0	5	5	NA	NA	7.50038	7.747	NA	NA
TDH3	P00359	Glyceraldehyde-3-phosphate dehydrogenase 3 OS=Saccharomyces cerevisiae (strain ATCC 204508 / S288c) GN=TDH3 PE=1 SV=3	1	1	1	1	7	7	6	11	7.98177	8.62064	8.16092	6.9892
COQ4	O13525	Ubiquinone biosynthesis protein COQ4, mitochondrial OS=Saccharomyces cerevisiae (strain ATCC 204508 / S288c) GN=COQ4 PE=1 SV=2	1	0	0	0	5	NA	NA	NA	6.54952	NA	NA	NA
STF2	P16965	ATPase-stabilizing factor 15 kDa protein OS=Saccharomyces cerevisiae (strain ATCC 204508 / S288c) GN=STF2 PE=1 SV=2	1	0	0	0	3	2	NA	NA	6.52157	6.95599	NA	NA
LSC1	P53598	Succinyl-CoA ligase [ADP-forming] subunit alpha, mitochondrial OS=Saccharomyces cerevisiae (strain ATCC 204508 / S288c) GN=LSC1 PE=1 SV=1	1	1	0	0	15	14	NA	NA	8.13805	8.08282	NA	NA
SSK2	P53599	MAP kinase kinase kinase SSK2 OS=Saccharomyces cerevisiae (strain ATCC 204508 / S288c) GN=SSK2 PE=1 SV=1	1	0	0	0	4	NA	NA	NA	5.42626	NA	NA	NA
ALD4	P46367	Potassium-activated aldehyde dehydrogenase, mitochondrial OS=Saccharomyces cerevisiae (strain ATCC 204508 / S288c) GN=ALD4 PE=1 SV=2	1	1	1	1	29	31	18	16	8.44086	8.43178	7.98632	6.74768
VOA1	P53262	V0 assembly protein 1 OS=Saccharomyces cerevisiae (strain ATCC 204508 / S288c) GN=VOA1 PE=1 SV=1	1	0	0	0	3	NA	NA	NA	6.56027	NA	NA	NA
YGR111W	P53265	Uncharacterized protein YGR111W OS=Saccharomyces cerevisiae (strain ATCC 204508 / S288c) GN=YGR111W PE=1 SV=1	1	1	0	0	19	15	NA	NA	7.49873	7.4615	NA	NA
YPK1	P12688	Serine/threonine-protein kinase YPK1 OS=Saccharomyces cerevisiae (strain ATCC 204508 / S288c) GN=YPK1 PE=1 SV=2	1	1	1	0	12	17	6	3	6.85966	6.83814	7.48313	5.26057
YLR149C	Q99296	Uncharacterized protein YLR149C OS=Saccharomyces cerevisiae (strain ATCC 204508 / S288c) GN=YLR149C PE=1 SV=1	1	0	0	0	5	NA	NA	NA	6.35854	NA	NA	NA
EMW1	P42842	Essential for maintenance of the cell wall protein 1 OS=Saccharomyces cerevisiae (strain ATCC 204508 / S288c) GN=EMW1 PE=1 SV=1	1	1	0	0	22	7	3	NA	6.84589	6.21291	6.98554	NA
ZIM17	P42844	Mitochondrial protein import protein ZIM17 OS=Saccharomyces cerevisiae (strain ATCC 204508 / S288c) GN=ZIM17 PE=1 SV=2	1	0	0	0	3	2	NA	NA	5.84715	6.63256	NA	NA
LAT1	P12695	Dihydrolipoyllysine-residue acetyltransferase component of pyruvate dehydrogenase complex, mitochondrial OS=Saccharomyces cerevisiae (strain ATCC 204508 / S288c) GN=LAT1 PE=1 SV=1	1	1	0	0	15	9	NA	NA	6.8529	6.74981	NA	NA
MNN10	P50108	Probable alpha-1,6-mannosyltransferase MNN10 OS=Saccharomyces cerevisiae (strain ATCC 204508 / S288c) GN=MNN10 PE=1 SV=1	1	0	0	0	3	NA	NA	NA	5.77891	NA	NA	NA
PSP2	P50109	Protein PSP2 OS=Saccharomyces cerevisiae (strain ATCC 204508 / S288c) GN=PSP2 PE=1 SV=2	1	1	0	0	9	8	NA	NA	6.0869	6.30368	NA	NA
MED2	Q12124	Mediator of RNA polymerase II transcription subunit 2 OS=Saccharomyces cerevisiae (strain ATCC 204508 / S288c) GN=MED2 PE=1 SV=1	1	0	0	0	3	NA	NA	NA	5.86578	NA	NA	NA
UBP15	P50101	Ubiquitin carboxyl-terminal hydrolase 15 OS=Saccharomyces cerevisiae (strain ATCC 204508 / S288c) GN=UBP15 PE=1 SV=1	1	1	1	0	28	15	8	NA	7.26398	6.72628	7.30003	NA
GLO1	P50107	Lactoylglutathione lyase OS=Saccharomyces cerevisiae (strain ATCC 204508 / S288c) GN=GLO1 PE=1 SV=1	1	1	0	0	14	14	2	NA	7.76747	7.79359	6.81745	NA
TRX2	P22803	Thioredoxin-2 OS=Saccharomyces cerevisiae (strain ATCC 204508 / S288c) GN=TRX2 PE=1 SV=3	1	1	1	1	7	6	6	5	8.48222	8.40377	8.38017	6.83601
MNN2	P38069	Alpha-1,2-mannosyltransferase MNN2 OS=Saccharomyces cerevisiae (strain ATCC 204508 / S288c) GN=MNN2 PE=1 SV=1	1	1	0	0	24	12	NA	NA	7.09173	6.59811	NA	NA
GRX7	P38068	Monothiol glutaredoxin-7 OS=Saccharomyces cerevisiae (strain ATCC 204508 / S288c) GN=GRX7 PE=1 SV=1	1	1	0	0	7	2	NA	NA	6.40351	6.13486	NA	NA
PRS4	P38063	Ribose-phosphate pyrophosphokinase 4 OS=Saccharomyces cerevisiae (strain ATCC 204508 / S288c) GN=PRS4 PE=1 SV=3	1	1	0	0	9	10	NA	2	6.87624	7.07067	NA	5.59367
RPL32	P38061	60S ribosomal protein L32 OS=Saccharomyces cerevisiae (strain ATCC 204508 / S288c) GN=RPL32 PE=1 SV=1	1	1	0	0	4	4	2	NA	6.6201	7.01891	6.9935	NA
UGA2	P38067	Succinate-semialdehyde dehydrogenase [NADP(+)] OS=Saccharomyces cerevisiae (strain ATCC 204508 / S288c) GN=UGA2 PE=1 SV=2	1	1	0	0	16	18	NA	NA	7.42408	7.58594	NA	NA
RIB1	P38066	GTP cyclohydrolase-2 OS=Saccharomyces cerevisiae (strain ATCC 204508 / S288c) GN=RIB1 PE=1 SV=2	1	1	0	0	12	8	NA	NA	7.07198	6.70935	NA	NA
APL3	P38065	AP-2 complex subunit alpha OS=Saccharomyces cerevisiae (strain ATCC 204508 / S288c) GN=APL3 PE=1 SV=1	1	0	0	0	11	3	NA	NA	6.50241	6.29588	NA	NA
TCB3	Q03640	Tricalbin-3 OS=Saccharomyces cerevisiae (strain ATCC 204508 / S288c) GN=TCB3 PE=1 SV=1	1	1	0	0	11	6	NA	NA	6.30915	6.59232	NA	NA
KAP95	Q06142	Importin subunit beta-1 OS=Saccharomyces cerevisiae (strain ATCC 204508 / S288c) GN=KAP95 PE=1 SV=1	1	1	1	0	13	10	10	5	7.4211	7.40784	7.64639	6.2219
PCT1	P13259	Choline-phosphate cytidylyltransferase OS=Saccharomyces cerevisiae (strain ATCC 204508 / S288c) GN=PCT1 PE=1 SV=2	1	0	0	0	6	3	NA	NA	5.88288	5.88914	NA	NA
YMR209C	Q03648	Uncharacterized protein YMR209C OS=Saccharomyces cerevisiae (strain ATCC 204508 / S288c) GN=YMR209C PE=1 SV=1	1	0	0	0	3	NA	NA	NA	5.89263	NA	NA	NA
FOL3	Q12676	Dihydrofolate synthetase OS=Saccharomyces cerevisiae (strain ATCC 204508 / S288c) GN=FOL3 PE=1 SV=1	1	1	0	0	6	4	2	NA	6.40927	6.18054	6.78089	NA
RPL21A|RPL21B	Q02753|Q12672	60S ribosomal protein L21-A OS=Saccharomyces cerevisiae (strain ATCC 204508 / S288c) GN=RPL21A PE=1 SV=1|60S ribosomal protein L21-B OS=Saccharomyces cerevisiae (strain ATCC 204508 / S288c) GN=RPL21B PE=1 SV=1	0	1	0	0	6	6	NA	NA	6.47453	7.03016	NA	NA
YJR142W	P47173	Uncharacterized protein YJR142W OS=Saccharomyces cerevisiae (strain ATCC 204508 / S288c) GN=YJR142W PE=1 SV=1	1	1	0	0	15	13	NA	NA	7.28737	7.59558	NA	NA
YJR149W	P47177	Putative nitronate monooxygenase OS=Saccharomyces cerevisiae (strain ATCC 204508 / S288c) GN=YJR149W PE=1 SV=2	1	1	0	0	10	8	NA	NA	6.78123	6.83582	NA	NA
BAT2	P47176	Branched-chain-amino-acid aminotransferase, cytosolic OS=Saccharomyces cerevisiae (strain ATCC 204508 / S288c) GN=BAT2 PE=1 SV=1	1	1	0	0	17	18	NA	2	8.17238	8.41501	NA	5.31748
GGA1	Q06336	ADP-ribosylation factor-binding protein GGA1 OS=Saccharomyces cerevisiae (strain ATCC 204508 / S288c) GN=GGA1 PE=1 SV=1	1	1	0	0	24	8	2	NA	7.1842	6.68001	7.18373	NA
KTR1	P27810	Alpha-1,2 mannosyltransferase KTR1 OS=Saccharomyces cerevisiae (strain ATCC 204508 / S288c) GN=KTR1 PE=1 SV=1	1	1	1	0	9	10	3	NA	6.79308	6.54038	7.00959	NA
RCL1	Q08096	RNA 3'-terminal phosphate cyclase-like protein OS=Saccharomyces cerevisiae (strain ATCC 204508 / S288c) GN=RCL1 PE=1 SV=1	1	0	0	0	5	4	NA	NA	6.15592	6.20502	NA	NA
KES1	P35844	Oxysterol-binding protein homolog 4 OS=Saccharomyces cerevisiae (strain ATCC 204508 / S288c) GN=KES1 PE=1 SV=1	1	1	1	1	24	20	3	6	7.8623	8.0269	7.20047	6.17185
SWH1	P35845	Oxysterol-binding protein homolog 1 OS=Saccharomyces cerevisiae (strain ATCC 204508 / S288c) GN=SWH1 PE=1 SV=4	1	1	1	0	29	17	4	NA	6.8728	6.81006	7.15447	NA
YCS4	Q06156	Condensin complex subunit 1 OS=Saccharomyces cerevisiae (strain ATCC 204508 / S288c) GN=YCS4 PE=1 SV=1	1	0	0	0	3	NA	NA	NA	5.50179	NA	NA	NA
DCS1	Q06151	m7GpppX diphosphatase OS=Saccharomyces cerevisiae (strain ATCC 204508 / S288c) GN=DCS1 PE=1 SV=1	1	1	1	1	19	16	10	7	7.99481	8.19318	7.72307	5.85037
YLR225C	Q05948	Uncharacterized SVF1-like protein YLR225C OS=Saccharomyces cerevisiae (strain ATCC 204508 / S288c) GN=YLR225C PE=1 SV=1	1	1	0	0	11	15	NA	NA	6.82734	7.15883	NA	NA
UTP13	Q05946	U3 small nucleolar RNA-associated protein 13 OS=Saccharomyces cerevisiae (strain ATCC 204508 / S288c) GN=UTP13 PE=1 SV=1	1	1	0	0	11	8	NA	NA	6.15719	6.38347	NA	NA
RSA3	Q05942	Ribosome assembly protein 3 OS=Saccharomyces cerevisiae (strain ATCC 204508 / S288c) GN=RSA3 PE=1 SV=1	1	1	0	0	5	6	NA	NA	6.38462	7.0433	NA	NA
SUP35	P05453	Eukaryotic peptide chain release factor GTP-binding subunit OS=Saccharomyces cerevisiae (strain ATCC 204508 / S288c) GN=SUP35 PE=1 SV=1	1	1	1	1	20	19	8	8	7.39372	7.73145	7.41033	6.62082
PGA2	P53903	Processing of GAS1 and ALP protein 2 OS=Saccharomyces cerevisiae (strain ATCC 204508 / S288c) GN=PGA2 PE=1 SV=3	1	0	0	0	4	NA	NA	NA	6.06966	NA	NA	NA
GIM3	P53900	Prefoldin subunit 4 OS=Saccharomyces cerevisiae (strain ATCC 204508 / S288c) GN=GIM3 PE=1 SV=1	1	1	0	0	3	4	NA	NA	5.95331	7.20678	NA	NA
LSM7	P53905	U6 snRNA-associated Sm-like protein LSm7 OS=Saccharomyces cerevisiae (strain ATCC 204508 / S288c) GN=LSM7 PE=1 SV=2	1	1	0	0	5	4	NA	2	6.91564	6.98053	NA	5.19323
KIN28	P06242	Serine/threonine-protein kinase KIN28 OS=Saccharomyces cerevisiae (strain ATCC 204508 / S288c) GN=KIN28 PE=1 SV=1	1	1	0	0	6	3	NA	NA	6.07494	5.95308	NA	NA
AAH1	P53909	Adenine deaminase OS=Saccharomyces cerevisiae (strain ATCC 204508 / S288c) GN=AAH1 PE=1 SV=1	1	1	0	0	3	9	NA	NA	6.53545	6.69296	NA	NA
TPK1	P06244	cAMP-dependent protein kinase type 1 OS=Saccharomyces cerevisiae (strain ATCC 204508 / S288c) GN=TPK1 PE=1 SV=3	1	1	0	0	9	10	NA	NA	6.91347	6.88365	NA	NA
TPK2	P06245	cAMP-dependent protein kinase type 2 OS=Saccharomyces cerevisiae (strain ATCC 204508 / S288c) GN=TPK2 PE=1 SV=2	1	1	0	0	6	4	NA	NA	6.76121	6.66417	NA	NA
AFG1	P32317	Protein AFG1 OS=Saccharomyces cerevisiae (strain ATCC 204508 / S288c) GN=AFG1 PE=1 SV=1	1	1	0	0	10	4	NA	NA	6.70958	6.34283	NA	NA
ACH1	P32316	Acetyl-CoA hydrolase OS=Saccharomyces cerevisiae (strain ATCC 204508 / S288c) GN=ACH1 PE=1 SV=2	1	1	0	0	28	25	2	NA	8.0427	8.07625	7.24214	NA
TMT1	P32643	Trans-aconitate 3-methyltransferase OS=Saccharomyces cerevisiae (strain ATCC 204508 / S288c) GN=TMT1 PE=1 SV=1	1	1	0	0	11	11	NA	NA	7.07968	7.55585	NA	NA
GRX4	P32642	Monothiol glutaredoxin-4 OS=Saccharomyces cerevisiae (strain ATCC 204508 / S288c) GN=GRX4 PE=1 SV=1	1	0	1	1	5	2	7	5	6.6467	5.77856	8.03216	5.83108
POP1	P41812	Ribonucleases P/MRP protein subunit POP1 OS=Saccharomyces cerevisiae (strain ATCC 204508 / S288c) GN=POP1 PE=1 SV=1	1	0	0	0	3	3	NA	NA	5.81726	5.81146	NA	NA
SEC26	P41810	Coatomer subunit beta OS=Saccharomyces cerevisiae (strain ATCC 204508 / S288c) GN=SEC26 PE=1 SV=2	1	1	1	1	36	29	22	14	7.62744	7.50661	7.8084	6.21356
SEC27	P41811	Coatomer subunit beta' OS=Saccharomyces cerevisiae (strain ATCC 204508 / S288c) GN=SEC27 PE=1 SV=1	1	1	1	1	28	24	19	17	7.84439	8.1616	8.01792	6.45545
OYE3	P41816	NADPH dehydrogenase 3 OS=Saccharomyces cerevisiae (strain ATCC 204508 / S288c) GN=OYE3 PE=1 SV=2	1	1	0	0	11	15	NA	NA	6.80341	7.60137	NA	NA
GCD10	P41814	tRNA (adenine(58)-N(1))-methyltransferase non-catalytic subunit TRM6 OS=Saccharomyces cerevisiae (strain ATCC 204508 / S288c) GN=GCD10 PE=1 SV=1	1	1	0	0	7	9	NA	NA	6.75007	7.10203	NA	NA
GLC8	P41818	Protein GLC8 OS=Saccharomyces cerevisiae (strain ATCC 204508 / S288c) GN=GLC8 PE=1 SV=1	1	1	0	0	9	8	NA	NA	6.94294	6.73916	NA	NA
ATE1	P16639	Arginyl-tRNA--protein transferase 1 OS=Saccharomyces cerevisiae (strain ATCC 204508 / S288c) GN=ATE1 PE=1 SV=2	1	1	0	0	7	8	2	NA	6.22332	6.30724	7.39514	NA
MNL1	P38888	ER degradation-enhancing alpha-mannosidase-like protein 1 OS=Saccharomyces cerevisiae (strain ATCC 204508 / S288c) GN=MNL1 PE=1 SV=1	1	1	0	0	3	4	NA	NA	5.97853	6.38138	NA	NA
KRE5	P22023	Killer toxin-resistance protein 5 OS=Saccharomyces cerevisiae (strain ATCC 204508 / S288c) GN=KRE5 PE=1 SV=2	1	1	0	0	27	24	NA	NA	7.0073	7.01211	NA	NA
AIM46	P38885	Altered inheritance of mitochondria protein 46, mitochondrial OS=Saccharomyces cerevisiae (strain ATCC 204508 / S288c) GN=AIM46 PE=1 SV=1	1	1	0	0	9	8	3	NA	6.55537	6.72835	6.688	NA
AIM18	P38884	Altered inheritance of mitochondria protein 18, mitochondrial OS=Saccharomyces cerevisiae (strain ATCC 204508 / S288c) GN=AIM18 PE=1 SV=1	1	1	0	0	7	3	NA	NA	6.73607	6.30029	NA	NA
YHR202W	P38887	Uncharacterized protein YHR202W OS=Saccharomyces cerevisiae (strain ATCC 204508 / S288c) GN=YHR202W PE=1 SV=1	1	1	0	0	12	11	NA	NA	7.2093	7.1945	NA	NA
RPN10	P38886	26S proteasome regulatory subunit RPN10 OS=Saccharomyces cerevisiae (strain ATCC 204508 / S288c) GN=RPN10 PE=1 SV=3	1	1	1	0	7	7	4	2	7.33535	7.12868	7.11239	5.47284
NVJ1	P38881	Nucleus-vacuole junction protein 1 OS=Saccharomyces cerevisiae (strain ATCC 204508 / S288c) GN=NVJ1 PE=1 SV=1	1	0	0	0	6	NA	2	NA	5.8315	NA	7.46235	NA
UTP9	P38882	U3 small nucleolar RNA-associated protein 9 OS=Saccharomyces cerevisiae (strain ATCC 204508 / S288c) GN=UTP9 PE=1 SV=1	1	1	0	0	6	6	NA	NA	6.13417	6.56048	NA	NA
GAL83	Q04739	SNF1 protein kinase subunit beta-3 OS=Saccharomyces cerevisiae (strain ATCC 204508 / S288c) GN=GAL83 PE=1 SV=1	1	1	1	0	5	3	4	4	6.4165	6.59189	7.67066	6.42595
GGA2	P38817	ADP-ribosylation factor-binding protein GGA2 OS=Saccharomyces cerevisiae (strain ATCC 204508 / S288c) GN=GGA2 PE=1 SV=1	1	1	1	0	14	12	6	NA	7.30016	7.25383	7.35292	NA
GBP2	P25555	Single-strand telomeric DNA-binding protein GBP2 OS=Saccharomyces cerevisiae (strain ATCC 204508 / S288c) GN=GBP2 PE=1 SV=1	1	1	0	0	10	4	NA	NA	6.57937	5.88562	NA	NA
DCC1	P25559	Sister chromatid cohesion protein DCC1 OS=Saccharomyces cerevisiae (strain ATCC 204508 / S288c) GN=DCC1 PE=1 SV=2	1	0	0	0	4	NA	NA	NA	5.77226	NA	NA	NA
BUD3	P25558	Bud site selection protein 3 OS=Saccharomyces cerevisiae (strain ATCC 204508 / S288c) GN=BUD3 PE=1 SV=2	1	1	0	0	3	6	NA	NA	5.87958	5.99282	NA	NA
GPX1	P36014	Glutathione peroxidase 1 OS=Saccharomyces cerevisiae (strain ATCC 204508 / S288c) GN=GPX1 PE=3 SV=1	1	0	0	0	4	NA	NA	NA	6.5876	NA	NA	NA
YKT6	P36015	Synaptobrevin homolog YKT6 OS=Saccharomyces cerevisiae (strain ATCC 204508 / S288c) GN=YKT6 PE=1 SV=1	1	1	1	1	16	14	9	6	7.82296	7.7287	8.09291	6.04774
LHS1	P36016	Heat shock protein 70 homolog LHS1 OS=Saccharomyces cerevisiae (strain ATCC 204508 / S288c) GN=LHS1 PE=1 SV=1	1	1	0	0	33	29	NA	NA	7.40364	7.23853	NA	NA
VPS21	P36017	Vacuolar protein sorting-associated protein 21 OS=Saccharomyces cerevisiae (strain ATCC 204508 / S288c) GN=VPS21 PE=1 SV=1	1	1	0	0	15	13	NA	NA	7.75929	7.44949	NA	NA
YNK1	P36010	Nucleoside diphosphate kinase OS=Saccharomyces cerevisiae (strain ATCC 204508 / S288c) GN=YNK1 PE=1 SV=1	1	1	0	0	11	8	NA	NA	8.21356	8.27938	NA	NA
MAE1	P36013	NAD-dependent malic enzyme, mitochondrial OS=Saccharomyces cerevisiae (strain ATCC 204508 / S288c) GN=MAE1 PE=1 SV=1	1	1	0	0	20	17	NA	NA	7.20823	7.16432	NA	NA
YPT52	P36018	GTP-binding protein YPT52 OS=Saccharomyces cerevisiae (strain ATCC 204508 / S288c) GN=YPT52 PE=1 SV=1	1	1	1	1	14	13	3	3	7.77584	7.87965	7.09582	5.47581
YPT53	P36019	GTP-binding protein YPT53 OS=Saccharomyces cerevisiae (strain ATCC 204508 / S288c) GN=YPT53 PE=1 SV=1	1	1	0	0	8	4	NA	NA	6.61559	6.00812	NA	NA
BCP1	Q06338	Protein BCP1 OS=Saccharomyces cerevisiae (strain ATCC 204508 / S288c) GN=BCP1 PE=1 SV=1	1	0	0	0	8	4	NA	NA	6.64182	6.34655	NA	NA
CRN1	Q06440	Coronin-like protein OS=Saccharomyces cerevisiae (strain ATCC 204508 / S288c) GN=CRN1 PE=1 SV=1	1	1	0	0	23	27	NA	NA	7.33951	7.5522	NA	NA
RSC9	Q03124	Chromatin structure-remodeling complex subunit RSC9 OS=Saccharomyces cerevisiae (strain ATCC 204508 / S288c) GN=RSC9 PE=1 SV=1	1	0	0	0	5	NA	NA	NA	5.89898	NA	NA	NA
RAP1	P11938	DNA-binding protein RAP1 OS=Saccharomyces cerevisiae (strain ATCC 204508 / S288c) GN=RAP1 PE=1 SV=2	1	1	0	0	10	4	NA	NA	6.52621	5.80751	NA	NA
LSM3	P57743	U6 snRNA-associated Sm-like protein LSm3 OS=Saccharomyces cerevisiae (strain ATCC 204508 / S288c) GN=LSM3 PE=1 SV=1	1	1	0	0	4	3	NA	NA	6.66177	6.28233	NA	NA
SEC28	P40509	Coatomer subunit epsilon OS=Saccharomyces cerevisiae (strain ATCC 204508 / S288c) GN=SEC28 PE=1 SV=2	1	1	1	0	9	9	3	NA	7.12943	6.57751	7.00436	NA
CAB2	P40506	Phosphopantothenate--cysteine ligase CAB2 OS=Saccharomyces cerevisiae (strain ATCC 204508 / S288c) GN=CAB2 PE=1 SV=2	1	1	0	0	16	16	NA	NA	7.1825	7.3661	NA	NA
MYO1	P08964	Myosin-1 OS=Saccharomyces cerevisiae (strain ATCC 204508 / S288c) GN=MYO1 PE=1 SV=3	1	1	0	0	23	4	NA	NA	6.22175	5.89165	NA	NA
TPS2	P31688	Trehalose-phosphatase OS=Saccharomyces cerevisiae (strain ATCC 204508 / S288c) GN=TPS2 PE=1 SV=3	1	1	1	1	38	35	15	17	7.9513	8.08174	7.53503	6.64443
YDR248C	Q03786	Probable gluconokinase OS=Saccharomyces cerevisiae (strain ATCC 204508 / S288c) GN=YDR248C PE=1 SV=1	1	1	0	0	6	8	NA	NA	6.83782	7.05414	NA	NA
YDR239C	Q03780	Uncharacterized protein YDR239C OS=Saccharomyces cerevisiae (strain ATCC 204508 / S288c) GN=YDR239C PE=1 SV=1	1	1	0	0	2	3	NA	NA	5.9462	6.02718	NA	NA
PUF6	Q04373	Pumilio homology domain family member 6 OS=Saccharomyces cerevisiae (strain ATCC 204508 / S288c) GN=PUF6 PE=1 SV=1	1	1	0	0	8	8	NA	2	6.11529	6.24083	NA	5.25933
TAP42	Q04372	Type 2A phosphatase-associated protein 42 OS=Saccharomyces cerevisiae (strain ATCC 204508 / S288c) GN=TAP42 PE=1 SV=1	1	1	0	0	6	4	NA	NA	6.7585	6.51003	NA	NA
YCF1	P39109	Metal resistance protein YCF1 OS=Saccharomyces cerevisiae (strain ATCC 204508 / S288c) GN=YCF1 PE=1 SV=2	1	0	0	0	15	NA	NA	NA	6.61668	NA	NA	NA
PEX7	P39108	Peroxisomal targeting signal 2 receptor OS=Saccharomyces cerevisiae (strain ATCC 204508 / S288c) GN=PEX7 PE=1 SV=1	1	1	0	0	5	5	NA	NA	6.47989	6.37446	NA	NA
MNN9	P39107	Mannan polymerase complexes subunit MNN9 OS=Saccharomyces cerevisiae (strain ATCC 204508 / S288c) GN=MNN9 PE=1 SV=3	1	0	0	0	3	NA	NA	NA	6.21649	NA	NA	NA
MNN1	P39106	Alpha-1,3-mannosyltransferase MNN1 OS=Saccharomyces cerevisiae (strain ATCC 204508 / S288c) GN=MNN1 PE=1 SV=1	1	0	0	0	9	NA	NA	NA	6.65325	NA	NA	NA
PLB1	P39105	Lysophospholipase 1 OS=Saccharomyces cerevisiae (strain ATCC 204508 / S288c) GN=PLB1 PE=1 SV=2	1	1	0	0	9	6	NA	NA	7.45191	7.25636	NA	NA
PIK1	P39104	Phosphatidylinositol 4-kinase PIK1 OS=Saccharomyces cerevisiae (strain ATCC 204508 / S288c) GN=PIK1 PE=1 SV=1	1	1	0	0	18	18	NA	NA	6.65294	6.45709	NA	NA
XDJ1	P39102	DnaJ protein homolog XDJ1 OS=Saccharomyces cerevisiae (strain ATCC 204508 / S288c) GN=XDJ1 PE=1 SV=2	1	0	0	0	4	NA	NA	NA	5.97691	NA	NA	NA
CAJ1	P39101	Protein CAJ1 OS=Saccharomyces cerevisiae (strain ATCC 204508 / S288c) GN=CAJ1 PE=1 SV=1	1	1	0	0	19	14	NA	2	7.49277	7.59122	NA	5.40703
FAD1	P38913	FAD synthase OS=Saccharomyces cerevisiae (strain ATCC 204508 / S288c) GN=FAD1 PE=1 SV=1	1	1	0	0	8	8	NA	NA	6.40644	6.84013	NA	NA
RPL28	P02406	60S ribosomal protein L28 OS=Saccharomyces cerevisiae (strain ATCC 204508 / S288c) GN=RPL28 PE=1 SV=3	1	1	0	0	5	5	NA	NA	6.43616	6.72678	NA	NA
RPP2B	P02400	60S acidic ribosomal protein P2-beta OS=Saccharomyces cerevisiae (strain ATCC 204508 / S288c) GN=RPP2B PE=1 SV=2	1	1	0	0	3	3	NA	NA	7.20047	7.57606	NA	NA
CLC1	P17891	Clathrin light chain OS=Saccharomyces cerevisiae (strain ATCC 204508 / S288c) GN=CLC1 PE=1 SV=1	1	1	0	0	10	10	NA	NA	7.31924	7.31156	NA	NA
RMR1	P53060	Reduced meiotic recombination protein 1 OS=Saccharomyces cerevisiae (strain ATCC 204508 / S288c) GN=RMR1 PE=1 SV=2	1	0	0	0	4	NA	NA	NA	6.27583	NA	NA	NA
RAI1	P53063	Decapping nuclease RAI1 OS=Saccharomyces cerevisiae (strain ATCC 204508 / S288c) GN=RAI1 PE=1 SV=3	1	1	0	0	8	8	NA	NA	6.40221	6.69827	NA	NA
RTF1	P53064	RNA polymerase-associated protein RTF1 OS=Saccharomyces cerevisiae (strain ATCC 204508 / S288c) GN=RTF1 PE=1 SV=2	1	1	0	0	14	4	NA	NA	6.88893	6.53965	NA	NA
KAP114	P53067	Importin subunit beta-5 OS=Saccharomyces cerevisiae (strain ATCC 204508 / S288c) GN=KAP114 PE=1 SV=1	1	1	0	0	11	6	NA	NA	6.52637	6.16481	NA	NA
SPC2	Q04969	Signal peptidase complex subunit SPC2 OS=Saccharomyces cerevisiae (strain ATCC 204508 / S288c) GN=SPC2 PE=1 SV=1	1	0	0	0	3	NA	NA	NA	5.97316	NA	NA	NA
TKL1	P23254	Transketolase 1 OS=Saccharomyces cerevisiae (strain ATCC 204508 / S288c) GN=TKL1 PE=1 SV=4	1	1	1	1	32	32	9	11	8.7388	9.02665	7.75314	6.67265
TYR1	P20049	Prephenate dehydrogenase [NADP(+)] OS=Saccharomyces cerevisiae (strain ATCC 204508 / S288c) GN=TYR1 PE=1 SV=2	1	1	0	0	11	13	NA	NA	6.60893	7.06696	NA	NA
YMR027W	Q04371	Protein-glutamate O-methyltransferase OS=Saccharomyces cerevisiae (strain ATCC 204508 / S288c) GN=YMR027W PE=1 SV=1	1	1	0	0	27	25	3	NA	8.02159	8.2596	6.83572	NA
GUT2	P32191	Glycerol-3-phosphate dehydrogenase, mitochondrial OS=Saccharomyces cerevisiae (strain ATCC 204508 / S288c) GN=GUT2 PE=1 SV=2	1	1	0	0	35	12	2	NA	7.8848	6.71592	6.65716	NA
JNM1	P36224	Nuclear migration protein JNM1 OS=Saccharomyces cerevisiae (strain ATCC 204508 / S288c) GN=JNM1 PE=1 SV=2	1	0	0	0	3	NA	NA	NA	5.74193	NA	NA	NA
TIM10	P87108	Mitochondrial import inner membrane translocase subunit TIM10 OS=Saccharomyces cerevisiae (strain ATCC 204508 / S288c) GN=TIM10 PE=1 SV=1	1	1	0	0	4	4	NA	NA	6.08278	6.14543	NA	NA
UBX4	P54730	UBX domain-containing protein 4 OS=Saccharomyces cerevisiae (strain ATCC 204508 / S288c) GN=UBX4 PE=1 SV=1	1	1	0	0	10	8	NA	NA	6.54041	6.57345	NA	NA
PHO8	P11491	Repressible alkaline phosphatase OS=Saccharomyces cerevisiae (strain ATCC 204508 / S288c) GN=PHO8 PE=1 SV=2	1	1	0	0	14	14	NA	NA	7.0461	7.44935	NA	NA
XKS1	P42826	Xylulose kinase OS=Saccharomyces cerevisiae (strain ATCC 204508 / S288c) GN=XKS1 PE=1 SV=2	1	1	0	0	24	23	NA	NA	7.36211	7.59716	NA	NA
YPR091C	Q06833	Uncharacterized PH domain-containing protein YPR091C OS=Saccharomyces cerevisiae (strain ATCC 204508 / S288c) GN=YPR091C PE=1 SV=1	1	0	0	0	11	2	NA	NA	6.34549	6.12621	NA	NA
YPR097W	Q06839	PX domain-containing protein YPR097W OS=Saccharomyces cerevisiae (strain ATCC 204508 / S288c) GN=YPR097W PE=1 SV=2	1	1	0	0	31	6	NA	NA	7.00671	6.34296	NA	NA
CSR2	Q12734	Transcription factor CSR2 OS=Saccharomyces cerevisiae (strain ATCC 204508 / S288c) GN=CSR2 PE=1 SV=1	1	0	0	0	11	NA	NA	NA	6.18069	NA	NA	NA
CTR86	P25355	Copper transport protein 86 OS=Saccharomyces cerevisiae (strain ATCC 204508 / S288c) GN=CTR86 PE=1 SV=1	1	1	0	0	8	4	NA	NA	6.49524	6.7545	NA	NA
GDI1	P39958	Rab GDP-dissociation inhibitor OS=Saccharomyces cerevisiae (strain ATCC 204508 / S288c) GN=GDI1 PE=1 SV=1	1	1	0	0	23	22	NA	2	8.05274	8.3522	NA	5.18177
SFH1	Q06168	Chromatin structure-remodeling complex subunit SFH1 OS=Saccharomyces cerevisiae (strain ATCC 204508 / S288c) GN=SFH1 PE=1 SV=1	1	1	0	0	3	3	NA	NA	6.21089	5.94832	NA	NA
PEX30	Q06169	Peroxisomal membrane protein PEX30 OS=Saccharomyces cerevisiae (strain ATCC 204508 / S288c) GN=PEX30 PE=1 SV=1	1	1	0	0	15	7	NA	NA	6.77238	6.27982	NA	NA
MIX17	Q03667	Mitochondrial intermembrane space cysteine motif-containing protein MIX17 OS=Saccharomyces cerevisiae (strain ATCC 204508 / S288c) GN=MIX17 PE=1 SV=1	1	1	0	0	2	2	NA	NA	6.8469	6.41396	NA	NA
ESC1	Q03661	Silent chromatin protein ESC1 OS=Saccharomyces cerevisiae (strain ATCC 204508 / S288c) GN=ESC1 PE=1 SV=1	1	1	0	1	10	13	NA	9	6.12943	6.75502	NA	6.43463
MAK11	P20484	Protein MAK11 OS=Saccharomyces cerevisiae (strain ATCC 204508 / S288c) GN=MAK11 PE=1 SV=2	1	1	0	0	4	4	NA	NA	5.75071	6.35677	NA	NA
RRP43	P25359	Exosome complex component RRP43 OS=Saccharomyces cerevisiae (strain ATCC 204508 / S288c) GN=RRP43 PE=1 SV=2	1	1	0	0	6	12	NA	NA	6.45321	7.0716	NA	NA
TRM1	P15565|P15565-2		1	1	0	0	17	17	NA	NA	6.90334	6.93188	NA	NA
PMT3	P47190	Dolichyl-phosphate-mannose--protein mannosyltransferase 3 OS=Saccharomyces cerevisiae (strain ATCC 204508 / S288c) GN=PMT3 PE=1 SV=2	1	0	0	0	2	NA	NA	NA	5.84077	NA	NA	NA
RPB7	P34087	DNA-directed RNA polymerase II subunit RPB7 OS=Saccharomyces cerevisiae (strain ATCC 204508 / S288c) GN=RPB7 PE=1 SV=1	1	1	0	0	3	3	2	NA	6.51216	6.4093	7.08838	NA
ERG6	P25087	Sterol 24-C-methyltransferase OS=Saccharomyces cerevisiae (strain ATCC 204508 / S288c) GN=ERG6 PE=1 SV=4	1	1	1	0	25	23	4	NA	8.01201	7.80357	7.16822	NA
IDI1	P15496	Isopentenyl-diphosphate Delta-isomerase OS=Saccharomyces cerevisiae (strain ATCC 204508 / S288c) GN=IDI1 PE=1 SV=2	1	1	0	1	10	11	2	2	7.78264	8.22738	7.15149	5.73975
SEC14	P24280	SEC14 cytosolic factor OS=Saccharomyces cerevisiae (strain ATCC 204508 / S288c) GN=SEC14 PE=1 SV=3	1	1	0	0	24	20	NA	3	8.17863	8.17196	NA	5.54125
NUP1	P20676	Nucleoporin NUP1 OS=Saccharomyces cerevisiae (strain ATCC 204508 / S288c) GN=NUP1 PE=1 SV=1	1	1	0	0	7	3	NA	NA	6.09604	5.99189	NA	NA
LSP1	Q12230	Sphingolipid long chain base-responsive protein LSP1 OS=Saccharomyces cerevisiae (strain ATCC 204508 / S288c) GN=LSP1 PE=1 SV=1	1	1	1	1	15	14	10	10	8.14367	7.70563	7.9429	6.5564
ATP20	Q12233	ATP synthase subunit g, mitochondrial OS=Saccharomyces cerevisiae (strain ATCC 204508 / S288c) GN=ATP20 PE=1 SV=1	1	0	0	0	5	NA	NA	NA	7.07734	NA	NA	NA
HIS1	P00498	ATP phosphoribosyltransferase OS=Saccharomyces cerevisiae (strain ATCC 204508 / S288c) GN=HIS1 PE=1 SV=1	1	1	0	1	16	17	NA	3	7.86926	8.34478	NA	5.52069
DCR2	Q05924	Phosphatase DCR2 OS=Saccharomyces cerevisiae (strain ATCC 204508 / S288c) GN=DCR2 PE=1 SV=1	1	0	0	0	5	NA	NA	NA	6.19644	NA	NA	NA
GCD11	P32481	Eukaryotic translation initiation factor 2 subunit gamma OS=Saccharomyces cerevisiae (strain ATCC 204508 / S288c) GN=GCD11 PE=1 SV=1	1	1	1	1	24	23	14	10	7.49421	7.85034	7.66422	6.4345
KRE6	P32486	Beta-glucan synthesis-associated protein KRE6 OS=Saccharomyces cerevisiae (strain ATCC 204508 / S288c) GN=KRE6 PE=1 SV=2	1	1	0	0	8	4	NA	NA	6.88746	6.38558	NA	NA
HOG1	P32485	Mitogen-activated protein kinase HOG1 OS=Saccharomyces cerevisiae (strain ATCC 204508 / S288c) GN=HOG1 PE=1 SV=2	1	1	1	0	10	8	5	NA	6.9954	6.82906	7.34057	NA
ISF1	P32488	Increasing suppression factor 1 OS=Saccharomyces cerevisiae (strain ATCC 204508 / S288c) GN=ISF1 PE=1 SV=1	1	0	0	0	2	NA	2	NA	6.19111	NA	6.95536	NA
THR1	P17423	Homoserine kinase OS=Saccharomyces cerevisiae (strain ATCC 204508 / S288c) GN=THR1 PE=1 SV=4	1	1	0	0	15	14	NA	NA	7.69937	8.24705	NA	NA
BFR2	Q06631	Protein BFR2 OS=Saccharomyces cerevisiae (strain ATCC 204508 / S288c) GN=BFR2 PE=1 SV=1	1	0	0	0	4	3	NA	NA	6.11957	5.86421	NA	NA
BNI1	P41832	Protein BNI1 OS=Saccharomyces cerevisiae (strain ATCC 204508 / S288c) GN=BNI1 PE=1 SV=3	1	0	0	0	7	NA	NA	NA	5.8141	NA	NA	NA
PHO5	P00635	Repressible acid phosphatase OS=Saccharomyces cerevisiae (strain ATCC 204508 / S288c) GN=PHO5 PE=1 SV=2	1	1	0	0	4	5	NA	NA	6.56196	7.59755	NA	NA
EXO70	P19658	Exocyst complex component EXO70 OS=Saccharomyces cerevisiae (strain ATCC 204508 / S288c) GN=EXO70 PE=1 SV=1	1	0	0	0	6	NA	NA	NA	6.18106	NA	NA	NA
BUD6	P41697	Bud site selection protein 6 OS=Saccharomyces cerevisiae (strain ATCC 204508 / S288c) GN=BUD6 PE=1 SV=1	1	0	0	0	7	2	NA	NA	6.03946	5.64299	NA	NA
POF1	P25576	Nicotinamide mononucleotide adenylyltransferase OS=Saccharomyces cerevisiae (strain ATCC 204508 / S288c) GN=POF1 PE=1 SV=1	1	1	0	0	7	7	NA	NA	7.13506	7.18991	NA	NA
EMC1	P25574	ER membrane protein complex subunit 1 OS=Saccharomyces cerevisiae (strain ATCC 204508 / S288c) GN=EMC1 PE=1 SV=1	1	1	0	0	15	2	NA	NA	6.96479	6.0277	NA	NA
SKG3	Q06315	Protein SKG3 OS=Saccharomyces cerevisiae (strain ATCC 204508 / S288c) GN=SKG3 PE=1 SV=1	1	1	0	0	5	5	NA	NA	6.08451	6.43303	NA	NA
SCO1	P23833	Protein SCO1, mitochondrial OS=Saccharomyces cerevisiae (strain ATCC 204508 / S288c) GN=SCO1 PE=1 SV=1	1	1	0	0	3	2	NA	NA	6.32291	5.89558	NA	NA
SGN1	P40561	RNA-binding protein SGN1 OS=Saccharomyces cerevisiae (strain ATCC 204508 / S288c) GN=SGN1 PE=1 SV=1	1	1	0	0	10	4	NA	NA	6.41126	6.32116	NA	NA
AIM21	P40563	Altered inheritance of mitochondria protein 21 OS=Saccharomyces cerevisiae (strain ATCC 204508 / S288c) GN=AIM21 PE=1 SV=1	1	1	0	0	25	27	4	2	7.15847	6.97278	7.11431	6.12095
DJP1	P40564	DnaJ-like protein 1 OS=Saccharomyces cerevisiae (strain ATCC 204508 / S288c) GN=DJP1 PE=1 SV=1	1	1	0	0	20	9	NA	NA	7.23808	6.42907	NA	NA
YIR007W	P40566	Uncharacterized glycosyl hydrolase YIR007W OS=Saccharomyces cerevisiae (strain ATCC 204508 / S288c) GN=YIR007W PE=1 SV=1	1	1	0	0	9	5	NA	NA	6.38063	6.28106	NA	NA
YAP3	P38749	AP-1-like transcription factor YAP3 OS=Saccharomyces cerevisiae (strain ATCC 204508 / S288c) GN=YAP3 PE=1 SV=1	1	0	0	0	8	NA	NA	NA	6.46741	NA	NA	NA
YLF2	P38746	Obg-like ATPase homolog OS=Saccharomyces cerevisiae (strain ATCC 204508 / S288c) GN=YLF2 PE=1 SV=1	1	0	0	0	5	NA	NA	NA	6.08575	NA	NA	NA
RPL37B	P51402	60S ribosomal protein L37-B OS=Saccharomyces cerevisiae (strain ATCC 204508 / S288c) GN=RPL37B PE=1 SV=2	0	1	0	0	2	2	NA	NA	5.59784	6.26397	NA	NA
RIM4	P38741	Meiotic activator RIM4 OS=Saccharomyces cerevisiae (strain ATCC 204508 / S288c) GN=RIM4 PE=1 SV=1	1	0	0	0	3	NA	NA	NA	5.63744	NA	NA	NA
DEG1	P31115	tRNA pseudouridine(38/39) synthase OS=Saccharomyces cerevisiae (strain ATCC 204508 / S288c) GN=DEG1 PE=1 SV=1	1	1	0	0	7	12	NA	NA	6.46903	6.92769	NA	NA
HOM6	P31116	Homoserine dehydrogenase OS=Saccharomyces cerevisiae (strain ATCC 204508 / S288c) GN=HOM6 PE=1 SV=1	1	1	1	1	32	31	7	5	8.40734	8.81119	7.46719	6.23446
PUS7	Q08647	Multisubstrate pseudouridine synthase 7 OS=Saccharomyces cerevisiae (strain ATCC 204508 / S288c) GN=PUS7 PE=1 SV=1	1	1	0	0	23	31	NA	NA	6.95966	7.41789	NA	NA
MET7	Q08645	Folylpolyglutamate synthase OS=Saccharomyces cerevisiae (strain ATCC 204508 / S288c) GN=MET7 PE=1 SV=1	1	1	0	0	12	9	NA	NA	7.02156	7.05384	NA	NA
ABP140	Q08641	tRNA(Thr) (cytosine(32)-N(3))-methyltransferase OS=Saccharomyces cerevisiae (strain ATCC 204508 / S288c) GN=ABP140 PE=1 SV=3	1	1	0	0	19	20	NA	NA	7.68128	7.77464	NA	NA
ERG9	P29704	Squalene synthase OS=Saccharomyces cerevisiae (strain ATCC 204508 / S288c) GN=ERG9 PE=1 SV=2	1	1	1	0	14	4	5	NA	7.29742	6.14892	7.52489	NA
UMP1	P38293	Proteasome maturation factor UMP1 OS=Saccharomyces cerevisiae (strain ATCC 204508 / S288c) GN=UMP1 PE=1 SV=1	1	1	0	0	8	4	NA	NA	6.53257	6.35435	NA	NA
EHT1	P38295	Medium-chain fatty acid ethyl ester synthase/esterase 2 OS=Saccharomyces cerevisiae (strain ATCC 204508 / S288c) GN=EHT1 PE=1 SV=1	1	1	0	0	21	12	NA	NA	7.64846	7.33512	NA	NA
RAM2	P29703	Protein farnesyltransferase/geranylgeranyltransferase type-1 subunit alpha OS=Saccharomyces cerevisiae (strain ATCC 204508 / S288c) GN=RAM2 PE=1 SV=1	1	1	1	0	7	8	5	4	6.65419	6.90208	7.06078	5.83404
PSK1	P31374	Serine/threonine-protein kinase PSK1 OS=Saccharomyces cerevisiae (strain ATCC 204508 / S288c) GN=PSK1 PE=1 SV=2	1	1	1	1	27	15	23	6	6.72487	6.705	7.61808	5.96828
TMC1	Q08422	AN1-type zinc finger protein TMC1 OS=Saccharomyces cerevisiae (strain ATCC 204508 / S288c) GN=TMC1 PE=1 SV=1	1	1	0	0	4	2	NA	NA	5.75462	6.5154	NA	NA
ETT1	Q08421	Enhancer of translation termination 1 OS=Saccharomyces cerevisiae (strain ATCC 204508 / S288c) GN=ETT1 PE=1 SV=1	1	0	1	0	14	NA	3	NA	6.78606	NA	6.92457	NA
NET1	P47035	Nucleolar protein NET1 OS=Saccharomyces cerevisiae (strain ATCC 204508 / S288c) GN=NET1 PE=1 SV=1	1	1	0	1	12	21	NA	26	6.19053	6.79402	NA	6.77348
IML2	P47031	Mitochondrial outer membrane protein IML2 OS=Saccharomyces cerevisiae (strain ATCC 204508 / S288c) GN=IML2 PE=1 SV=1	1	1	1	0	20	7	4	NA	6.9513	6.06247	7.29608	NA
BNA3	P47039	Probable kynurenine--oxoglutarate transaminase BNA3 OS=Saccharomyces cerevisiae (strain ATCC 204508 / S288c) GN=BNA3 PE=1 SV=1	1	1	0	0	14	18	NA	NA	7.55943	7.93454	NA	NA
CWH41	P53008	Mannosyl-oligosaccharide glucosidase OS=Saccharomyces cerevisiae (strain ATCC 204508 / S288c) GN=CWH41 PE=1 SV=1	1	1	0	0	27	31	NA	NA	7.40025	7.6687	NA	NA
COX17	Q12287	Cytochrome c oxidase copper chaperone OS=Saccharomyces cerevisiae (strain ATCC 204508 / S288c) GN=COX17 PE=1 SV=3	1	1	0	0	4	2	NA	NA	6.29697	6.47896	NA	NA
BEM3	P32873	GTPase-activating protein BEM3 OS=Saccharomyces cerevisiae (strain ATCC 204508 / S288c) GN=BEM3 PE=1 SV=3	1	0	0	0	6	2	NA	NA	6.25561	6.15003	NA	NA
LIP5	P32875	Lipoyl synthase, mitochondrial OS=Saccharomyces cerevisiae (strain ATCC 204508 / S288c) GN=LIP5 PE=1 SV=1	1	1	0	0	8	8	NA	NA	6.32452	6.59584	NA	NA
FAR8	Q05040	Factor arrest protein 8 OS=Saccharomyces cerevisiae (strain ATCC 204508 / S288c) GN=FAR8 PE=1 SV=1	1	1	0	0	17	21	NA	NA	6.71004	7.01452	NA	NA
MAK3	Q03503	N-alpha-acetyltransferase 30 OS=Saccharomyces cerevisiae (strain ATCC 204508 / S288c) GN=MAK3 PE=1 SV=1	1	0	0	0	2	NA	NA	NA	5.68378	NA	NA	NA
VPS3	P23643	Vacuolar protein sorting-associated protein 3 OS=Saccharomyces cerevisiae (strain ATCC 204508 / S288c) GN=VPS3 PE=1 SV=1	1	0	0	0	7	NA	NA	NA	5.857	NA	NA	NA
VAN1	P23642	Mannan polymerase I complex VAN1 subunit OS=Saccharomyces cerevisiae (strain ATCC 204508 / S288c) GN=VAN1 PE=1 SV=3	1	0	0	0	5	NA	NA	NA	6.3616	NA	NA	NA
MIR1	P23641	Mitochondrial phosphate carrier protein OS=Saccharomyces cerevisiae (strain ATCC 204508 / S288c) GN=MIR1 PE=1 SV=1	1	1	1	0	15	8	13	NA	7.84804	6.7648	8.1564	NA
RPS4A|RPS4B	P0CX35|P0CX36	40S ribosomal protein S4-A OS=Saccharomyces cerevisiae (strain ATCC 204508 / S288c) GN=RPS4A PE=1 SV=1|40S ribosomal protein S4-B OS=Saccharomyces cerevisiae (strain ATCC 204508 / S288c) GN=RPS4B PE=1 SV=1	1	1	0	0	18	18	4	NA	7.40688	7.89198	6.92148	NA
RPS24A|RPS24B	P0CX31|P0CX32	40S ribosomal protein S24-A OS=Saccharomyces cerevisiae (strain ATCC 204508 / S288c) GN=RPS24A PE=1 SV=1|40S ribosomal protein S24-B OS=Saccharomyces cerevisiae (strain ATCC 204508 / S288c) GN=RPS24B PE=1 SV=1	1	1	0	0	9	7	NA	NA	7.05537	7.68655	NA	NA
RPS23A|RPS23B	P0CX29|P0CX30	40S ribosomal protein S23-A OS=Saccharomyces cerevisiae (strain ATCC 204508 / S288c) GN=RPS23A PE=1 SV=1|40S ribosomal protein S23-B OS=Saccharomyces cerevisiae (strain ATCC 204508 / S288c) GN=RPS23B PE=1 SV=1	1	1	0	0	6	6	NA	NA	7.30691	7.36028	NA	NA
SEC61	P32915	Protein transport protein SEC61 OS=Saccharomyces cerevisiae (strain ATCC 204508 / S288c) GN=SEC61 PE=1 SV=1	1	0	0	0	5	NA	NA	NA	6.73929	NA	NA	NA
RPS6A|RPS6B	P0CX37|P0CX38	40S ribosomal protein S6-A OS=Saccharomyces cerevisiae (strain ATCC 204508 / S288c) GN=RPS6A PE=1 SV=1|40S ribosomal protein S6-B OS=Saccharomyces cerevisiae (strain ATCC 204508 / S288c) GN=RPS6B PE=1 SV=1	1	1	0	0	9	11	NA	NA	6.95246	7.3621	NA	NA
APT2	P36973	Adenine phosphoribosyltransferase 2 OS=Saccharomyces cerevisiae (strain ATCC 204508 / S288c) GN=APT2 PE=1 SV=2	1	1	0	0	4	4	NA	NA	6.05753	6.24176	NA	NA
GTS1	P40956	Protein GTS1 OS=Saccharomyces cerevisiae (strain ATCC 204508 / S288c) GN=GTS1 PE=1 SV=2	1	1	0	0	13	13	NA	NA	6.75639	6.92801	NA	NA
MAD1	P40957	Spindle assembly checkpoint component MAD1 OS=Saccharomyces cerevisiae (strain ATCC 204508 / S288c) GN=MAD1 PE=1 SV=1	1	0	0	0	9	3	NA	NA	6.29795	6.02365	NA	NA
MAD2	P40958	Mitotic spindle checkpoint component MAD2 OS=Saccharomyces cerevisiae (strain ATCC 204508 / S288c) GN=MAD2 PE=1 SV=1	1	1	0	0	7	4	NA	NA	6.56443	6.51509	NA	NA
MVP1	P40959	Sorting nexin MVP1 OS=Saccharomyces cerevisiae (strain ATCC 204508 / S288c) GN=MVP1 PE=1 SV=2	1	1	0	0	12	11	3	NA	6.88255	6.63938	7.57538	NA
QCR2	P07257	Cytochrome b-c1 complex subunit 2, mitochondrial OS=Saccharomyces cerevisiae (strain ATCC 204508 / S288c) GN=QCR2 PE=1 SV=1	1	1	1	1	24	24	12	8	8.15075	8.37187	7.70138	6.09596
MCT1	Q12283	Malonyl CoA-acyl carrier protein transacylase, mitochondrial OS=Saccharomyces cerevisiae (strain ATCC 204508 / S288c) GN=MCT1 PE=1 SV=2	1	1	0	0	5	8	NA	NA	6.55096	6.87223	NA	NA
ERV2	Q12284	FAD-linked sulfhydryl oxidase ERV2 OS=Saccharomyces cerevisiae (strain ATCC 204508 / S288c) GN=ERV2 PE=1 SV=1	1	0	0	0	2	NA	NA	NA	5.96512	NA	NA	NA
MDY2	Q12285	Ubiquitin-like protein MDY2 OS=Saccharomyces cerevisiae (strain ATCC 204508 / S288c) GN=MDY2 PE=1 SV=1	1	1	0	0	5	6	NA	NA	6.20021	6.60178	NA	NA
ATP1	P07251	ATP synthase subunit alpha, mitochondrial OS=Saccharomyces cerevisiae (strain ATCC 204508 / S288c) GN=ATP1 PE=1 SV=5	1	1	1	1	34	32	17	11	8.48109	8.93637	7.81518	6.51156
YLR126C	Q12288	Putative glutamine amidotransferase YLR126C OS=Saccharomyces cerevisiae (strain ATCC 204508 / S288c) GN=YLR126C PE=1 SV=1	1	1	0	0	3	4	NA	NA	6.46284	6.14617	NA	NA
CRC1	Q12289	Mitochondrial carnitine carrier OS=Saccharomyces cerevisiae (strain ATCC 204508 / S288c) GN=CRC1 PE=1 SV=1	1	0	0	0	7	NA	NA	NA	6.49844	NA	NA	NA
CPA1	P07258	Carbamoyl-phosphate synthase arginine-specific small chain OS=Saccharomyces cerevisiae (strain ATCC 204508 / S288c) GN=CPA1 PE=1 SV=1	1	1	0	0	10	11	NA	NA	6.69015	7.02377	NA	NA
URA2	P07259	Protein URA2 OS=Saccharomyces cerevisiae (strain ATCC 204508 / S288c) GN=URA2 PE=1 SV=5	1	1	1	1	114	115	81	86	8.20716	8.71002	8.42714	7.24602
GRS2	Q06817	Glycine--tRNA ligase 2 OS=Saccharomyces cerevisiae (strain ATCC 204508 / S288c) GN=GRS2 PE=1 SV=1	1	1	0	0	14	15	NA	NA	6.59098	7.29061	NA	NA
COX11	P19516	Cytochrome c oxidase assembly protein COX11, mitochondrial OS=Saccharomyces cerevisiae (strain ATCC 204508 / S288c) GN=COX11 PE=3 SV=2	1	0	0	0	4	NA	NA	NA	6.01745	NA	NA	NA
NAM2	P11325	Leucine--tRNA ligase, mitochondrial OS=Saccharomyces cerevisiae (strain ATCC 204508 / S288c) GN=NAM2 PE=1 SV=1	1	1	0	0	8	4	NA	NA	6.23447	5.82127	NA	NA
AAC1	P04710	ADP,ATP carrier protein 1 OS=Saccharomyces cerevisiae (strain ATCC 204508 / S288c) GN=AAC1 PE=1 SV=1	1	0	0	0	6	NA	2	NA	6.35431	NA	NA	NA
HAA1	Q12753	Transcriptional activator HAA1 OS=Saccharomyces cerevisiae (strain ATCC 204508 / S288c) GN=HAA1 PE=1 SV=1	1	1	0	0	7	5	NA	NA	6.30999	6.11949	NA	NA
UBA1	P22515	Ubiquitin-activating enzyme E1 1 OS=Saccharomyces cerevisiae (strain ATCC 204508 / S288c) GN=UBA1 PE=1 SV=2	1	1	1	1	46	47	20	24	8.32159	8.74597	7.83117	6.78532
RRP12	Q12754	Ribosomal RNA-processing protein 12 OS=Saccharomyces cerevisiae (strain ATCC 204508 / S288c) GN=RRP12 PE=1 SV=1	1	0	0	0	4	NA	NA	NA	6.04577	NA	NA	NA
CMK2	P22517	Calcium/calmodulin-dependent protein kinase II OS=Saccharomyces cerevisiae (strain ATCC 204508 / S288c) GN=CMK2 PE=1 SV=2	1	1	1	0	16	19	4	NA	7.49887	7.36867	7.33523	NA
SWI6	P09959	Regulatory protein SWI6 OS=Saccharomyces cerevisiae (strain ATCC 204508 / S288c) GN=SWI6 PE=1 SV=1	1	0	0	0	13	NA	NA	NA	6.79414	NA	NA	NA
HEM1	P09950	5-aminolevulinate synthase, mitochondrial OS=Saccharomyces cerevisiae (strain ATCC 204508 / S288c) GN=HEM1 PE=1 SV=1	1	1	0	0	14	13	NA	NA	7.39018	7.17192	NA	NA
RPN7	Q06103	26S proteasome regulatory subunit RPN7 OS=Saccharomyces cerevisiae (strain ATCC 204508 / S288c) GN=RPN7 PE=1 SV=3	1	1	1	1	19	19	8	4	7.47033	7.52048	7.29941	6.0492
YPR114W	Q06107	Uncharacterized TLC domain-containing protein YPR114W OS=Saccharomyces cerevisiae (strain ATCC 204508 / S288c) GN=YPR114W PE=1 SV=1	1	0	0	0	4	NA	NA	NA	6.05114	NA	NA	NA
SLT2	Q00772	Mitogen-activated protein kinase SLT2/MPK1 OS=Saccharomyces cerevisiae (strain ATCC 204508 / S288c) GN=SLT2 PE=1 SV=2	1	1	0	0	11	9	NA	NA	6.97959	6.72942	NA	NA
VPS17	P32913	Vacuolar protein sorting-associated protein 17 OS=Saccharomyces cerevisiae (strain ATCC 204508 / S288c) GN=VPS17 PE=1 SV=2	1	1	0	0	10	7	2	NA	6.34919	6.49127	6.26416	NA
MAP2	P38174	Methionine aminopeptidase 2 OS=Saccharomyces cerevisiae (strain ATCC 204508 / S288c) GN=MAP2 PE=1 SV=4	1	1	0	0	11	15	NA	NA	6.66997	7.01297	NA	NA
CPA2	P03965	Carbamoyl-phosphate synthase arginine-specific large chain OS=Saccharomyces cerevisiae (strain ATCC 204508 / S288c) GN=CPA2 PE=1 SV=1	1	1	1	1	40	47	7	10	7.95233	8.06	7.19182	6.56267
SWI5	P08153	Transcriptional factor SWI5 OS=Saccharomyces cerevisiae (strain ATCC 204508 / S288c) GN=SWI5 PE=1 SV=1	1	0	0	0	3	2	NA	NA	5.13037	5.4459	NA	NA
PHO81	P17442	Phosphate system positive regulatory protein PHO81 OS=Saccharomyces cerevisiae (strain ATCC 204508 / S288c) GN=PHO81 PE=1 SV=2	1	1	1	0	19	16	8	NA	6.4039	6.50102	7.1201	NA
DPH5	P32469	Diphthine methyl ester synthase OS=Saccharomyces cerevisiae (strain ATCC 204508 / S288c) GN=DPH5 PE=1 SV=1	1	1	0	0	12	15	NA	NA	7.94517	8.11788	NA	NA
CDC12	P32468	Cell division control protein 12 OS=Saccharomyces cerevisiae (strain ATCC 204508 / S288c) GN=CDC12 PE=1 SV=1	1	1	0	0	13	12	NA	NA	6.86938	7.17577	NA	NA
HYM1	P32464	Protein HYM1 OS=Saccharomyces cerevisiae (strain ATCC 204508 / S288c) GN=HYM1 PE=1 SV=1	1	0	0	0	5	NA	NA	NA	6.0731	NA	NA	NA
DPH2	P32461	Diphthamide biosynthesis protein 2 OS=Saccharomyces cerevisiae (strain ATCC 204508 / S288c) GN=DPH2 PE=1 SV=1	1	1	0	0	13	8	NA	NA	6.65808	6.92694	NA	NA
ACP1	P32463	Acyl carrier protein, mitochondrial OS=Saccharomyces cerevisiae (strain ATCC 204508 / S288c) GN=ACP1 PE=1 SV=1	1	1	0	0	4	4	NA	NA	6.67338	6.63516	NA	NA
BUD17	P53727	Putative pyridoxal kinase BUD17 OS=Saccharomyces cerevisiae (strain ATCC 204508 / S288c) GN=BUD17 PE=1 SV=1	1	1	0	0	5	7	NA	NA	6.39381	6.79706	NA	NA
RTG2	P32608	Retrograde regulation protein 2 OS=Saccharomyces cerevisiae (strain ATCC 204508 / S288c) GN=RTG2 PE=1 SV=2	1	1	1	1	17	25	7	6	7.18059	7.34265	7.05391	5.89055
ACS1	Q01574	Acetyl-coenzyme A synthetase 1 OS=Saccharomyces cerevisiae (strain ATCC 204508 / S288c) GN=ACS1 PE=1 SV=2	1	1	1	0	29	13	7	NA	7.87885	7.07385	7.45912	NA
SNX41	Q04053	Sorting nexin-41 OS=Saccharomyces cerevisiae (strain ATCC 204508 / S288c) GN=SNX41 PE=1 SV=1	1	0	1	0	6	2	2	NA	6.38683	5.26943	7.22193	NA
DSS4	P32601	Protein DSS4 OS=Saccharomyces cerevisiae (strain ATCC 204508 / S288c) GN=DSS4 PE=1 SV=2	1	0	0	0	2	NA	NA	NA	5.91838	NA	NA	NA
SEC17	P32602	Alpha-soluble NSF attachment protein OS=Saccharomyces cerevisiae (strain ATCC 204508 / S288c) GN=SEC17 PE=1 SV=4	1	1	1	0	19	11	6	2	7.58313	6.90508	7.63565	5.27168
FBP26	P32604	Fructose-2,6-bisphosphatase OS=Saccharomyces cerevisiae (strain ATCC 204508 / S288c) GN=FBP26 PE=1 SV=2	1	1	0	0	16	12	NA	NA	6.98234	6.73351	NA	NA
RCF2	P53721	Respiratory supercomplex factor 2, mitochondrial OS=Saccharomyces cerevisiae (strain ATCC 204508 / S288c) GN=RCF2 PE=1 SV=1	1	0	0	0	4	NA	NA	NA	6.3759	NA	NA	NA
ECM38	Q05902	Gamma-glutamyltransferase OS=Saccharomyces cerevisiae (strain ATCC 204508 / S288c) GN=ECM38 PE=1 SV=1	1	1	0	0	5	9	NA	NA	6.27477	6.64278	NA	NA
RNR1	P21524	Ribonucleoside-diphosphate reductase large chain 1 OS=Saccharomyces cerevisiae (strain ATCC 204508 / S288c) GN=RNR1 PE=1 SV=2	1	1	1	1	18	23	6	14	7.28742	7.69876	7.27245	6.26197
HRI1	Q05905	Protein HRI1 OS=Saccharomyces cerevisiae (strain ATCC 204508 / S288c) GN=HRI1 PE=1 SV=1	1	1	0	0	11	11	NA	NA	7.96845	8.35537	NA	NA
ELP3	Q02908	Elongator complex protein 3 OS=Saccharomyces cerevisiae (strain ATCC 204508 / S288c) GN=ELP3 PE=1 SV=1	1	1	0	1	15	16	NA	3	6.62843	6.88298	NA	5.34348
YIP3	P53633	Prenylated Rab acceptor 1 OS=Saccharomyces cerevisiae (strain ATCC 204508 / S288c) GN=YIP3 PE=1 SV=2	1	1	0	0	7	5	NA	NA	7.44192	6.82318	NA	NA
RBS1	Q05672	RNA-binding suppressor of PAS kinase protein 1 OS=Saccharomyces cerevisiae (strain ATCC 204508 / S288c) GN=RBS1 PE=1 SV=1	1	0	0	0	2	NA	NA	NA	5.68442	NA	NA	NA
REE1	P40893	Regulation of enolase protein 1 OS=Saccharomyces cerevisiae (strain ATCC 204508 / S288c) GN=REE1 PE=1 SV=1	1	1	0	0	12	10	NA	NA	7.69374	8.49569	NA	NA
YJL218W	P40892	Putative acetyltransferase YJL218W OS=Saccharomyces cerevisiae (strain ATCC 204508 / S288c) GN=YJL218W PE=1 SV=1	1	1	0	0	2	4	NA	NA	6.12906	6.43262	NA	NA
VMA3	P25515	V-type proton ATPase subunit c OS=Saccharomyces cerevisiae (strain ATCC 204508 / S288c) GN=VMA3 PE=1 SV=1	1	0	0	0	3	NA	NA	NA	6.40074	NA	NA	NA
GCN3	P14741	Translation initiation factor eIF-2B subunit alpha OS=Saccharomyces cerevisiae (strain ATCC 204508 / S288c) GN=GCN3 PE=1 SV=1	1	1	1	0	9	4	7	2	6.74946	6.49653	7.77421	6.08517
GFA1	P14742	Glutamine--fructose-6-phosphate aminotransferase [isomerizing] OS=Saccharomyces cerevisiae (strain ATCC 204508 / S288c) GN=GFA1 PE=1 SV=4	1	1	1	1	29	28	28	23	7.66528	7.97226	8.34581	6.82871
NMT1	P14743	Glycylpeptide N-tetradecanoyltransferase OS=Saccharomyces cerevisiae (strain ATCC 204508 / S288c) GN=NMT1 PE=1 SV=1	1	1	0	0	15	13	NA	NA	7.00948	7.16622	NA	NA
CMP2	P14747	Serine/threonine-protein phosphatase 2B catalytic subunit A2 OS=Saccharomyces cerevisiae (strain ATCC 204508 / S288c) GN=CMP2 PE=1 SV=2	1	1	0	1	17	14	NA	9	7.26143	7.31213	NA	6.38722
SEN2	P16658	tRNA-splicing endonuclease subunit SEN2 OS=Saccharomyces cerevisiae (strain ATCC 204508 / S288c) GN=SEN2 PE=1 SV=1	1	0	0	0	2	NA	NA	NA	5.54407	NA	NA	NA
TIM9	O74700	Mitochondrial import inner membrane translocase subunit TIM9 OS=Saccharomyces cerevisiae (strain ATCC 204508 / S288c) GN=TIM9 PE=1 SV=1	1	1	0	0	3	3	NA	NA	6.6347	6.40298	NA	NA
HNT2	P49775	Bis(5'-adenosyl)-triphosphatase OS=Saccharomyces cerevisiae (strain ATCC 204508 / S288c) GN=HNT2 PE=1 SV=2	1	1	0	0	6	7	NA	NA	6.68879	7.0157	NA	NA
FAU1	P40099	5-formyltetrahydrofolate cyclo-ligase OS=Saccharomyces cerevisiae (strain ATCC 204508 / S288c) GN=FAU1 PE=1 SV=1	1	0	0	0	4	NA	NA	NA	5.92479	NA	NA	NA
FMP10	P40098	Uncharacterized mitochondrial membrane protein FMP10 OS=Saccharomyces cerevisiae (strain ATCC 204508 / S288c) GN=FMP10 PE=1 SV=1	1	0	0	0	7	2	NA	NA	6.56712	5.92645	NA	NA
LCB2	P40970	Serine palmitoyltransferase 2 OS=Saccharomyces cerevisiae (strain ATCC 204508 / S288c) GN=LCB2 PE=1 SV=1	1	0	0	0	11	2	NA	NA	6.70768	5.86376	NA	NA
PEA2	P40091	Protein PEA2 OS=Saccharomyces cerevisiae (strain ATCC 204508 / S288c) GN=PEA2 PE=1 SV=1	1	0	0	0	3	NA	NA	NA	5.67626	NA	NA	NA
YER156C	P40093	UPF0160 protein YER156C OS=Saccharomyces cerevisiae (strain ATCC 204508 / S288c) GN=YER156C PE=1 SV=1	1	1	0	0	16	15	NA	2	7.77335	8.05827	NA	5.53716
COG3	P40094	Conserved oligomeric Golgi complex subunit 3 OS=Saccharomyces cerevisiae (strain ATCC 204508 / S288c) GN=COG3 PE=1 SV=1	1	0	0	0	18	2	NA	NA	6.57606	5.70159	NA	NA
IRR1	P40541	Cohesin subunit SCC3 OS=Saccharomyces cerevisiae (strain ATCC 204508 / S288c) GN=IRR1 PE=1 SV=1	1	1	0	0	8	3	NA	NA	6.32498	5.98513	NA	NA
EMC5	P40540	ER membrane protein complex subunit 5 OS=Saccharomyces cerevisiae (strain ATCC 204508 / S288c) GN=EMC5 PE=1 SV=1	1	0	0	0	2	NA	NA	NA	6.10374	NA	NA	NA
HIS6	P40545	1-(5-phosphoribosyl)-5-[(5-phosphoribosylamino)methylideneamino] imidazole-4-carboxamide isomerase OS=Saccharomyces cerevisiae (strain ATCC 204508 / S288c) GN=HIS6 PE=1 SV=1	1	1	0	0	7	10	NA	NA	7.11367	7.05749	NA	NA
MNT3	P40549	Alpha-1,3-mannosyltransferase MNT3 OS=Saccharomyces cerevisiae (strain ATCC 204508 / S288c) GN=MNT3 PE=1 SV=1	1	0	0	0	6	2	NA	NA	6.21216	5.81983	NA	NA
CDC31	P06704	Cell division control protein 31 OS=Saccharomyces cerevisiae (strain ATCC 204508 / S288c) GN=CDC31 PE=1 SV=2	1	1	0	0	8	4	NA	NA	6.28005	6.28134	NA	NA
PIH1	P38768	Protein interacting with Hsp90 1 OS=Saccharomyces cerevisiae (strain ATCC 204508 / S288c) GN=PIH1 PE=1 SV=1	1	1	0	0	13	5	NA	NA	6.79411	6.39628	NA	NA
RPN1	P38764	26S proteasome regulatory subunit RPN1 OS=Saccharomyces cerevisiae (strain ATCC 204508 / S288c) GN=RPN1 PE=1 SV=3	1	1	1	1	35	33	14	14	7.90588	7.86536	7.47759	6.41791
YHI9	P38765	Uncharacterized isomerase YHI9 OS=Saccharomyces cerevisiae (strain ATCC 204508 / S288c) GN=YHI9 PE=1 SV=1	1	1	0	0	10	13	NA	NA	7.21104	7.86273	NA	NA
COA6	Q3E846	Cytochrome c oxidase assembly factor 6 OS=Saccharomyces cerevisiae (strain ATCC 204508 / S288c) GN=COA6 PE=1 SV=1	1	0	0	0	4	NA	NA	NA	6.22012	NA	NA	NA
RER1	P25560	Protein RER1 OS=Saccharomyces cerevisiae (strain ATCC 204508 / S288c) GN=RER1 PE=1 SV=2	1	0	0	0	6	NA	NA	NA	6.56411	NA	NA	NA
VTI1	Q04338	t-SNARE VTI1 OS=Saccharomyces cerevisiae (strain ATCC 204508 / S288c) GN=VTI1 PE=1 SV=3	1	1	0	0	5	2	NA	NA	6.27773	5.9346	NA	NA
ARG5	Q01217	Protein ARG5,6, mitochondrial OS=Saccharomyces cerevisiae (strain ATCC 204508 / S288c) GN=ARG5,6 PE=1 SV=1	1	1	0	0	31	29	NA	NA	7.44015	7.71708	NA	NA
YMR196W	Q04336	Uncharacterized protein YMR196W OS=Saccharomyces cerevisiae (strain ATCC 204508 / S288c) GN=YMR196W PE=1 SV=1	1	1	1	1	41	37	4	6	7.5346	7.79456	7.23055	5.70923
SCS7	Q03529	Ceramide very long chain fatty acid hydroxylase SCS7 OS=Saccharomyces cerevisiae (strain ATCC 204508 / S288c) GN=SCS7 PE=1 SV=1	1	1	0	0	7	3	NA	NA	6.57217	6.49369	NA	NA
NIT2	P47016	Probable hydrolase NIT2 OS=Saccharomyces cerevisiae (strain ATCC 204508 / S288c) GN=NIT2 PE=1 SV=1	1	0	0	0	7	2	NA	NA	6.20962	6.08517	NA	NA
LSM1	P47017	Sm-like protein LSm1 OS=Saccharomyces cerevisiae (strain ATCC 204508 / S288c) GN=LSM1 PE=1 SV=1	1	1	0	0	8	7	NA	NA	6.72173	6.77644	NA	NA
MTC1	P47018	Maintenance of telomere capping protein 1 OS=Saccharomyces cerevisiae (strain ATCC 204508 / S288c) GN=MTC1 PE=1 SV=1	1	1	1	1	21	23	5	5	7.73267	7.52581	7.43804	5.70329
GID7	P25569	Glucose-induced degradation protein 7 OS=Saccharomyces cerevisiae (strain ATCC 204508 / S288c) GN=GID7 PE=1 SV=2	1	1	0	0	10	3	NA	NA	6.44452	6.24636	NA	NA
PEP12	P32854	Syntaxin PEP12 OS=Saccharomyces cerevisiae (strain ATCC 204508 / S288c) GN=PEP12 PE=1 SV=2	1	0	0	0	3	NA	NA	NA	5.81551	NA	NA	NA
GUS1	P46655	Glutamate--tRNA ligase, cytoplasmic OS=Saccharomyces cerevisiae (strain ATCC 204508 / S288c) GN=GUS1 PE=1 SV=3	1	1	1	1	50	48	23	25	8.37098	8.49667	8.14468	6.94449
LSB1	P53281	LAS seventeen-binding protein 1 OS=Saccharomyces cerevisiae (strain ATCC 204508 / S288c) GN=LSB1 PE=1 SV=1	1	1	0	0	3	4	NA	NA	6.20843	6.40195	NA	NA
PYK2	P52489	Pyruvate kinase 2 OS=Saccharomyces cerevisiae (strain ATCC 204508 / S288c) GN=PYK2 PE=1 SV=1	1	1	0	0	16	19	NA	NA	7.14804	7.57181	NA	NA
UBA2	P52488	Ubiquitin-activating enzyme E1-like OS=Saccharomyces cerevisiae (strain ATCC 204508 / S288c) GN=UBA2 PE=1 SV=1	1	1	0	0	23	25	NA	NA	7.36327	7.5255	NA	NA
CAC2	Q04199	Chromatin assembly factor 1 subunit p60 OS=Saccharomyces cerevisiae (strain ATCC 204508 / S288c) GN=CAC2 PE=1 SV=1	0	1	0	0	3	6	NA	NA	5.44821	6.0496	NA	NA
PRO2	P54885	Gamma-glutamyl phosphate reductase OS=Saccharomyces cerevisiae (strain ATCC 204508 / S288c) GN=PRO2 PE=1 SV=1	1	1	1	1	26	28	8	12	8.28308	8.39903	6.99542	6.6902
SIP2	P34164	SNF1 protein kinase subunit beta-2 OS=Saccharomyces cerevisiae (strain ATCC 204508 / S288c) GN=SIP2 PE=1 SV=3	1	1	1	1	9	3	3	5	6.38122	6.28977	6.69754	5.73566
ATG40	Q99325	Autophagy-related protein 40 OS=Saccharomyces cerevisiae (strain ATCC 204508 / S288c) GN=ATG40 PE=1 SV=1	1	0	0	0	3	NA	NA	NA	6.35178	NA	NA	NA
DDP1	Q99321	Diphosphoinositol polyphosphate phosphohydrolase DDP1 OS=Saccharomyces cerevisiae (strain ATCC 204508 / S288c) GN=DDP1 PE=1 SV=3	1	1	0	0	12	14	NA	NA	7.34777	7.67166	NA	NA
CCA1	P21269|P21269-2|P21269-3		1	1	0	0	16	7	2	NA	7.21016	6.39518	7.18619	NA
ERR1|ERR2	P0CX10|P0CX11	Enolase-related protein 1 OS=Saccharomyces cerevisiae (strain ATCC 204508 / S288c) GN=ERR1 PE=3 SV=1|Enolase-related protein 2 OS=Saccharomyces cerevisiae (strain ATCC 204508 / S288c) GN=ERR2 PE=3 SV=1	0	1	0	0	10	9	NA	NA	7.02947	6.90376	NA	NA
MTD1	Q02046	Methylenetetrahydrofolate dehydrogenase [NAD(+)] OS=Saccharomyces cerevisiae (strain ATCC 204508 / S288c) GN=MTD1 PE=1 SV=1	1	1	1	1	19	16	3	2	7.69156	7.81508	7.32716	6.01816
IRC15	Q02733	Increased recombination centers protein 15 OS=Saccharomyces cerevisiae (strain ATCC 204508 / S288c) GN=IRC15 PE=1 SV=1	1	1	0	0	7	4	NA	NA	6.16643	6.03484	NA	NA
DST1	P07273	Transcription elongation factor S-II OS=Saccharomyces cerevisiae (strain ATCC 204508 / S288c) GN=DST1 PE=1 SV=4	1	1	0	0	15	13	NA	NA	6.95559	7.01466	NA	NA
PFY1	P07274	Profilin OS=Saccharomyces cerevisiae (strain ATCC 204508 / S288c) GN=PFY1 PE=1 SV=2	1	1	0	0	3	5	NA	2	7.22481	8.24532	NA	6.30775
PUT2	P07275	Delta-1-pyrroline-5-carboxylate dehydrogenase, mitochondrial OS=Saccharomyces cerevisiae (strain ATCC 204508 / S288c) GN=PUT2 PE=1 SV=2	1	1	0	0	26	21	NA	NA	7.52298	7.72426	NA	NA
RAD2	P07276	DNA repair protein RAD2 OS=Saccharomyces cerevisiae (strain ATCC 204508 / S288c) GN=RAD2 PE=1 SV=2	1	0	0	0	5	NA	NA	NA	5.5789	NA	NA	NA
ERG12	P07277	Mevalonate kinase OS=Saccharomyces cerevisiae (strain ATCC 204508 / S288c) GN=ERG12 PE=1 SV=1	1	1	0	0	8	8	NA	NA	7.34927	7.64137	NA	NA
BCY1	P07278	cAMP-dependent protein kinase regulatory subunit OS=Saccharomyces cerevisiae (strain ATCC 204508 / S288c) GN=BCY1 PE=1 SV=4	1	1	1	0	23	19	9	4	7.76664	7.98205	7.67225	6.16339
GCR2	Q01722	Glycolytic genes transcriptional activator GCR2 OS=Saccharomyces cerevisiae (strain ATCC 204508 / S288c) GN=GCR2 PE=1 SV=1	1	0	0	0	2	NA	NA	NA	5.54105	NA	NA	NA
SIN3	P22579	Transcriptional regulatory protein SIN3 OS=Saccharomyces cerevisiae (strain ATCC 204508 / S288c) GN=SIN3 PE=1 SV=2	1	1	1	0	11	9	2	NA	6.40384	6.41326	6.59692	NA
RNR2	P09938	Ribonucleoside-diphosphate reductase small chain 1 OS=Saccharomyces cerevisiae (strain ATCC 204508 / S288c) GN=RNR2 PE=1 SV=2	1	1	1	1	24	21	6	6	8.21406	8.24255	7.42218	5.93272
YBR085C	O43137	Uncharacterized protein YBR085C-A OS=Saccharomyces cerevisiae (strain ATCC 204508 / S288c) GN=YBR085C-A PE=1 SV=1	1	1	0	0	5	5	NA	NA	7.05553	6.68259	NA	NA
PMR1	P13586	Calcium-transporting ATPase 1 OS=Saccharomyces cerevisiae (strain ATCC 204508 / S288c) GN=PMR1 PE=1 SV=1	1	0	0	0	17	NA	NA	NA	6.99	NA	NA	NA
TMA20	P89886	Translation machinery-associated protein 20 OS=Saccharomyces cerevisiae (strain ATCC 204508 / S288c) GN=TMA20 PE=1 SV=1	1	1	0	0	7	7	NA	NA	6.86287	6.98658	NA	NA
APM3	P38153	AP-3 complex subunit mu OS=Saccharomyces cerevisiae (strain ATCC 204508 / S288c) GN=APM3 PE=1 SV=2	1	1	1	1	7	7	7	5	6.5578	6.53761	7.07953	6.01638
WHI4	Q07655	Protein WHI4 OS=Saccharomyces cerevisiae (strain ATCC 204508 / S288c) GN=WHI4 PE=1 SV=1	1	0	0	0	5	NA	NA	NA	5.85921	NA	NA	NA
SHS1	Q07657	Seventh homolog of septin 1 OS=Saccharomyces cerevisiae (strain ATCC 204508 / S288c) GN=SHS1 PE=1 SV=1	1	1	0	0	15	10	NA	NA	6.92597	6.66481	NA	NA
HBT1	Q07653	Protein HBT1 OS=Saccharomyces cerevisiae (strain ATCC 204508 / S288c) GN=HBT1 PE=1 SV=1	1	1	1	1	53	28	31	25	7.52412	6.87868	8.09926	6.66012
CTT1	P06115	Catalase T OS=Saccharomyces cerevisiae (strain ATCC 204508 / S288c) GN=CTT1 PE=1 SV=3	1	1	1	1	30	23	4	3	8.03514	7.92026	7.42349	5.71632
ASF1	P32447	Histone chaperone ASF1 OS=Saccharomyces cerevisiae (strain ATCC 204508 / S288c) GN=ASF1 PE=1 SV=1	1	1	0	0	11	10	NA	2	7.03366	7.1959	NA	6.16565
RPP2A	P05319	60S acidic ribosomal protein P2-alpha OS=Saccharomyces cerevisiae (strain ATCC 204508 / S288c) GN=RPP2A PE=1 SV=1	1	1	0	0	3	2	2	NA	6.88029	7.44911	7.13531	NA
RIM1	P32445	Single-stranded DNA-binding protein RIM1, mitochondrial OS=Saccharomyces cerevisiae (strain ATCC 204508 / S288c) GN=RIM1 PE=1 SV=1	1	1	0	0	4	4	NA	NA	7.12573	7.16518	NA	NA
ARO4	P32449	Phospho-2-dehydro-3-deoxyheptonate aldolase, tyrosine-inhibited OS=Saccharomyces cerevisiae (strain ATCC 204508 / S288c) GN=ARO4 PE=1 SV=2	1	1	1	0	22	21	2	3	8.14089	8.56527	6.89201	6.18399
YMR087W	Q04299	Probable ADP-ribose 1''-phosphate phosphatase YML087W OS=Saccharomyces cerevisiae (strain ATCC 204508 / S288c) GN=YMR087W PE=1 SV=1	1	1	0	0	4	3	NA	NA	6.29521	6.38661	NA	NA
RAV2	Q03956	Regulator of V-ATPase in vacuolar membrane protein 2 OS=Saccharomyces cerevisiae (strain ATCC 204508 / S288c) GN=RAV2 PE=1 SV=1	1	1	0	0	6	2	NA	NA	6.38936	5.89691	NA	NA
UTR2	P32623	Probable glycosidase CRH2 OS=Saccharomyces cerevisiae (strain ATCC 204508 / S288c) GN=UTR2 PE=1 SV=3	1	1	0	0	2	3	NA	NA	6.03219	6.64328	NA	NA
GDA1	P32621	Guanosine-diphosphatase OS=Saccharomyces cerevisiae (strain ATCC 204508 / S288c) GN=GDA1 PE=1 SV=1	1	1	0	0	11	12	NA	NA	6.8822	6.89583	NA	NA
COX6	P00427	Cytochrome c oxidase subunit 6, mitochondrial OS=Saccharomyces cerevisiae (strain ATCC 204508 / S288c) GN=COX6 PE=1 SV=1	1	1	0	0	6	4	NA	NA	6.8212	6.71856	NA	NA
UTR4	P32626	Enolase-phosphatase E1 OS=Saccharomyces cerevisiae (strain ATCC 204508 / S288c) GN=UTR4 PE=1 SV=2	1	1	0	0	10	9	NA	NA	7.22852	7.03188	NA	NA
RAD23	P32628	UV excision repair protein RAD23 OS=Saccharomyces cerevisiae (strain ATCC 204508 / S288c) GN=RAD23 PE=1 SV=1	1	1	0	0	15	16	NA	NA	7.64004	7.68625	NA	NA
NRD1	P53617	Protein NRD1 OS=Saccharomyces cerevisiae (strain ATCC 204508 / S288c) GN=NRD1 PE=1 SV=1	1	1	0	0	6	3	NA	NA	6.20732	6.36334	NA	NA
NCE103	P53615	Carbonic anhydrase OS=Saccharomyces cerevisiae (strain ATCC 204508 / S288c) GN=NCE103 PE=1 SV=1	1	1	0	0	6	5	NA	NA	6.89741	7.06513	NA	NA
ASN2	P49090	Asparagine synthetase [glutamine-hydrolyzing] 2 OS=Saccharomyces cerevisiae (strain ATCC 204508 / S288c) GN=ASN2 PE=1 SV=2	1	1	1	1	15	15	15	18	7.9227	8.34534	8.35948	7.39042
GCV2	P49095	Glycine dehydrogenase (decarboxylating), mitochondrial OS=Saccharomyces cerevisiae (strain ATCC 204508 / S288c) GN=GCV2 PE=1 SV=1	1	1	0	0	30	32	NA	NA	7.48832	7.8236	NA	NA
REX2	P54964	Oligoribonuclease, mitochondrial OS=Saccharomyces cerevisiae (strain ATCC 204508 / S288c) GN=REX2 PE=1 SV=1	1	1	0	0	9	8	NA	NA	7.06786	7.38605	NA	NA
YNL260C	P53846	Uncharacterized ORAOV1 family protein YNL260C OS=Saccharomyces cerevisiae (strain ATCC 204508 / S288c) GN=YNL260C PE=1 SV=1	1	1	0	0	3	2	NA	NA	6.16496	5.98433	NA	NA
RKI1	Q12189	Ribose-5-phosphate isomerase OS=Saccharomyces cerevisiae (strain ATCC 204508 / S288c) GN=RKI1 PE=1 SV=1	1	1	0	0	17	16	NA	NA	7.65131	8.06233	NA	NA
TAH18	Q12181	NADPH-dependent diflavin oxidoreductase 1 OS=Saccharomyces cerevisiae (strain ATCC 204508 / S288c) GN=TAH18 PE=1 SV=1	1	1	0	0	12	12	NA	2	6.27847	6.63602	NA	5.59592
PDR17	P53844	Phosphatidylinositol transfer protein PDR17 OS=Saccharomyces cerevisiae (strain ATCC 204508 / S288c) GN=PDR17 PE=1 SV=1	1	1	0	0	10	12	NA	NA	6.73584	7.06328	NA	NA
YAH1	Q12184	Adrenodoxin homolog, mitochondrial OS=Saccharomyces cerevisiae (strain ATCC 204508 / S288c) GN=YAH1 PE=1 SV=1	0	1	0	0	6	4	NA	NA	6.91895	7.62714	NA	NA
ERV29	P53337	ER-derived vesicles protein ERV29 OS=Saccharomyces cerevisiae (strain ATCC 204508 / S288c) GN=ERV29 PE=1 SV=1	1	0	0	0	3	NA	2	NA	6.73076	NA	7.15565	NA
IST1	P53843	Vacuolar protein sorting-associated protein IST1 OS=Saccharomyces cerevisiae (strain ATCC 204508 / S288c) GN=IST1 PE=1 SV=1	1	1	0	0	5	3	NA	NA	6.1235	5.95643	NA	NA
MLS1	P30952	Malate synthase 1, glyoxysomal OS=Saccharomyces cerevisiae (strain ATCC 204508 / S288c) GN=MLS1 PE=1 SV=1	1	1	1	0	25	19	6	NA	8.47293	8.01337	7.10621	NA
STE11	P23561	Serine/threonine-protein kinase STE11 OS=Saccharomyces cerevisiae (strain ATCC 204508 / S288c) GN=STE11 PE=1 SV=3	1	0	0	0	3	NA	NA	NA	5.82747	NA	NA	NA
TIF34	P40217	Eukaryotic translation initiation factor 3 subunit I OS=Saccharomyces cerevisiae (strain ATCC 204508 / S288c) GN=TIF34 PE=1 SV=1	1	1	1	1	17	13	4	4	7.22866	7.46132	7.06185	5.74381
NDE1	P40215	External NADH-ubiquinone oxidoreductase 1, mitochondrial OS=Saccharomyces cerevisiae (strain ATCC 204508 / S288c) GN=NDE1 PE=1 SV=1	1	1	1	0	20	7	15	NA	7.81941	6.56227	7.92579	NA
SIP5	P40210	Protein SIP5 OS=Saccharomyces cerevisiae (strain ATCC 204508 / S288c) GN=SIP5 PE=1 SV=1	1	0	0	0	5	NA	NA	NA	5.90876	NA	NA	NA
YOR352W	Q08816	Uncharacterized protein YOR352W OS=Saccharomyces cerevisiae (strain ATCC 204508 / S288c) GN=YOR352W PE=1 SV=1	1	1	0	0	11	7	NA	NA	6.44428	6.3518	NA	NA
RPS20	P38701	40S ribosomal protein S20 OS=Saccharomyces cerevisiae (strain ATCC 204508 / S288c) GN=RPS20 PE=1 SV=3	1	1	1	1	8	8	7	4	7.68002	7.58864	7.73225	6.30883
PWP1	P21304	Periodic tryptophan protein 1 OS=Saccharomyces cerevisiae (strain ATCC 204508 / S288c) GN=PWP1 PE=1 SV=1	1	1	0	0	16	16	NA	NA	7.09328	7.59015	NA	NA
DED81	P38707	Asparagine--tRNA ligase, cytoplasmic OS=Saccharomyces cerevisiae (strain ATCC 204508 / S288c) GN=DED81 PE=1 SV=1	1	1	1	1	29	32	15	15	8.30788	8.59365	7.98485	7.01578
DIA4	P38705	Serine--tRNA ligase, mitochondrial OS=Saccharomyces cerevisiae (strain ATCC 204508 / S288c) GN=DIA4 PE=1 SV=1	1	1	0	0	9	10	NA	NA	6.3319	6.27793	NA	NA
YHR020W	P38708	Putative proline--tRNA ligase YHR020W OS=Saccharomyces cerevisiae (strain ATCC 204508 / S288c) GN=YHR020W PE=1 SV=1	1	1	1	1	39	37	8	14	8.10232	8.35975	7.47745	6.60534
MSC6	Q08818	Meiotic sister-chromatid recombination protein 6, mitochondrial OS=Saccharomyces cerevisiae (strain ATCC 204508 / S288c) GN=MSC6 PE=1 SV=1	1	1	0	0	9	3	NA	NA	6.48459	5.8372	NA	NA
ABZ1	P37254	Aminodeoxychorismate synthase OS=Saccharomyces cerevisiae (strain ATCC 204508 / S288c) GN=ABZ1 PE=1 SV=4	1	1	0	0	17	21	NA	NA	6.92131	7.38647	NA	NA
SPT15	P13393	TATA-box-binding protein OS=Saccharomyces cerevisiae (strain ATCC 204508 / S288c) GN=SPT15 PE=1 SV=3	1	1	0	0	5	3	NA	NA	6.51405	6.34091	NA	NA
BPL1	P48445	Biotin--protein ligase OS=Saccharomyces cerevisiae (strain ATCC 204508 / S288c) GN=BPL1 PE=1 SV=1	1	1	0	0	15	12	NA	NA	6.98841	7.11653	NA	NA
RPT2	P40327	26S protease regulatory subunit 4 homolog OS=Saccharomyces cerevisiae (strain ATCC 204508 / S288c) GN=RPT2 PE=1 SV=3	1	1	1	1	21	20	5	7	7.28957	7.54957	7.27558	5.72424
KEL3	Q08979	Kelch repeat-containing protein 3 OS=Saccharomyces cerevisiae (strain ATCC 204508 / S288c) GN=KEL3 PE=1 SV=1	1	0	0	0	2	NA	NA	NA	5.85975	NA	NA	NA
YPL260W	Q08977	UPF0662 protein YPL260W OS=Saccharomyces cerevisiae (strain ATCC 204508 / S288c) GN=YPL260W PE=1 SV=1	1	1	1	1	34	22	29	19	7.70289	7.47975	8.41757	7.08169
YPL225W	Q08971	Protein PBDC1 homolog OS=Saccharomyces cerevisiae (strain ATCC 204508 / S288c) GN=YPL225W PE=1 SV=1	1	1	1	1	10	8	6	3	7.59625	7.49702	7.45371	5.45505
NEW1	Q08972	[NU+] prion formation protein 1 OS=Saccharomyces cerevisiae (strain ATCC 204508 / S288c) GN=NEW1 PE=1 SV=1	1	1	1	1	39	36	2	3	7.15426	7.37582	7.02759	5.53463
CCT8	P47079	T-complex protein 1 subunit theta OS=Saccharomyces cerevisiae (strain ATCC 204508 / S288c) GN=CCT8 PE=1 SV=1	1	1	1	1	30	30	15	12	7.62272	7.63312	7.84239	6.22689
NPC2	Q12408	Phosphatidylglycerol/phosphatidylinositol transfer protein OS=Saccharomyces cerevisiae (strain ATCC 204508 / S288c) GN=NPC2 PE=1 SV=1	1	1	0	0	8	7	NA	NA	7.2947	7.72501	NA	NA
YJL016W	P47072	Uncharacterized protein YJL016W OS=Saccharomyces cerevisiae (strain ATCC 204508 / S288c) GN=YJL016W PE=1 SV=2	1	0	0	0	2	NA	NA	NA	6.07417	NA	NA	NA
YOP1	Q12402	Protein YOP1 OS=Saccharomyces cerevisiae (strain ATCC 204508 / S288c) GN=YOP1 PE=1 SV=3	1	1	1	0	7	5	2	NA	7.91875	6.5736	7.29486	NA
TRM10	Q12400	tRNA (guanine(9)-N1)-methyltransferase OS=Saccharomyces cerevisiae (strain ATCC 204508 / S288c) GN=TRM10 PE=1 SV=1	1	1	0	0	8	15	NA	NA	6.75818	7.3365	NA	NA
VTC4	P47075	Vacuolar transporter chaperone 4 OS=Saccharomyces cerevisiae (strain ATCC 204508 / S288c) GN=VTC4 PE=1 SV=2	1	1	0	0	18	13	NA	NA	6.82869	7.02135	NA	NA
VPS33	P20795	Vacuolar protein sorting-associated protein 33 OS=Saccharomyces cerevisiae (strain ATCC 204508 / S288c) GN=VPS33 PE=1 SV=1	1	0	0	0	4	NA	NA	NA	6.33502	NA	NA	NA
NUP85	P46673	Nucleoporin NUP85 OS=Saccharomyces cerevisiae (strain ATCC 204508 / S288c) GN=NUP85 PE=1 SV=1	1	1	0	0	6	5	NA	NA	6.25669	6.06215	NA	NA
ARC1	P46672	tRNA-aminoacylation cofactor ARC1 OS=Saccharomyces cerevisiae (strain ATCC 204508 / S288c) GN=ARC1 PE=1 SV=2	1	1	1	1	30	32	10	13	8.28433	8.41386	7.70943	6.61142
CIN2	P46670	Tubulin-specific chaperone C OS=Saccharomyces cerevisiae (strain ATCC 204508 / S288c) GN=CIN2 PE=1 SV=2	1	0	0	0	5	5	NA	NA	6.21074	6.3743	NA	NA
RAS1	P01119	Ras-like protein 1 OS=Saccharomyces cerevisiae (strain ATCC 204508 / S288c) GN=RAS1 PE=1 SV=2	1	1	0	0	14	11	NA	NA	7.18307	6.98302	NA	NA
RPL22A	P05749	60S ribosomal protein L22-A OS=Saccharomyces cerevisiae (strain ATCC 204508 / S288c) GN=RPL22A PE=1 SV=3	1	1	0	0	4	2	NA	NA	6.75587	6.47464	NA	NA
XRN1	P22147	5'-3' exoribonuclease 1 OS=Saccharomyces cerevisiae (strain ATCC 204508 / S288c) GN=XRN1 PE=1 SV=1	1	1	0	0	35	28	NA	NA	6.70948	6.86113	NA	NA
GAS1	P22146	1,3-beta-glucanosyltransferase GAS1 OS=Saccharomyces cerevisiae (strain ATCC 204508 / S288c) GN=GAS1 PE=1 SV=2	1	1	0	0	14	10	NA	NA	7.84901	7.81738	NA	NA
PRE1	P22141	Proteasome subunit beta type-4 OS=Saccharomyces cerevisiae (strain ATCC 204508 / S288c) GN=PRE1 PE=1 SV=2	1	1	1	1	9	10	3	7	7.29386	7.50265	7.91679	6.73563
LOS1	P33418	Exportin-T OS=Saccharomyces cerevisiae (strain ATCC 204508 / S288c) GN=LOS1 PE=1 SV=1	1	0	0	0	6	NA	NA	NA	6.24313	NA	NA	NA
ECT1	P33412	Ethanolamine-phosphate cytidylyltransferase OS=Saccharomyces cerevisiae (strain ATCC 204508 / S288c) GN=ECT1 PE=1 SV=1	1	1	0	0	6	5	NA	NA	6.67227	6.76329	NA	NA
PRP18	P33411	Pre-mRNA-splicing factor 18 OS=Saccharomyces cerevisiae (strain ATCC 204508 / S288c) GN=PRP18 PE=1 SV=3	1	0	0	0	3	NA	NA	NA	5.62345	NA	NA	NA
HSP78	P33416	Heat shock protein 78, mitochondrial OS=Saccharomyces cerevisiae (strain ATCC 204508 / S288c) GN=HSP78 PE=1 SV=2	1	1	1	1	62	55	24	17	8.26501	8.29013	7.93823	6.66458
NHP10	Q03435	Non-histone protein 10 OS=Saccharomyces cerevisiae (strain ATCC 204508 / S288c) GN=NHP10 PE=1 SV=1	1	1	0	0	5	4	NA	NA	5.80761	5.72579	NA	NA
SRM1	P21827	Guanine nucleotide exchange factor SRM1 OS=Saccharomyces cerevisiae (strain ATCC 204508 / S288c) GN=SRM1 PE=1 SV=1	1	1	0	0	8	11	2	3	6.73451	7.10416	6.69376	5.78603
DAL7	P21826	Malate synthase 2, glyoxysomal OS=Saccharomyces cerevisiae (strain ATCC 204508 / S288c) GN=DAL7 PE=1 SV=2	0	1	0	0	3	5	NA	NA	5.59433	6.01768	NA	NA
NOP1	P15646	rRNA 2'-O-methyltransferase fibrillarin OS=Saccharomyces cerevisiae (strain ATCC 204508 / S288c) GN=NOP1 PE=1 SV=1	1	1	0	0	4	3	NA	NA	6.07686	6.28063	NA	NA
TOM70	P07213	Mitochondrial import receptor subunit TOM70 OS=Saccharomyces cerevisiae (strain ATCC 204508 / S288c) GN=TOM70 PE=1 SV=2	1	1	0	0	33	19	NA	NA	7.65346	7.08248	NA	NA
CAF20	P12962	Cap-associated protein CAF20 OS=Saccharomyces cerevisiae (strain ATCC 204508 / S288c) GN=CAF20 PE=1 SV=2	1	1	1	0	5	3	3	2	6.74242	6.79362	7.47933	6.83932
WHI2	P12611	Growth regulation protein OS=Saccharomyces cerevisiae (strain ATCC 204508 / S288c) GN=WHI2 PE=1 SV=2	1	1	0	0	8	8	NA	NA	6.40198	6.27811	NA	NA
TCP1	P12612	T-complex protein 1 subunit alpha OS=Saccharomyces cerevisiae (strain ATCC 204508 / S288c) GN=TCP1 PE=1 SV=2	1	1	1	1	26	27	8	8	7.49353	7.64748	7.5849	6.24951
BIK1	P11709	Nuclear fusion protein BIK1 OS=Saccharomyces cerevisiae (strain ATCC 204508 / S288c) GN=BIK1 PE=1 SV=1	1	0	0	0	5	NA	NA	NA	6.07633	NA	NA	NA
YAP1	P19880	AP-1-like transcription factor YAP1 OS=Saccharomyces cerevisiae (strain ATCC 204508 / S288c) GN=YAP1 PE=1 SV=2	1	0	0	0	9	3	NA	NA	6.11953	5.88771	NA	NA
PHO13	P19881	4-nitrophenylphosphatase OS=Saccharomyces cerevisiae (strain ATCC 204508 / S288c) GN=PHO13 PE=1 SV=2	1	1	0	0	15	19	NA	NA	7.10721	8.00517	NA	NA
HSP60	P19882	Heat shock protein 60, mitochondrial OS=Saccharomyces cerevisiae (strain ATCC 204508 / S288c) GN=HSP60 PE=1 SV=1	1	1	1	1	41	46	33	29	8.65705	8.96979	8.84651	7.45899
SOL1	P50278	6-phosphogluconolactonase-like protein 1 OS=Saccharomyces cerevisiae (strain ATCC 204508 / S288c) GN=SOL1 PE=1 SV=1	1	1	1	1	8	8	2	5	6.97394	6.90646	6.99127	5.91103
GLC3	P32775	1,4-alpha-glucan-branching enzyme OS=Saccharomyces cerevisiae (strain ATCC 204508 / S288c) GN=GLC3 PE=1 SV=2	1	1	0	0	24	25	2	2	7.9871	8.13589	7.01862	5.87204
LDH1	P38139	Lipid droplet hydrolase 1 OS=Saccharomyces cerevisiae (strain ATCC 204508 / S288c) GN=LDH1 PE=1 SV=2	1	0	0	0	8	4	NA	NA	6.93954	6.60537	NA	NA
ROT2	P38138	Glucosidase 2 subunit alpha OS=Saccharomyces cerevisiae (strain ATCC 204508 / S288c) GN=ROT2 PE=1 SV=1	1	1	0	0	21	24	NA	NA	7.42621	7.39065	NA	NA
KTR4	P38131	Probable mannosyltransferase KTR4 OS=Saccharomyces cerevisiae (strain ATCC 204508 / S288c) GN=KTR4 PE=1 SV=1	1	0	0	0	11	NA	NA	NA	6.67356	NA	NA	NA
KTR3	P38130	Probable mannosyltransferase KTR3 OS=Saccharomyces cerevisiae (strain ATCC 204508 / S288c) GN=KTR3 PE=1 SV=1	1	1	0	0	7	2	NA	NA	6.31306	6.08401	NA	NA
MCM7	P38132	DNA replication licensing factor MCM7 OS=Saccharomyces cerevisiae (strain ATCC 204508 / S288c) GN=MCM7 PE=1 SV=4	1	1	1	0	13	4	2	NA	6.31532	5.89381	6.85375	NA
PCS60	P38137	Peroxisomal-coenzyme A synthetase OS=Saccharomyces cerevisiae (strain ATCC 204508 / S288c) GN=PCS60 PE=1 SV=1	1	1	0	0	21	18	NA	NA	7.61972	7.77314	NA	NA
CTS1	P29029	Endochitinase OS=Saccharomyces cerevisiae (strain ATCC 204508 / S288c) GN=CTS1 PE=1 SV=2	1	1	0	0	2	2	NA	NA	6.53763	6.94225	NA	NA
CMS1	Q07897	Protein CMS1 OS=Saccharomyces cerevisiae (strain ATCC 204508 / S288c) GN=CMS1 PE=1 SV=1	1	1	0	0	6	2	NA	NA	6.37421	6.0373	NA	NA
YLR001C	Q07895	FAS1 domain-containing protein YLR001C OS=Saccharomyces cerevisiae (strain ATCC 204508 / S288c) GN=YLR001C PE=1 SV=1	1	0	0	0	6	NA	NA	NA	5.96547	NA	NA	NA
RPS12	P48589	40S ribosomal protein S12 OS=Saccharomyces cerevisiae (strain ATCC 204508 / S288c) GN=RPS12 PE=1 SV=1	1	1	1	1	4	4	6	5	7.10668	7.46073	7.91887	6.31761
NCE102	Q12207	Non-classical export protein 2 OS=Saccharomyces cerevisiae (strain ATCC 204508 / S288c) GN=NCE102 PE=1 SV=1	1	0	0	0	3	3	NA	NA	6.3818	6.53169	NA	NA
BRO1	P48582	Vacuolar-sorting protein BRO1 OS=Saccharomyces cerevisiae (strain ATCC 204508 / S288c) GN=BRO1 PE=1 SV=2	1	1	0	0	42	22	2	NA	7.2695	6.91521	6.94239	NA
SEG1	Q04279	Eisosome protein SEG1 OS=Saccharomyces cerevisiae (strain ATCC 204508 / S288c) GN=SEG1 PE=1 SV=1	0	1	0	0	2	3	NA	NA	5.47206	5.91026	NA	NA
VPS20	Q04272	Vacuolar protein sorting-associated protein 20 OS=Saccharomyces cerevisiae (strain ATCC 204508 / S288c) GN=VPS20 PE=1 SV=3	1	0	0	0	3	NA	NA	NA	5.64895	NA	NA	NA
HMO1	Q03973	High mobility group protein 1 OS=Saccharomyces cerevisiae (strain ATCC 204508 / S288c) GN=HMO1 PE=1 SV=1	1	1	0	0	5	4	NA	NA	6.07393	6.53036	NA	NA
IDP3	P53982	Isocitrate dehydrogenase [NADP] OS=Saccharomyces cerevisiae (strain ATCC 204508 / S288c) GN=IDP3 PE=3 SV=1	1	1	0	0	3	2	NA	NA	5.43456	5.79169	NA	NA
YNL010W	P53981	Uncharacterized phosphatase YNL010W OS=Saccharomyces cerevisiae (strain ATCC 204508 / S288c) GN=YNL010W PE=1 SV=1	1	1	1	1	20	20	7	7	7.93107	8.08055	7.75746	6.32048
YNL011C	P53980	Uncharacterized protein YNL011C OS=Saccharomyces cerevisiae (strain ATCC 204508 / S288c) GN=YNL011C PE=1 SV=1	1	1	0	0	4	4	NA	NA	6.39188	6.53402	NA	NA
ARO2	P28777	Chorismate synthase OS=Saccharomyces cerevisiae (strain ATCC 204508 / S288c) GN=ARO2 PE=1 SV=1	1	1	1	1	24	23	6	9	7.90827	8.28408	7.82079	6.61875
POT1	P27796	3-ketoacyl-CoA thiolase, peroxisomal OS=Saccharomyces cerevisiae (strain ATCC 204508 / S288c) GN=POT1 PE=1 SV=1	1	0	0	0	7	NA	NA	NA	6.46387	NA	NA	NA
YGL039W	P53183	Putative uncharacterized oxidoreductase YGL039W OS=Saccharomyces cerevisiae (strain ATCC 204508 / S288c) GN=YGL039W PE=1 SV=1	1	1	0	0	7	4	2	NA	6.4197	6.13639	6.90464	NA
PNC1	P53184	Nicotinamidase OS=Saccharomyces cerevisiae (strain ATCC 204508 / S288c) GN=PNC1 PE=1 SV=1	1	1	1	1	13	13	12	11	8.1067	8.52897	8.79376	7.48034
YHM2	Q04013	Citrate/oxoglutarate carrier protein OS=Saccharomyces cerevisiae (strain ATCC 204508 / S288c) GN=YHM2 PE=1 SV=1	1	0	0	0	10	2	NA	NA	7.0994	6.2294	NA	NA
CBP3	P21560	Protein CBP3, mitochondrial OS=Saccharomyces cerevisiae (strain ATCC 204508 / S288c) GN=CBP3 PE=1 SV=1	1	0	0	0	7	NA	NA	NA	6.30929	NA	NA	NA
PFK2	P16862	ATP-dependent 6-phosphofructokinase subunit beta OS=Saccharomyces cerevisiae (strain ATCC 204508 / S288c) GN=PFK2 PE=1 SV=4	1	1	1	1	41	37	23	23	8.32771	8.76278	8.07991	7.06582
PFK1	P16861	ATP-dependent 6-phosphofructokinase subunit alpha OS=Saccharomyces cerevisiae (strain ATCC 204508 / S288c) GN=PFK1 PE=1 SV=1	1	1	1	1	49	48	30	25	8.21744	8.7052	8.36871	6.82667
YPI1	P43587	Type 1 phosphatases regulator YPI1 OS=Saccharomyces cerevisiae (strain ATCC 204508 / S288c) GN=YPI1 PE=1 SV=1	1	1	0	1	4	5	2	4	6.75441	7.02046	7.88479	6.76461
VTC2	P43585	Vacuolar transporter chaperone 2 OS=Saccharomyces cerevisiae (strain ATCC 204508 / S288c) GN=VTC2 PE=1 SV=1	1	1	0	0	13	11	NA	NA	6.60331	6.64062	NA	NA
BLM10	P43583	Proteasome activator BLM10 OS=Saccharomyces cerevisiae (strain ATCC 204508 / S288c) GN=BLM10 PE=1 SV=2	1	1	0	0	27	31	NA	3	6.5784	6.8471	NA	5.074
RPN11	P43588	Ubiquitin carboxyl-terminal hydrolase RPN11 OS=Saccharomyces cerevisiae (strain ATCC 204508 / S288c) GN=RPN11 PE=1 SV=1	1	1	0	1	13	15	NA	5	7.37821	7.57757	NA	6.30932
RRP45	Q05636	Exosome complex component RRP45 OS=Saccharomyces cerevisiae (strain ATCC 204508 / S288c) GN=RRP45 PE=1 SV=1	1	1	0	0	7	11	NA	NA	6.3053	7.04061	NA	NA
VPS30	Q02948	Vacuolar protein sorting-associated protein 30 OS=Saccharomyces cerevisiae (strain ATCC 204508 / S288c) GN=VPS30 PE=1 SV=1	1	0	0	0	5	NA	NA	NA	6.01159	NA	NA	NA
REG1	Q00816	Resistance to glucose repression protein 1 OS=Saccharomyces cerevisiae (strain ATCC 204508 / S288c) GN=REG1 PE=1 SV=1	1	1	1	1	39	29	39	47	7.26746	7.35783	8.35434	7.62129
VPS24	P36095	Vacuolar protein-sorting-associated protein 24 OS=Saccharomyces cerevisiae (strain ATCC 204508 / S288c) GN=VPS24 PE=1 SV=1	1	1	0	0	8	7	NA	NA	6.55138	6.63303	NA	NA
AAT2	P23542	Aspartate aminotransferase, cytoplasmic OS=Saccharomyces cerevisiae (strain ATCC 204508 / S288c) GN=AAT2 PE=1 SV=3	1	1	0	0	22	19	2	NA	8.19446	8.33185	6.73068	NA
ANR2	P36090	Uncharacterized protein ANR2 OS=Saccharomyces cerevisiae (strain ATCC 204508 / S288c) GN=ANR2 PE=1 SV=1	1	0	0	0	8	NA	NA	NA	6.32903	NA	NA	NA
PIL1	P53252	Sphingolipid long chain base-responsive protein PIL1 OS=Saccharomyces cerevisiae (strain ATCC 204508 / S288c) GN=PIL1 PE=1 SV=1	1	1	1	1	12	11	11	9	7.90911	7.84915	8.25886	6.80825
SER3	P40054	D-3-phosphoglycerate dehydrogenase 1 OS=Saccharomyces cerevisiae (strain ATCC 204508 / S288c) GN=SER3 PE=1 SV=1	1	1	0	1	6	8	NA	4	7.17998	7.9635	NA	5.69334
GET2	P40056	Golgi to ER traffic protein 2 OS=Saccharomyces cerevisiae (strain ATCC 204508 / S288c) GN=GET2 PE=1 SV=2	1	0	0	0	6	NA	NA	NA	6.33167	NA	NA	NA
ICP55	P40051	Intermediate cleaving peptidase 55 OS=Saccharomyces cerevisiae (strain ATCC 204508 / S288c) GN=ICP55 PE=1 SV=1	1	1	0	0	11	13	NA	NA	6.80044	6.97326	NA	NA
AIM9	P40053	Altered inheritance of mitochondria protein 9, mitochondrial OS=Saccharomyces cerevisiae (strain ATCC 204508 / S288c) GN=AIM9 PE=1 SV=1	1	1	1	1	35	35	3	3	7.52659	7.79842	7.04896	5.3193
YER079W	P40052	Uncharacterized protein YER079W OS=Saccharomyces cerevisiae (strain ATCC 204508 / S288c) GN=YER079W PE=1 SV=1	1	1	1	0	10	7	4	NA	7.13971	7.0304	7.44634	NA
GTT1	P40582	Glutathione S-transferase 1 OS=Saccharomyces cerevisiae (strain ATCC 204508 / S288c) GN=GTT1 PE=1 SV=1	1	1	0	0	14	10	NA	NA	7.86909	7.50289	NA	NA
IRC24	P40580	Benzil reductase ((S)-benzoin forming) IRC24 OS=Saccharomyces cerevisiae (strain ATCC 204508 / S288c) GN=IRC24 PE=1 SV=1	1	1	1	0	16	15	5	NA	7.71297	7.80415	7.3235	NA
HSP12	P22943	12 kDa heat shock protein OS=Saccharomyces cerevisiae (strain ATCC 204508 / S288c) GN=HSP12 PE=1 SV=1	1	1	1	1	12	13	7	2	8.33105	8.09742	7.68142	5.89487
GND1	P38720	6-phosphogluconate dehydrogenase, decarboxylating 1 OS=Saccharomyces cerevisiae (strain ATCC 204508 / S288c) GN=GND1 PE=1 SV=1	1	1	1	1	22	22	23	17	8.54135	8.50395	8.59018	6.87664
SRC1	Q03707	Inner nuclear membrane protein SRC1 OS=Saccharomyces cerevisiae (strain ATCC 204508 / S288c) GN=SRC1 PE=1 SV=2	1	0	0	0	4	NA	NA	NA	5.98757	NA	NA	NA
CGI121	Q03705	EKC/KEOPS complex subunit CGI121 OS=Saccharomyces cerevisiae (strain ATCC 204508 / S288c) GN=CGI121 PE=1 SV=1	1	1	1	0	7	8	4	NA	6.72368	6.78019	6.84842	NA
YPL199C	Q08954	Smr domain-containing protein YPL199C OS=Saccharomyces cerevisiae (strain ATCC 204508 / S288c) GN=YPL199C PE=1 SV=1	1	0	0	0	6	NA	NA	NA	6.39707	NA	NA	NA
OXR1	Q08952	Oxidation resistance protein 1 OS=Saccharomyces cerevisiae (strain ATCC 204508 / S288c) GN=OXR1 PE=1 SV=1	1	1	0	0	6	3	NA	NA	6.62549	6.07845	NA	NA
APL5	Q08951	AP-3 complex subunit delta OS=Saccharomyces cerevisiae (strain ATCC 204508 / S288c) GN=APL5 PE=1 SV=1	1	1	1	0	17	16	2	3	6.54809	6.68429	6.91483	5.30759
PGC1	Q08959	Phosphatidylglycerol phospholipase C OS=Saccharomyces cerevisiae (strain ATCC 204508 / S288c) GN=PGC1 PE=1 SV=1	1	1	0	0	5	3	2	NA	6.63956	6.32885	6.96429	NA
TIM44	Q01852	Mitochondrial import inner membrane translocase subunit TIM44 OS=Saccharomyces cerevisiae (strain ATCC 204508 / S288c) GN=TIM44 PE=1 SV=1	1	1	0	0	23	16	NA	NA	7.30675	7.07358	NA	NA
RPS15	Q01855	40S ribosomal protein S15 OS=Saccharomyces cerevisiae (strain ATCC 204508 / S288c) GN=RPS15 PE=1 SV=1	1	1	0	0	5	7	NA	NA	7.40129	7.07674	NA	NA
ATP5	P09457	ATP synthase subunit 5, mitochondrial OS=Saccharomyces cerevisiae (strain ATCC 204508 / S288c) GN=ATP5 PE=1 SV=1	1	1	0	0	12	13	NA	NA	7.29708	7.51428	NA	NA
SNX4	P47057	Sorting nexin-4 OS=Saccharomyces cerevisiae (strain ATCC 204508 / S288c) GN=SNX4 PE=1 SV=1	1	1	0	0	12	8	NA	NA	6.58088	6.28474	NA	NA
GYP1	Q08484	GTPase-activating protein GYP1 OS=Saccharomyces cerevisiae (strain ATCC 204508 / S288c) GN=GYP1 PE=1 SV=1	1	1	0	0	4	5	NA	NA	6.04231	6.08167	NA	NA
YJL045W	P47052	Succinate dehydrogenase [ubiquinone] flavoprotein subunit 2, mitochondrial OS=Saccharomyces cerevisiae (strain ATCC 204508 / S288c) GN=YJL045W PE=3 SV=1	1	0	0	0	6	NA	NA	NA	6.25011	NA	NA	NA
VPS4	P52917	Vacuolar protein sorting-associated protein 4 OS=Saccharomyces cerevisiae (strain ATCC 204508 / S288c) GN=VPS4 PE=1 SV=1	1	1	1	0	20	12	4	3	7.2081	6.94763	7.28998	5.4309
DPH6	Q12429	Diphthine--ammonia ligase OS=Saccharomyces cerevisiae (strain ATCC 204508 / S288c) GN=DPH6 PE=1 SV=1	1	0	0	0	10	3	NA	NA	6.41003	5.54437	NA	NA
EXG2	P52911	Glucan 1,3-beta-glucosidase 2 OS=Saccharomyces cerevisiae (strain ATCC 204508 / S288c) GN=EXG2 PE=1 SV=1	1	0	0	0	4	3	NA	NA	6.05539	5.85158	NA	NA
ACS2	P52910	Acetyl-coenzyme A synthetase 2 OS=Saccharomyces cerevisiae (strain ATCC 204508 / S288c) GN=ACS2 PE=1 SV=1	1	1	1	1	30	27	14	19	7.92989	8.14181	7.84122	6.81954
ATG31	Q12421	Autophagy-related protein 31 OS=Saccharomyces cerevisiae (strain ATCC 204508 / S288c) GN=ATG31 PE=1 SV=1	1	0	0	0	4	NA	NA	NA	5.98647	NA	NA	NA
ISA2	Q12425	Iron-sulfur assembly protein 2 OS=Saccharomyces cerevisiae (strain ATCC 204508 / S288c) GN=ISA2 PE=1 SV=1	1	1	0	0	5	5	NA	NA	6.39489	7.03613	NA	NA
STB3	Q12427	Protein STB3 OS=Saccharomyces cerevisiae (strain ATCC 204508 / S288c) GN=STB3 PE=1 SV=1	1	0	0	0	7	5	NA	NA	6.12167	6.30302	NA	NA
BUD16	P39988	Putative pyridoxal kinase BUD16 OS=Saccharomyces cerevisiae (strain ATCC 204508 / S288c) GN=BUD16 PE=1 SV=1	1	1	0	0	3	4	NA	NA	6.15081	6.52071	NA	NA
ECM10	P39987	Heat shock protein SSC3, mitochondrial OS=Saccharomyces cerevisiae (strain ATCC 204508 / S288c) GN=ECM10 PE=3 SV=1	1	1	0	0	6	3	NA	NA	7.07109	7.08772	NA	NA
SPF1	P39986	Manganese-transporting ATPase 1 OS=Saccharomyces cerevisiae (strain ATCC 204508 / S288c) GN=SPF1 PE=1 SV=1	1	0	1	0	25	3	6	NA	7.13506	5.95996	7.12794	NA
HAT2	P39984	Histone acetyltransferase type B subunit 2 OS=Saccharomyces cerevisiae (strain ATCC 204508 / S288c) GN=HAT2 PE=1 SV=1	1	1	1	0	7	9	2	NA	6.98505	6.96096	6.87753	NA
YET1	P35723	Endoplasmic reticulum transmembrane protein 1 OS=Saccharomyces cerevisiae (strain ATCC 204508 / S288c) GN=YET1 PE=1 SV=2	1	0	1	0	6	2	2	NA	7.00425	6.37694	7.00136	NA
NUP120	P35729	Nucleoporin NUP120 OS=Saccharomyces cerevisiae (strain ATCC 204508 / S288c) GN=NUP120 PE=1 SV=1	1	1	0	0	16	4	NA	NA	6.18102	6.11615	NA	NA
MPE1	P35728	Protein MPE1 OS=Saccharomyces cerevisiae (strain ATCC 204508 / S288c) GN=MPE1 PE=1 SV=1	1	1	0	0	4	3	NA	NA	6.24326	6.21769	NA	NA
MCM5	P29496	Minichromosome maintenance protein 5 OS=Saccharomyces cerevisiae (strain ATCC 204508 / S288c) GN=MCM5 PE=1 SV=1	1	1	0	0	23	10	2	NA	6.72952	6.43707	6.79083	NA
MEF2	P39677	Ribosome-releasing factor 2, mitochondrial OS=Saccharomyces cerevisiae (strain ATCC 204508 / S288c) GN=MEF2 PE=1 SV=1	1	0	0	0	8	NA	NA	NA	6.57031	NA	NA	NA
YHB1	P39676	Flavohemoprotein OS=Saccharomyces cerevisiae (strain ATCC 204508 / S288c) GN=YHB1 PE=1 SV=2	1	1	1	1	17	17	10	5	7.92494	8.26911	7.98343	6.18931
YOL057W	Q08225	Probable dipeptidyl peptidase 3 OS=Saccharomyces cerevisiae (strain ATCC 204508 / S288c) GN=YOL057W PE=1 SV=1	1	1	0	0	24	27	NA	NA	7.56343	8.01065	NA	NA
THI20	Q08224	Hydroxymethylpyrimidine/phosphomethylpyrimidine kinase THI20 OS=Saccharomyces cerevisiae (strain ATCC 204508 / S288c) GN=THI20 PE=1 SV=1	1	1	0	0	11	19	NA	NA	7.10752	7.2075	NA	NA
GSH2	Q08220	Glutathione synthetase OS=Saccharomyces cerevisiae (strain ATCC 204508 / S288c) GN=GSH2 PE=1 SV=1	1	1	0	0	23	27	NA	NA	7.7066	8.14303	NA	NA
AIM39	Q08223	Altered inheritance of mitochondria protein 39, mitochondrial OS=Saccharomyces cerevisiae (strain ATCC 204508 / S288c) GN=AIM39 PE=3 SV=1	1	0	0	0	4	NA	NA	NA	6.55661	NA	NA	NA
NBA1	Q08229	Protein NBA1 OS=Saccharomyces cerevisiae (strain ATCC 204508 / S288c) GN=NBA1 PE=1 SV=1	1	1	0	0	10	11	NA	NA	6.90815	6.68331	NA	NA
NCB2	Q92317	Negative cofactor 2 complex subunit beta OS=Saccharomyces cerevisiae (strain ATCC 204508 / S288c) GN=NCB2 PE=1 SV=1	1	0	0	0	5	NA	NA	NA	6.49674	NA	NA	NA
RRP5	Q05022	rRNA biogenesis protein RRP5 OS=Saccharomyces cerevisiae (strain ATCC 204508 / S288c) GN=RRP5 PE=1 SV=1	1	1	0	0	28	2	NA	NA	6.65538	5.76346	NA	NA
CHO2	P05374	Phosphatidylethanolamine N-methyltransferase OS=Saccharomyces cerevisiae (strain ATCC 204508 / S288c) GN=CHO2 PE=1 SV=1	1	0	0	0	7	2	NA	NA	6.91577	6.90614	NA	NA
HEM2	P05373	Delta-aminolevulinic acid dehydratase OS=Saccharomyces cerevisiae (strain ATCC 204508 / S288c) GN=HEM2 PE=1 SV=2	1	1	1	0	16	17	4	2	7.6453	7.83064	7.1823	5.61784
FUM1	P08417	Fumarate hydratase, mitochondrial OS=Saccharomyces cerevisiae (strain ATCC 204508 / S288c) GN=FUM1 PE=1 SV=2	1	1	1	1	24	23	5	4	8.25434	8.15009	7.16059	5.74003
YML096W	Q04489	Asparagine synthetase domain-containing protein YML096W OS=Saccharomyces cerevisiae (strain ATCC 204508 / S288c) GN=YML096W PE=1 SV=1	1	1	0	0	7	9	NA	NA	6.91468	6.83762	NA	NA
CET1	O13297	mRNA-capping enzyme subunit beta OS=Saccharomyces cerevisiae (strain ATCC 204508 / S288c) GN=CET1 PE=1 SV=2	1	1	0	0	18	15	NA	NA	7.29903	6.99047	NA	NA
FSH3	Q99369	Family of serine hydrolases 3 OS=Saccharomyces cerevisiae (strain ATCC 204508 / S288c) GN=FSH3 PE=2 SV=1	1	1	0	0	10	2	2	NA	6.91663	5.96145	7.08524	NA
ATG21	Q02887	Autophagy-related protein 21 OS=Saccharomyces cerevisiae (strain ATCC 204508 / S288c) GN=ATG21 PE=1 SV=1	1	1	0	0	11	10	NA	NA	6.35225	6.7271	NA	NA
ELP4	Q02884	Elongator complex protein 4 OS=Saccharomyces cerevisiae (strain ATCC 204508 / S288c) GN=ELP4 PE=1 SV=1	1	1	0	0	2	5	NA	NA	5.81553	6.19728	NA	NA
RPL12A|RPL12B	P0CX53|P0CX54	60S ribosomal protein L12-A OS=Saccharomyces cerevisiae (strain ATCC 204508 / S288c) GN=RPL12A PE=1 SV=1|60S ribosomal protein L12-B OS=Saccharomyces cerevisiae (strain ATCC 204508 / S288c) GN=RPL12B PE=1 SV=1	1	1	0	0	5	4	2	3	6.59182	7.03249	7.08167	5.91172
RPS18A|RPS18B	P0CX55|P0CX56	40S ribosomal protein S18-A OS=Saccharomyces cerevisiae (strain ATCC 204508 / S288c) GN=RPS18A PE=1 SV=1|40S ribosomal protein S18-B OS=Saccharomyces cerevisiae (strain ATCC 204508 / S288c) GN=RPS18B PE=1 SV=1	1	1	1	1	10	11	2	4	7.10654	7.39551	7.36001	6.079
RPL18A|RPL18B	P0CX49|P0CX50	60S ribosomal protein L18-A OS=Saccharomyces cerevisiae (strain ATCC 204508 / S288c) GN=RPL18A PE=1 SV=1|60S ribosomal protein L18-B OS=Saccharomyces cerevisiae (strain ATCC 204508 / S288c) GN=RPL18B PE=1 SV=1	1	1	0	0	5	7	NA	NA	6.3459	6.96112	NA	NA
RPS16A|RPS16B	P0CX51|P0CX52	40S ribosomal protein S16-A OS=Saccharomyces cerevisiae (strain ATCC 204508 / S288c) GN=RPS16A PE=1 SV=1|40S ribosomal protein S16-B OS=Saccharomyces cerevisiae (strain ATCC 204508 / S288c) GN=RPS16B PE=1 SV=1	1	1	0	1	7	10	3	3	7.2308	7.73921	7.24921	5.58118
SDH2	P21801	Succinate dehydrogenase [ubiquinone] iron-sulfur subunit, mitochondrial OS=Saccharomyces cerevisiae (strain ATCC 204508 / S288c) GN=SDH2 PE=1 SV=1	1	1	1	0	13	8	5	NA	7.53932	6.91181	7.37775	NA
UBX3	Q12229	UBX domain-containing protein 3 OS=Saccharomyces cerevisiae (strain ATCC 204508 / S288c) GN=UBX3 PE=1 SV=1	1	0	0	0	4	NA	NA	NA	6.0704	NA	NA	NA
CWC27	Q02770	Peptidyl-prolyl isomerase CWC27 OS=Saccharomyces cerevisiae (strain ATCC 204508 / S288c) GN=CWC27 PE=1 SV=1	1	0	0	0	4	NA	NA	NA	6.00256	NA	NA	NA
SHR3	Q02774	Secretory component protein SHR3 OS=Saccharomyces cerevisiae (strain ATCC 204508 / S288c) GN=SHR3 PE=1 SV=2	1	0	0	0	3	NA	NA	NA	6.47061	NA	NA	NA
DIP2	Q12220	U3 small nucleolar RNA-associated protein 12 OS=Saccharomyces cerevisiae (strain ATCC 204508 / S288c) GN=DIP2 PE=1 SV=1	1	1	0	0	3	9	NA	NA	5.95452	6.67755	NA	NA
PUF2	Q12221	mRNA-binding protein PUF2 OS=Saccharomyces cerevisiae (strain ATCC 204508 / S288c) GN=PUF2 PE=1 SV=1	1	0	0	0	4	NA	NA	NA	5.84518	NA	NA	NA
NAT1	P12945	N-terminal acetyltransferase A complex subunit NAT1 OS=Saccharomyces cerevisiae (strain ATCC 204508 / S288c) GN=NAT1 PE=1 SV=2	1	1	0	1	12	19	NA	3	6.5336	6.84807	NA	5.57857
PDA1	P16387	Pyruvate dehydrogenase E1 component subunit alpha, mitochondrial OS=Saccharomyces cerevisiae (strain ATCC 204508 / S288c) GN=PDA1 PE=1 SV=2	1	1	1	0	16	18	3	2	7.26492	7.38961	6.98485	4.97667
FAA4	P47912	Long-chain-fatty-acid--CoA ligase 4 OS=Saccharomyces cerevisiae (strain ATCC 204508 / S288c) GN=FAA4 PE=1 SV=1	1	1	1	1	20	18	6	2	7.58931	7.35799	7.81032	5.60571
ODC1	Q03028	Mitochondrial 2-oxodicarboxylate carrier 1 OS=Saccharomyces cerevisiae (strain ATCC 204508 / S288c) GN=ODC1 PE=1 SV=1	1	0	0	0	9	NA	NA	NA	6.7759	NA	NA	NA
YFR018C	P43599	Uncharacterized protein YFR018C OS=Saccharomyces cerevisiae (strain ATCC 204508 / S288c) GN=YFR018C PE=1 SV=1	1	1	0	0	4	5	NA	NA	6.67938	6.72731	NA	NA
VAC14	Q06708	Vacuole morphology and inheritance protein 14 OS=Saccharomyces cerevisiae (strain ATCC 204508 / S288c) GN=VAC14 PE=1 SV=1	1	0	0	0	13	2	NA	NA	6.49636	5.78818	NA	NA
RPT5	P33297	26S protease regulatory subunit 6A OS=Saccharomyces cerevisiae (strain ATCC 204508 / S288c) GN=RPT5 PE=1 SV=3	1	1	1	1	21	18	8	6	7.47657	7.76062	7.42995	6.25181
UBC6	P33296	Ubiquitin-conjugating enzyme E2 6 OS=Saccharomyces cerevisiae (strain ATCC 204508 / S288c) GN=UBC6 PE=1 SV=1	1	0	0	0	2	NA	NA	NA	5.66343	NA	NA	NA
RPT1	P33299	26S protease regulatory subunit 7 homolog OS=Saccharomyces cerevisiae (strain ATCC 204508 / S288c) GN=RPT1 PE=1 SV=1	1	1	1	1	20	21	7	9	7.54854	7.81811	7.61381	6.14228
CSR1	Q06705	Phosphatidylinositol transfer protein CSR1 OS=Saccharomyces cerevisiae (strain ATCC 204508 / S288c) GN=CSR1 PE=1 SV=1	1	1	0	0	16	14	2	NA	7.04357	7.24909	7.12686	NA
IKI3	Q06706	Elongator complex protein 1 OS=Saccharomyces cerevisiae (strain ATCC 204508 / S288c) GN=IKI3 PE=1 SV=1	1	1	1	1	29	30	6	5	7.14642	7.14677	7.05175	5.72033
YLR179C	Q06252	Uncharacterized protein YLR179C OS=Saccharomyces cerevisiae (strain ATCC 204508 / S288c) GN=YLR179C PE=1 SV=1	1	1	0	0	13	13	NA	NA	8.30337	8.33079	NA	NA
YLR177W	Q06251	Uncharacterized protein YLR177W OS=Saccharomyces cerevisiae (strain ATCC 204508 / S288c) GN=YLR177W PE=1 SV=1	1	0	0	0	5	2	NA	NA	6.33441	5.81682	NA	NA
SYC1	Q08553	Protein SYC1 OS=Saccharomyces cerevisiae (strain ATCC 204508 / S288c) GN=SYC1 PE=1 SV=1	1	0	0	0	3	NA	NA	NA	6.0278	NA	NA	NA
ADH5	P38113	Alcohol dehydrogenase 5 OS=Saccharomyces cerevisiae (strain ATCC 204508 / S288c) GN=ADH5 PE=1 SV=1	1	1	0	0	6	5	2	NA	6.94745	6.8612	7.2323	NA
ARL1	P38116	ADP-ribosylation factor-like protein 1 OS=Saccharomyces cerevisiae (strain ATCC 204508 / S288c) GN=ARL1 PE=1 SV=4	1	1	1	0	5	5	7	2	7.30802	7.165	7.90608	5.7963
ARA1	P38115	D-arabinose dehydrogenase [NAD(P)+] heavy chain OS=Saccharomyces cerevisiae (strain ATCC 204508 / S288c) GN=ARA1 PE=1 SV=1	1	1	0	1	19	21	NA	3	8.39968	8.62174	NA	5.76092
CDC43	P18898	Geranylgeranyl transferase type-1 subunit beta OS=Saccharomyces cerevisiae (strain ATCC 204508 / S288c) GN=CDC43 PE=1 SV=2	1	1	0	0	4	5	NA	NA	5.96209	6.33676	NA	NA
DDR48	P18899	Stress protein DDR48 OS=Saccharomyces cerevisiae (strain ATCC 204508 / S288c) GN=DDR48 PE=1 SV=4	1	1	0	0	9	8	NA	NA	7.73409	8.02478	NA	NA
ARG8	P18544	Acetylornithine aminotransferase, mitochondrial OS=Saccharomyces cerevisiae (strain ATCC 204508 / S288c) GN=ARG8 PE=1 SV=1	1	1	0	0	13	17	NA	NA	7.13076	7.32345	NA	NA
VPS35	P34110	Vacuolar protein sorting-associated protein 35 OS=Saccharomyces cerevisiae (strain ATCC 204508 / S288c) GN=VPS35 PE=1 SV=2	1	1	0	0	9	7	2	NA	6.26102	6.54272	6.99251	NA
RUB1	Q03919	NEDD8-like protein RUB1 OS=Saccharomyces cerevisiae (strain ATCC 204508 / S288c) GN=RUB1 PE=1 SV=1	1	1	0	0	5	5	NA	NA	6.97742	7.36678	NA	NA
INH1	P01097	ATPase inhibitor, mitochondrial OS=Saccharomyces cerevisiae (strain ATCC 204508 / S288c) GN=INH1 PE=1 SV=2	1	1	0	0	4	5	NA	NA	7.27284	7.1535	NA	NA
PAI3	P01094	Protease A inhibitor 3 OS=Saccharomyces cerevisiae (strain ATCC 204508 / S288c) GN=PAI3 PE=1 SV=1	1	1	0	0	5	3	NA	NA	7.26	6.33291	NA	NA
YDR415C	Q04033	Probable aminopeptidase YDR415C OS=Saccharomyces cerevisiae (strain ATCC 204508 / S288c) GN=YDR415C PE=3 SV=1	1	1	0	0	6	6	NA	NA	6.34945	6.58535	NA	NA
RFA1	P22336	Replication factor A protein 1 OS=Saccharomyces cerevisiae (strain ATCC 204508 / S288c) GN=RFA1 PE=1 SV=1	1	1	1	1	22	22	7	6	7.20451	7.56163	7.17314	5.9385
COX12	Q01519	Cytochrome c oxidase subunit 6B OS=Saccharomyces cerevisiae (strain ATCC 204508 / S288c) GN=COX12 PE=1 SV=2	1	0	0	0	4	4	NA	NA	7.09862	6.68878	NA	NA
STF1	P01098	ATPase-stabilizing factor 9 kDa, mitochondrial OS=Saccharomyces cerevisiae (strain ATCC 204508 / S288c) GN=STF1 PE=1 SV=2	1	1	0	0	4	4	NA	NA	7.2871	7.38444	NA	NA
YBP2	P53169	YAP1-binding protein 2 OS=Saccharomyces cerevisiae (strain ATCC 204508 / S288c) GN=YBP2 PE=1 SV=1	1	0	0	0	7	NA	NA	NA	6.37026	NA	NA	NA
NPY1	P53164	NADH pyrophosphatase OS=Saccharomyces cerevisiae (strain ATCC 204508 / S288c) GN=NPY1 PE=1 SV=1	1	1	0	0	8	9	NA	NA	7.06956	7.10065	NA	NA
MNP1	P53163	54S ribosomal protein L12, mitochondrial OS=Saccharomyces cerevisiae (strain ATCC 204508 / S288c) GN=MNP1 PE=1 SV=1	1	1	0	0	5	3	NA	NA	6.55379	6.83271	NA	NA
YAP1802	P53309	Clathrin coat assembly protein AP180B OS=Saccharomyces cerevisiae (strain ATCC 204508 / S288c) GN=YAP1802 PE=1 SV=1	1	0	0	0	4	NA	NA	NA	5.92927	NA	NA	NA
CRH1	P53301	Probable glycosidase CRH1 OS=Saccharomyces cerevisiae (strain ATCC 204508 / S288c) GN=CRH1 PE=1 SV=1	1	1	0	0	9	7	NA	NA	7.16648	7.12237	NA	NA
ZPR1	P53303	Zinc finger protein ZPR1 OS=Saccharomyces cerevisiae (strain ATCC 204508 / S288c) GN=ZPR1 PE=1 SV=1	1	1	1	1	29	25	6	15	7.59614	7.77832	7.41146	6.67736
SLI1	P53304	N-acetyltransferase SLI1 OS=Saccharomyces cerevisiae (strain ATCC 204508 / S288c) GN=SLI1 PE=4 SV=1	1	0	0	0	2	NA	NA	NA	5.81421	NA	NA	NA
LYS4	P49367	Homoaconitase, mitochondrial OS=Saccharomyces cerevisiae (strain ATCC 204508 / S288c) GN=LYS4 PE=1 SV=1	1	1	0	0	16	18	NA	NA	7.00488	7.42368	NA	NA
PAT1	P25644	DNA topoisomerase 2-associated protein PAT1 OS=Saccharomyces cerevisiae (strain ATCC 204508 / S288c) GN=PAT1 PE=1 SV=4	1	1	0	0	15	6	NA	NA	6.94914	6.28522	NA	NA
PTC6	P25646	[Pyruvate dehydrogenase [acetyl-transferring]]-phosphatase 2, mitochondrial OS=Saccharomyces cerevisiae (strain ATCC 204508 / S288c) GN=PTC6 PE=1 SV=2	1	1	0	0	5	3	NA	NA	6.44675	6.03728	NA	NA
PEX25	Q02969	Peroxisomal membrane protein PEX25 OS=Saccharomyces cerevisiae (strain ATCC 204508 / S288c) GN=PEX25 PE=1 SV=1	1	0	0	0	4	NA	NA	NA	5.87216	NA	NA	NA
ALT1	P52893	Probable alanine aminotransferase, mitochondrial OS=Saccharomyces cerevisiae (strain ATCC 204508 / S288c) GN=ALT1 PE=1 SV=1	1	1	0	0	18	15	NA	NA	7.44353	7.6953	NA	NA
URK1	P27515	Uridine kinase OS=Saccharomyces cerevisiae (strain ATCC 204508 / S288c) GN=URK1 PE=1 SV=1	1	0	0	0	3	NA	NA	NA	5.62699	NA	NA	NA
YPL113C	Q02961	Putative 2-hydroxyacid dehydrogenase YPL113C OS=Saccharomyces cerevisiae (strain ATCC 204508 / S288c) GN=YPL113C PE=2 SV=1	1	0	0	0	3	NA	NA	NA	6.7759	NA	NA	NA
TUP1	P16649	General transcriptional corepressor TUP1 OS=Saccharomyces cerevisiae (strain ATCC 204508 / S288c) GN=TUP1 PE=1 SV=2	1	1	0	0	29	28	NA	NA	7.58104	7.96578	NA	NA
SPE4	Q12455	Spermine synthase OS=Saccharomyces cerevisiae (strain ATCC 204508 / S288c) GN=SPE4 PE=1 SV=1	1	1	0	0	8	8	NA	NA	6.61758	7.20497	NA	NA
SCS2	P40075	Vesicle-associated membrane protein-associated protein SCS2 OS=Saccharomyces cerevisiae (strain ATCC 204508 / S288c) GN=SCS2 PE=1 SV=3	1	1	1	1	10	11	4	5	7.73154	7.63244	7.15988	6.0914
TMN3	P40071	Transmembrane 9 superfamily member 3 OS=Saccharomyces cerevisiae (strain ATCC 204508 / S288c) GN=TMN3 PE=1 SV=1	1	0	0	0	4	NA	NA	NA	6.00784	NA	NA	NA
LSM4	P40070	U6 snRNA-associated Sm-like protein LSm4 OS=Saccharomyces cerevisiae (strain ATCC 204508 / S288c) GN=LSM4 PE=1 SV=1	1	1	0	0	4	3	NA	NA	6.50268	6.53234	NA	NA
LCP5	P40079	U3 small nucleolar ribonucleoprotein protein LCP5 OS=Saccharomyces cerevisiae (strain ATCC 204508 / S288c) GN=LCP5 PE=1 SV=1	1	0	0	0	2	NA	NA	NA	5.48161	NA	NA	NA
YIL156W	Q2V2P4	Uncharacterized protein YIL156W-B OS=Saccharomyces cerevisiae (strain ATCC 204508 / S288c) GN=YIL156W-B PE=3 SV=1	1	0	0	0	3	NA	NA	NA	6.8568	NA	NA	NA
GCV1	P48015	Aminomethyltransferase, mitochondrial OS=Saccharomyces cerevisiae (strain ATCC 204508 / S288c) GN=GCV1 PE=1 SV=2	1	1	0	0	16	19	NA	NA	7.92389	8.14476	NA	NA
ATH1	P48016	Vacuolar acid trehalase OS=Saccharomyces cerevisiae (strain ATCC 204508 / S288c) GN=ATH1 PE=1 SV=1	1	1	0	0	10	9	NA	NA	6.41813	6.30806	NA	NA
SLA2	P33338	Protein SLA2 OS=Saccharomyces cerevisiae (strain ATCC 204508 / S288c) GN=SLA2 PE=1 SV=5	1	1	1	0	31	20	15	2	7.48696	7.14472	7.5987	5.40399
TFC4	P33339	Transcription factor tau 131 kDa subunit OS=Saccharomyces cerevisiae (strain ATCC 204508 / S288c) GN=TFC4 PE=1 SV=1	1	0	0	0	7	NA	NA	NA	6.67042	NA	NA	NA
SEC3	P33332	Exocyst complex component SEC3 OS=Saccharomyces cerevisiae (strain ATCC 204508 / S288c) GN=SEC3 PE=1 SV=1	1	0	0	0	7	3	NA	NA	6.00033	5.64003	NA	NA
SLC1	P33333	Probable 1-acyl-sn-glycerol-3-phosphate acyltransferase OS=Saccharomyces cerevisiae (strain ATCC 204508 / S288c) GN=SLC1 PE=1 SV=1	1	1	0	0	7	2	NA	NA	7.3743	6.33115	NA	NA
SER1	P33330	Phosphoserine aminotransferase OS=Saccharomyces cerevisiae (strain ATCC 204508 / S288c) GN=SER1 PE=1 SV=1	1	1	1	0	21	21	3	2	8.01587	8.50854	7.68608	5.48638
NTF2	P33331	Nuclear transport factor 2 OS=Saccharomyces cerevisiae (strain ATCC 204508 / S288c) GN=NTF2 PE=1 SV=2	1	1	0	0	3	3	NA	NA	7.13809	7.49777	NA	NA
SKN1	P33336	Beta-glucan synthesis-associated protein SKN1 OS=Saccharomyces cerevisiae (strain ATCC 204508 / S288c) GN=SKN1 PE=1 SV=1	1	0	0	0	4	NA	NA	NA	5.94768	NA	NA	NA
FAP7	Q12055	Adenylate kinase isoenzyme 6 homolog FAP7 OS=Saccharomyces cerevisiae (strain ATCC 204508 / S288c) GN=FAP7 PE=1 SV=1	1	0	0	0	7	NA	NA	NA	6.38661	NA	NA	NA
BTS1	Q12051	Geranylgeranyl pyrophosphate synthase OS=Saccharomyces cerevisiae (strain ATCC 204508 / S288c) GN=BTS1 PE=1 SV=1	1	1	0	0	2	2	NA	NA	6.30839	6.6074	NA	NA
ESS1	P22696	Peptidyl-prolyl cis-trans isomerase ESS1 OS=Saccharomyces cerevisiae (strain ATCC 204508 / S288c) GN=ESS1 PE=1 SV=3	1	1	0	0	8	7	2	NA	6.90048	6.65118	7.27935	NA
DUS4	Q06063	tRNA-dihydrouridine(20a/20b) synthase [NAD(P)+] OS=Saccharomyces cerevisiae (strain ATCC 204508 / S288c) GN=DUS4 PE=1 SV=1	1	0	0	0	4	NA	NA	NA	5.64619	NA	NA	NA
ENT5	Q03769	Epsin-5 OS=Saccharomyces cerevisiae (strain ATCC 204508 / S288c) GN=ENT5 PE=1 SV=1	1	1	0	0	7	4	NA	NA	6.38208	5.97823	NA	NA
GIR2	Q03768	Protein GIR2 OS=Saccharomyces cerevisiae (strain ATCC 204508 / S288c) GN=GIR2 PE=1 SV=1	1	1	0	1	7	5	2	4	7.05832	6.99109	7.09742	5.87143
FAS1	P07149	Fatty acid synthase subunit beta OS=Saccharomyces cerevisiae (strain ATCC 204508 / S288c) GN=FAS1 PE=1 SV=2	1	1	1	1	68	80	7	10	7.69488	8.19194	7.28327	5.91739
CYT1	P07143	Cytochrome c1, heme protein, mitochondrial OS=Saccharomyces cerevisiae (strain ATCC 204508 / S288c) GN=CYT1 PE=1 SV=1	1	0	0	0	2	NA	NA	NA	6.61355	NA	NA	NA
RTN2	Q12443	Reticulon-like protein 2 OS=Saccharomyces cerevisiae (strain ATCC 204508 / S288c) GN=RTN2 PE=1 SV=1	1	1	1	0	21	8	12	NA	7.56801	6.57766	7.63917	NA
PAA1	Q12447	Polyamine N-acetyltransferase 1 OS=Saccharomyces cerevisiae (strain ATCC 204508 / S288c) GN=PAA1 PE=1 SV=1	1	1	1	1	13	15	8	4	7.68062	8.03064	7.54373	6.0335
AHA1	Q12449	Hsp90 co-chaperone AHA1 OS=Saccharomyces cerevisiae (strain ATCC 204508 / S288c) GN=AHA1 PE=1 SV=1	1	1	1	1	19	15	21	12	8.14478	7.98641	8.58446	6.5781
RPO26	P20435	DNA-directed RNA polymerases I, II, and III subunit RPABC2 OS=Saccharomyces cerevisiae (strain ATCC 204508 / S288c) GN=RPO26 PE=1 SV=1	1	1	0	1	5	4	NA	2	7.34947	7.35231	NA	5.8231
RPB8	P20436	DNA-directed RNA polymerases I, II, and III subunit RPABC3 OS=Saccharomyces cerevisiae (strain ATCC 204508 / S288c) GN=RPB8 PE=1 SV=1	1	1	0	0	6	6	2	4	7.6588	7.49362	7.18624	6.1716
RPB4	P20433	DNA-directed RNA polymerase II subunit RPB4 OS=Saccharomyces cerevisiae (strain ATCC 204508 / S288c) GN=RPB4 PE=1 SV=1	1	1	0	0	7	6	NA	NA	6.76034	6.15832	NA	NA
MBA1	P38300	Inner membrane mitoribosome receptor MBA1, mitochondrial OS=Saccharomyces cerevisiae (strain ATCC 204508 / S288c) GN=MBA1 PE=1 SV=1	1	0	0	0	4	NA	NA	NA	6.54129	NA	NA	NA
GDT1	P38301	GCR1-dependent translation factor 1 OS=Saccharomyces cerevisiae (strain ATCC 204508 / S288c) GN=GDT1 PE=1 SV=1	1	0	0	0	2	NA	NA	NA	6.56888	NA	NA	NA
PAM18	Q07914	Mitochondrial import inner membrane translocase subunit TIM14 OS=Saccharomyces cerevisiae (strain ATCC 204508 / S288c) GN=PAM18 PE=1 SV=1	1	0	0	0	3	NA	NA	NA	6.43752	NA	NA	NA
COX20	Q04935	Cytochrome c oxidase protein 20, mitochondrial OS=Saccharomyces cerevisiae (strain ATCC 204508 / S288c) GN=COX20 PE=1 SV=1	1	0	0	0	4	NA	NA	NA	6.25666	NA	NA	NA
IVY1	Q04934	Protein IVY1 OS=Saccharomyces cerevisiae (strain ATCC 204508 / S288c) GN=IVY1 PE=1 SV=1	1	1	1	1	9	5	9	7	6.50127	6.7073	7.766	6.19832
OPI10	Q08202	Protein OPI10 OS=Saccharomyces cerevisiae (strain ATCC 204508 / S288c) GN=OPI10 PE=1 SV=1	1	1	0	0	8	5	NA	NA	7.09458	7.17654	NA	NA
GPD1	Q00055	Glycerol-3-phosphate dehydrogenase [NAD(+)] 1 OS=Saccharomyces cerevisiae (strain ATCC 204508 / S288c) GN=GPD1 PE=1 SV=4	1	1	1	1	19	16	16	12	8.50379	8.45084	8.64923	7.19157
RPP0	P05317	60S acidic ribosomal protein P0 OS=Saccharomyces cerevisiae (strain ATCC 204508 / S288c) GN=RPP0 PE=1 SV=2	1	1	1	1	15	16	15	14	7.86634	8.084	8.73587	7.12462
ERB1	Q04660	Ribosome biogenesis protein ERB1 OS=Saccharomyces cerevisiae (strain ATCC 204508 / S288c) GN=ERB1 PE=1 SV=1	1	1	0	0	6	5	NA	NA	6.0926	6.0586	NA	NA
BRE2	P43132	COMPASS component BRE2 OS=Saccharomyces cerevisiae (strain ATCC 204508 / S288c) GN=BRE2 PE=1 SV=2	1	1	0	0	4	4	NA	NA	5.83268	5.92891	NA	NA
VPS5	Q92331	Vacuolar protein sorting-associated protein 5 OS=Saccharomyces cerevisiae (strain ATCC 204508 / S288c) GN=VPS5 PE=1 SV=1	1	1	0	0	13	12	NA	NA	6.91535	7.08882	NA	NA
UBA3	Q99344	NEDD8-activating enzyme E1 catalytic subunit OS=Saccharomyces cerevisiae (strain ATCC 204508 / S288c) GN=UBA3 PE=1 SV=1	1	1	0	0	3	3	NA	NA	6.13807	5.98307	NA	NA
APA2	P22108	Diadenosine 5',5'''-P1,P4-tetraphosphate phosphorylase 2 OS=Saccharomyces cerevisiae (strain ATCC 204508 / S288c) GN=APA2 PE=1 SV=1	1	1	0	0	8	8	NA	NA	6.93785	7.23947	NA	NA
ADE4	P04046	Amidophosphoribosyltransferase OS=Saccharomyces cerevisiae (strain ATCC 204508 / S288c) GN=ADE4 PE=1 SV=2	1	1	1	1	22	28	5	11	7.37803	7.78667	7.49926	6.20217
YPL067C	Q02754	Uncharacterized protein YPL067C OS=Saccharomyces cerevisiae (strain ATCC 204508 / S288c) GN=YPL067C PE=1 SV=1	1	1	0	0	5	5	NA	NA	7.03226	6.61874	NA	NA
USB1	Q12208	U6 snRNA phosphodiesterase OS=Saccharomyces cerevisiae (strain ATCC 204508 / S288c) GN=USB1 PE=1 SV=1	1	0	0	0	5	NA	4	3	6.10377	NA	7.09681	5.23029
NCR1	Q12200	Niemann-Pick type C-related protein 1 OS=Saccharomyces cerevisiae (strain ATCC 204508 / S288c) GN=NCR1 PE=1 SV=1	1	0	0	0	7	NA	NA	NA	6.30127	NA	NA	NA
YOR022C	Q12204	Probable phospholipase YOR022C, mitochondrial OS=Saccharomyces cerevisiae (strain ATCC 204508 / S288c) GN=YOR022C PE=1 SV=1	1	1	0	0	10	7	NA	NA	6.23504	6.02226	NA	NA
MNL2	Q12205	Putative endoplasmic reticulum mannosidase MNL2 OS=Saccharomyces cerevisiae (strain ATCC 204508 / S288c) GN=MNL2 PE=1 SV=1	1	0	0	0	2	NA	NA	NA	5.53343	NA	NA	NA
WTM2	Q12206	Transcriptional modulator WTM2 OS=Saccharomyces cerevisiae (strain ATCC 204508 / S288c) GN=WTM2 PE=1 SV=1	1	1	0	0	11	10	NA	NA	6.58024	6.85817	NA	NA
FYV8	P46949	Protein FYV8 OS=Saccharomyces cerevisiae (strain ATCC 204508 / S288c) GN=FYV8 PE=1 SV=1	1	1	1	1	11	13	7	19	6.40301	6.69128	7.57053	6.86845
SKI6	P46948	Exosome complex component SKI6 OS=Saccharomyces cerevisiae (strain ATCC 204508 / S288c) GN=SKI6 PE=1 SV=1	1	1	0	0	4	7	NA	NA	6.14457	6.6029	NA	NA
RAD51	P25454	DNA repair protein RAD51 OS=Saccharomyces cerevisiae (strain ATCC 204508 / S288c) GN=RAD51 PE=1 SV=1	1	0	0	0	9	NA	NA	NA	6.49101	NA	NA	NA
RNA1	P11745	Ran GTPase-activating protein 1 OS=Saccharomyces cerevisiae (strain ATCC 204508 / S288c) GN=RNA1 PE=1 SV=2	1	1	1	0	23	23	17	6	8.02537	7.37236	8.02426	5.99686
YDL144C	Q07589	Uncharacterized protein YDL144C OS=Saccharomyces cerevisiae (strain ATCC 204508 / S288c) GN=YDL144C PE=1 SV=2	1	1	0	0	9	10	NA	NA	7.04842	7.09375	NA	NA
TFC1	P32367	Transcription factor tau 95 kDa subunit OS=Saccharomyces cerevisiae (strain ATCC 204508 / S288c) GN=TFC1 PE=1 SV=1	1	1	0	0	8	3	NA	NA	6.11787	5.95009	NA	NA
OCA1	P50946	Putative tyrosine-protein phosphatase OCA1 OS=Saccharomyces cerevisiae (strain ATCC 204508 / S288c) GN=OCA1 PE=1 SV=1	1	1	0	0	3	4	NA	NA	6.5114	7.12686	NA	NA
PHO23	P50947	Transcriptional regulatory protein PHO23 OS=Saccharomyces cerevisiae (strain ATCC 204508 / S288c) GN=PHO23 PE=1 SV=1	1	0	0	0	5	NA	NA	NA	5.94923	NA	NA	NA
MIC27	P50945	MICOS complex subunit MIC27 OS=Saccharomyces cerevisiae (strain ATCC 204508 / S288c) GN=MIC27 PE=1 SV=1	1	0	0	0	5	NA	NA	NA	6.91331	NA	NA	NA
URA5	P13298	Orotate phosphoribosyltransferase 1 OS=Saccharomyces cerevisiae (strain ATCC 204508 / S288c) GN=URA5 PE=1 SV=2	1	1	0	0	13	14	2	2	7.84737	8.3567	7.33153	5.74904
GLO3	P38682	ADP-ribosylation factor GTPase-activating protein GLO3 OS=Saccharomyces cerevisiae (strain ATCC 204508 / S288c) GN=GLO3 PE=1 SV=1	1	1	0	0	17	18	NA	NA	7.24461	7.47027	NA	NA
SRP68	P38687	Signal recognition particle subunit SRP68 OS=Saccharomyces cerevisiae (strain ATCC 204508 / S288c) GN=SRP68 PE=1 SV=1	1	1	0	0	13	12	NA	NA	6.70888	6.87591	NA	NA
PRS3	P38689	Ribose-phosphate pyrophosphokinase 3 OS=Saccharomyces cerevisiae (strain ATCC 204508 / S288c) GN=PRS3 PE=1 SV=1	1	1	1	1	14	15	8	10	7.46822	7.89555	7.61221	6.25676
SRP72	P38688	Signal recognition particle subunit SRP72 OS=Saccharomyces cerevisiae (strain ATCC 204508 / S288c) GN=SRP72 PE=1 SV=2	1	1	0	0	16	13	NA	NA	6.69581	6.85322	NA	NA
NUP84	P52891	Nucleoporin NUP84 OS=Saccharomyces cerevisiae (strain ATCC 204508 / S288c) GN=NUP84 PE=1 SV=1	1	0	0	0	6	NA	NA	NA	6.40865	NA	NA	NA
HEM4	P06174	Uroporphyrinogen-III synthase OS=Saccharomyces cerevisiae (strain ATCC 204508 / S288c) GN=HEM4 PE=1 SV=2	1	1	0	0	10	5	NA	NA	6.81742	6.60564	NA	NA
GNP1	P48813	High-affinity glutamine permease OS=Saccharomyces cerevisiae (strain ATCC 204508 / S288c) GN=GNP1 PE=1 SV=2	1	0	0	0	5	NA	NA	NA	6.0759	NA	NA	NA
YKL100C	P34248	Probable intramembrane protease YKL100C OS=Saccharomyces cerevisiae (strain ATCC 204508 / S288c) GN=YKL100C PE=1 SV=1	1	0	0	0	4	NA	NA	NA	6.43675	NA	NA	NA
GIS4	Q04233	Protein GIS4 OS=Saccharomyces cerevisiae (strain ATCC 204508 / S288c) GN=GIS4 PE=1 SV=1	1	0	1	1	5	2	4	8	6.18925	5.95288	7.31855	6.25376
RAD33	Q04231	DNA repair protein RAD33 OS=Saccharomyces cerevisiae (strain ATCC 204508 / S288c) GN=RAD33 PE=1 SV=1	1	1	0	0	3	2	NA	NA	6.49977	5.48338	NA	NA
FUR1	P18562	Uracil phosphoribosyltransferase OS=Saccharomyces cerevisiae (strain ATCC 204508 / S288c) GN=FUR1 PE=1 SV=2	1	1	0	0	12	12	NA	5	8.00024	8.22547	NA	6.02375
VMA5	P31412	V-type proton ATPase subunit C OS=Saccharomyces cerevisiae (strain ATCC 204508 / S288c) GN=VMA5 PE=1 SV=4	1	1	1	1	17	12	16	7	7.9444	7.9019	8.19662	6.4289
MAS1	P10507	Mitochondrial-processing peptidase subunit beta OS=Saccharomyces cerevisiae (strain ATCC 204508 / S288c) GN=MAS1 PE=1 SV=1	1	1	0	0	14	16	2	2	7.34108	7.56905	7.16461	5.52877
ILV1	P00927	Threonine dehydratase, mitochondrial OS=Saccharomyces cerevisiae (strain ATCC 204508 / S288c) GN=ILV1 PE=1 SV=2	1	1	0	0	20	11	NA	NA	6.87315	6.6392	NA	NA
USE1	P53146	Protein transport protein USE1 OS=Saccharomyces cerevisiae (strain ATCC 204508 / S288c) GN=USE1 PE=1 SV=1	1	0	0	0	4	NA	NA	NA	5.88145	NA	NA	NA
LSG1	P53145	Large subunit GTPase 1 OS=Saccharomyces cerevisiae (strain ATCC 204508 / S288c) GN=LSG1 PE=1 SV=1	1	1	0	0	4	2	NA	NA	6.01483	5.91965	NA	NA
YGL101W	P53144	HD domain-containing protein YGL101W OS=Saccharomyces cerevisiae (strain ATCC 204508 / S288c) GN=YGL101W PE=1 SV=1	1	1	0	0	6	3	NA	NA	6.39844	6.48062	NA	NA
MLC1	P53141	Myosin light chain 1 OS=Saccharomyces cerevisiae (strain ATCC 204508 / S288c) GN=MLC1 PE=1 SV=1	1	1	0	0	19	14	NA	NA	7.33168	7.3945	NA	NA
RMD9	P53140	Protein RMD9, mitochondrial OS=Saccharomyces cerevisiae (strain ATCC 204508 / S288c) GN=RMD9 PE=1 SV=1	1	0	0	0	7	3	NA	NA	6.20428	6.84133	NA	NA
YDR109C	Q04585	Uncharacterized sugar kinase YDR109C OS=Saccharomyces cerevisiae (strain ATCC 204508 / S288c) GN=YDR109C PE=1 SV=1	1	1	0	0	15	18	NA	NA	6.45129	6.7203	NA	NA
MSP1	P28737	Protein MSP1 OS=Saccharomyces cerevisiae (strain ATCC 204508 / S288c) GN=MSP1 PE=1 SV=2	1	0	0	0	7	NA	NA	NA	6.72867	NA	NA	NA
ENO2	P00925	Enolase 2 OS=Saccharomyces cerevisiae (strain ATCC 204508 / S288c) GN=ENO2 PE=1 SV=2	1	1	1	1	17	20	14	15	8.48084	8.57399	8.35387	7.39849
ENO1	P00924	Enolase 1 OS=Saccharomyces cerevisiae (strain ATCC 204508 / S288c) GN=ENO1 PE=1 SV=3	1	1	1	1	15	17	7	7	8.74958	9.12158	8.12461	6.82812
CCP1	P00431	Cytochrome c peroxidase, mitochondrial OS=Saccharomyces cerevisiae (strain ATCC 204508 / S288c) GN=CCP1 PE=1 SV=2	1	1	0	0	24	17	NA	NA	7.95879	8.01359	NA	NA
BUD32	P53323	EKC/KEOPS complex subunit BUD32 OS=Saccharomyces cerevisiae (strain ATCC 204508 / S288c) GN=BUD32 PE=1 SV=1	1	0	0	0	3	4	NA	NA	6.28669	6.72678	NA	NA
YGR266W	P53326	Uncharacterized protein YGR266W OS=Saccharomyces cerevisiae (strain ATCC 204508 / S288c) GN=YGR266W PE=1 SV=1	1	1	0	0	8	6	NA	NA	6.49278	6.27686	NA	NA
SAY1	P53324	Steryl acetyl hydrolase 1 OS=Saccharomyces cerevisiae (strain ATCC 204508 / S288c) GN=SAY1 PE=1 SV=1	1	0	0	0	3	NA	NA	NA	5.98435	NA	NA	NA
CSL4	P53859	Exosome complex component CSL4 OS=Saccharomyces cerevisiae (strain ATCC 204508 / S288c) GN=CSL4 PE=1 SV=1	1	1	0	0	10	6	NA	NA	6.47379	6.51117	NA	NA
BNI4	P53858	Protein BNI4 OS=Saccharomyces cerevisiae (strain ATCC 204508 / S288c) GN=BNI4 PE=1 SV=1	1	1	0	0	11	7	NA	NA	6.37974	6.37327	NA	NA
ATG2	P53855	Autophagy-related protein 2 OS=Saccharomyces cerevisiae (strain ATCC 204508 / S288c) GN=ATG2 PE=1 SV=1	1	0	0	0	8	2	NA	NA	6.01028	5.69629	NA	NA
PHO3	P24031	Constitutive acid phosphatase OS=Saccharomyces cerevisiae (strain ATCC 204508 / S288c) GN=PHO3 PE=1 SV=2	1	1	0	0	5	8	NA	NA	7.21429	7.67403	NA	NA
VPS75	P53853	Vacuolar protein sorting-associated protein 75 OS=Saccharomyces cerevisiae (strain ATCC 204508 / S288c) GN=VPS75 PE=1 SV=1	1	1	0	1	7	7	NA	3	7.15911	7.41544	NA	6.0998
MOD5	P07884|P07884-2	tRNA dimethylallyltransferase, mitochondrial OS=Saccharomyces cerevisiae (strain ATCC 204508 / S288c) GN=MOD5 PE=1 SV=2|Isoform II of tRNA dimethylallyltransferase, mitochondrial OS=Saccharomyces cerevisiae (strain ATCC 204508 / S288c) GN=MOD5	1	0	0	0	3	NA	NA	NA	5.63015	NA	NA	NA
YNL247W	P53852	Cysteine--tRNA ligase OS=Saccharomyces cerevisiae (strain ATCC 204508 / S288c) GN=YNL247W PE=1 SV=1	1	1	0	0	40	43	NA	NA	7.95718	8.38728	NA	NA
EXG1	P23776	Glucan 1,3-beta-glucosidase I/II OS=Saccharomyces cerevisiae (strain ATCC 204508 / S288c) GN=EXG1 PE=1 SV=1	1	1	0	0	8	10	NA	NA	7.27294	7.16221	NA	NA
OTU2	P38747	OTU domain-containing protein 2 OS=Saccharomyces cerevisiae (strain ATCC 204508 / S288c) GN=OTU2 PE=1 SV=1	1	0	0	0	3	NA	NA	NA	5.67485	NA	NA	NA
NAR1	P23503	Cytosolic Fe-S cluster assembly factor NAR1 OS=Saccharomyces cerevisiae (strain ATCC 204508 / S288c) GN=NAR1 PE=1 SV=2	1	1	0	0	11	10	NA	NA	6.19207	6.7672	NA	NA
YER010C	P40011	4-hydroxy-4-methyl-2-oxoglutarate aldolase OS=Saccharomyces cerevisiae (strain ATCC 204508 / S288c) GN=YER010C PE=1 SV=1	1	1	0	0	6	8	NA	NA	7.25293	7.67047	NA	NA
BIM1	P40013	Protein BIM1 OS=Saccharomyces cerevisiae (strain ATCC 204508 / S288c) GN=BIM1 PE=1 SV=1	1	0	0	0	4	NA	NA	NA	6.34591	NA	NA	NA
HEM14	P40012	Protoporphyrinogen oxidase OS=Saccharomyces cerevisiae (strain ATCC 204508 / S288c) GN=HEM14 PE=1 SV=1	1	0	0	0	19	NA	NA	NA	6.65773	NA	NA	NA
YAT2	P40017	Carnitine O-acetyltransferase YAT2 OS=Saccharomyces cerevisiae (strain ATCC 204508 / S288c) GN=YAT2 PE=1 SV=1	1	1	1	0	33	12	17	NA	7.46066	6.48184	7.95859	NA
RPN3	P40016	26S proteasome regulatory subunit RPN3 OS=Saccharomyces cerevisiae (strain ATCC 204508 / S288c) GN=RPN3 PE=1 SV=5	1	1	1	1	20	23	5	5	7.63743	7.55924	7.06653	5.90947
CHZ1	P40019	Histone H2A.Z-specific chaperone CHZ1 OS=Saccharomyces cerevisiae (strain ATCC 204508 / S288c) GN=CHZ1 PE=1 SV=2	1	1	0	0	10	8	NA	NA	7.33988	7.50532	NA	NA
TKL2	P33315	Transketolase 2 OS=Saccharomyces cerevisiae (strain ATCC 204508 / S288c) GN=TKL2 PE=1 SV=1	1	1	0	0	24	16	NA	NA	7.68203	7.42021	NA	NA
DUT1	P33317	Deoxyuridine 5'-triphosphate nucleotidohydrolase OS=Saccharomyces cerevisiae (strain ATCC 204508 / S288c) GN=DUT1 PE=1 SV=2	1	1	0	0	10	9	NA	NA	7.71608	8.12074	NA	NA
MDL2	P33311	ATP-dependent permease MDL2, mitochondrial OS=Saccharomyces cerevisiae (strain ATCC 204508 / S288c) GN=MDL2 PE=1 SV=3	1	0	0	0	9	NA	NA	NA	6.399	NA	NA	NA
RIB7	P33312	2,5-diamino-6-ribosylamino-4(3H)-pyrimidinone 5'-phosphate reductase OS=Saccharomyces cerevisiae (strain ATCC 204508 / S288c) GN=RIB7 PE=1 SV=1	1	1	0	0	4	6	NA	NA	6.40447	6.50385	NA	NA
GPT2	P36148	Glycerol-3-phosphate O-acyltransferase 2 OS=Saccharomyces cerevisiae (strain ATCC 204508 / S288c) GN=GPT2 PE=1 SV=1	1	1	0	0	19	3	2	NA	6.77851	5.81348	6.79762	NA
BET3	P36149	Trafficking protein particle complex subunit BET3 OS=Saccharomyces cerevisiae (strain ATCC 204508 / S288c) GN=BET3 PE=1 SV=1	1	1	0	0	5	5	NA	NA	6.7329	6.49331	NA	NA
SCP1	Q08873	Transgelin OS=Saccharomyces cerevisiae (strain ATCC 204508 / S288c) GN=SCP1 PE=1 SV=1	1	0	0	0	2	NA	NA	NA	5.83317	NA	NA	NA
SPE3	Q12074	Spermidine synthase OS=Saccharomyces cerevisiae (strain ATCC 204508 / S288c) GN=SPE3 PE=1 SV=1	1	1	0	0	14	15	NA	2	8.13665	8.48742	NA	5.73532
VPS54	Q12071	Vacuolar protein sorting-associated protein 54 OS=Saccharomyces cerevisiae (strain ATCC 204508 / S288c) GN=VPS54 PE=1 SV=1	1	0	0	0	8	NA	NA	NA	6.21246	NA	NA	NA
POR1	P04840	Mitochondrial outer membrane protein porin 1 OS=Saccharomyces cerevisiae (strain ATCC 204508 / S288c) GN=POR1 PE=1 SV=4	1	1	1	1	14	10	16	4	7.85689	7.24052	8.76103	5.79732
FDC1	Q03034	Ferulic acid decarboxylase 1 OS=Saccharomyces cerevisiae (strain ATCC 204508 / S288c) GN=FDC1 PE=1 SV=1	1	1	0	0	14	15	NA	NA	7.05264	7.42575	NA	NA
TAZ1	Q06510	Lysophosphatidylcholine acyltransferase OS=Saccharomyces cerevisiae (strain ATCC 204508 / S288c) GN=TAZ1 PE=1 SV=1	1	0	0	0	6	NA	NA	NA	6.47915	NA	NA	NA
RPB5	P20434	DNA-directed RNA polymerases I, II, and III subunit RPABC1 OS=Saccharomyces cerevisiae (strain ATCC 204508 / S288c) GN=RPB5 PE=1 SV=1	1	1	0	0	7	7	2	2	6.6493	7.10619	7.17224	5.85284
FDH1	Q08911	Formate dehydrogenase 1 OS=Saccharomyces cerevisiae (strain ATCC 204508 / S288c) GN=FDH1 PE=1 SV=1	1	0	0	0	3	2	NA	NA	5.91403	5.58375	NA	NA
RRI1	Q12468	COP9 signalosome complex subunit 5 OS=Saccharomyces cerevisiae (strain ATCC 204508 / S288c) GN=RRI1 PE=1 SV=2	1	0	0	0	2	2	NA	NA	5.74937	6.38389	NA	NA
RVB2	Q12464	RuvB-like protein 2 OS=Saccharomyces cerevisiae (strain ATCC 204508 / S288c) GN=RVB2 PE=1 SV=1	1	1	1	1	25	24	10	10	7.51767	7.40405	7.45922	6.18982
NOP56	Q12460	Nucleolar protein 56 OS=Saccharomyces cerevisiae (strain ATCC 204508 / S288c) GN=NOP56 PE=1 SV=1	1	1	0	0	6	3	NA	NA	6.13342	6.65213	NA	NA
MDE1	P47095	Methylthioribulose-1-phosphate dehydratase OS=Saccharomyces cerevisiae (strain ATCC 204508 / S288c) GN=MDE1 PE=1 SV=1	1	1	0	0	7	9	2	NA	6.52435	7.07855	7.15597	NA
BNA1	P47096	3-hydroxyanthranilate 3,4-dioxygenase OS=Saccharomyces cerevisiae (strain ATCC 204508 / S288c) GN=BNA1 PE=1 SV=1	1	1	1	1	13	12	13	8	7.20102	7.18639	8.04412	6.41842
TRM11	Q12463	tRNA (guanine(10)-N2)-methyltransferase OS=Saccharomyces cerevisiae (strain ATCC 204508 / S288c) GN=TRM11 PE=1 SV=1	1	1	0	0	8	9	NA	NA	6.67073	7.15023	NA	NA
YBR225W	P38321	Uncharacterized protein YBR225W OS=Saccharomyces cerevisiae (strain ATCC 204508 / S288c) GN=YBR225W PE=1 SV=1	1	1	1	1	9	5	7	5	6.13736	6.05366	7.35891	5.60471
MCX1	P38323	ATP-dependent clpX-like chaperone, mitochondrial OS=Saccharomyces cerevisiae (strain ATCC 204508 / S288c) GN=MCX1 PE=1 SV=1	1	1	0	0	13	3	NA	NA	6.40878	5.78608	NA	NA
SWC5	P38326	SWR1-complex protein 5 OS=Saccharomyces cerevisiae (strain ATCC 204508 / S288c) GN=SWC5 PE=1 SV=1	1	0	0	0	7	2	NA	NA	6.03127	6.01789	NA	NA
ARC40	P38328	Actin-related protein 2/3 complex subunit 1 OS=Saccharomyces cerevisiae (strain ATCC 204508 / S288c) GN=ARC40 PE=1 SV=1	1	1	1	1	10	14	2	4	7.28143	7.82923	7.0067	6.06025
MEU1	Q07938	S-methyl-5'-thioadenosine phosphorylase OS=Saccharomyces cerevisiae (strain ATCC 204508 / S288c) GN=MEU1 PE=1 SV=1	1	1	0	0	5	4	2	NA	6.67605	6.39058	7.04203	NA
UBC7	Q02159	Ubiquitin-conjugating enzyme E2 7 OS=Saccharomyces cerevisiae (strain ATCC 204508 / S288c) GN=UBC7 PE=1 SV=1	1	1	0	0	3	2	NA	NA	6.23176	6.61472	NA	NA
YCK1	P23291	Casein kinase I homolog 1 OS=Saccharomyces cerevisiae (strain ATCC 204508 / S288c) GN=YCK1 PE=1 SV=1	1	1	0	0	4	4	NA	NA	5.93903	5.84589	NA	NA
YCK2	P23292	Casein kinase I homolog 2 OS=Saccharomyces cerevisiae (strain ATCC 204508 / S288c) GN=YCK2 PE=1 SV=1	1	1	0	1	8	5	2	9	6.3776	6.28858	7.1214	6.17662
MDH1	P17505	Malate dehydrogenase, mitochondrial OS=Saccharomyces cerevisiae (strain ATCC 204508 / S288c) GN=MDH1 PE=1 SV=2	1	1	1	0	23	22	4	NA	8.34905	8.5313	7.16756	NA
FPR1	P20081	FK506-binding protein 1 OS=Saccharomyces cerevisiae (strain ATCC 204508 / S288c) GN=FPR1 PE=1 SV=2	1	1	1	1	10	9	4	4	8.52538	8.55544	7.77902	6.45617
FZO1	P38297	Mitofusin FZO1 OS=Saccharomyces cerevisiae (strain ATCC 204508 / S288c) GN=FZO1 PE=1 SV=1	1	0	0	0	4	NA	NA	NA	5.68908	NA	NA	NA
CYS3	P31373	Cystathionine gamma-lyase OS=Saccharomyces cerevisiae (strain ATCC 204508 / S288c) GN=CYS3 PE=1 SV=2	1	1	0	1	18	18	NA	5	8.56122	8.99348	NA	6.20057
YMR074C	Q04773	Uncharacterized protein YMR074C OS=Saccharomyces cerevisiae (strain ATCC 204508 / S288c) GN=YMR074C PE=1 SV=1	1	1	0	0	2	3	NA	NA	6.62499	6.43057	NA	NA
IRC21	Q04772	Increased recombination centers protein 21 OS=Saccharomyces cerevisiae (strain ATCC 204508 / S288c) GN=IRC21 PE=1 SV=1	1	0	0	0	3	2	NA	NA	6.04216	6.37292	NA	NA
HUB1	Q6Q546	Ubiquitin-like modifier HUB1 OS=Saccharomyces cerevisiae (strain ATCC 204508 / S288c) GN=HUB1 PE=1 SV=2	1	1	0	0	5	6	NA	NA	6.90382	7.09443	NA	NA
SKP1	P52286	Suppressor of kinetochore protein 1 OS=Saccharomyces cerevisiae (strain ATCC 204508 / S288c) GN=SKP1 PE=1 SV=2	1	1	1	1	9	6	5	6	7.69824	7.20081	7.69221	6.38616
GIN4	Q12263	Serine/threonine-protein kinase GIN4 OS=Saccharomyces cerevisiae (strain ATCC 204508 / S288c) GN=GIN4 PE=1 SV=1	1	1	0	0	10	10	NA	NA	6.07269	6.40696	NA	NA
PRS5	Q12265	Ribose-phosphate pyrophosphokinase 5 OS=Saccharomyces cerevisiae (strain ATCC 204508 / S288c) GN=PRS5 PE=1 SV=1	1	1	1	1	20	22	6	7	7.30696	7.42807	6.95582	6.0667
SNF4	P12904	5'-AMP-activated protein kinase subunit gamma OS=Saccharomyces cerevisiae (strain ATCC 204508 / S288c) GN=SNF4 PE=1 SV=1	1	1	1	1	13	10	14	11	7.22399	7.15779	8.03313	6.69502
FRS2	P15625	Phenylalanine--tRNA ligase alpha subunit OS=Saccharomyces cerevisiae (strain ATCC 204508 / S288c) GN=FRS2 PE=1 SV=3	1	1	0	1	32	30	NA	8	8.09265	8.45598	NA	5.66279
CDC123	Q05791	Cell division cycle protein 123 OS=Saccharomyces cerevisiae (strain ATCC 204508 / S288c) GN=CDC123 PE=1 SV=1	1	1	0	0	6	2	3	NA	7.14503	6.05038	6.92241	NA
RPL25	P04456	60S ribosomal protein L25 OS=Saccharomyces cerevisiae (strain ATCC 204508 / S288c) GN=RPL25 PE=1 SV=4	1	1	0	0	6	5	NA	2	6.69313	7.23845	NA	5.84836
YAK1	P14680	Dual specificity protein kinase YAK1 OS=Saccharomyces cerevisiae (strain ATCC 204508 / S288c) GN=YAK1 PE=1 SV=1	1	1	0	0	18	14	NA	NA	7.0769	7.09417	NA	NA
CDC34	P14682	Ubiquitin-conjugating enzyme E2-34 kDa OS=Saccharomyces cerevisiae (strain ATCC 204508 / S288c) GN=CDC34 PE=1 SV=1	1	1	0	0	5	4	NA	NA	6.73958	6.45359	NA	NA
ALD6	P54115	Magnesium-activated aldehyde dehydrogenase, cytosolic OS=Saccharomyces cerevisiae (strain ATCC 204508 / S288c) GN=ALD6 PE=1 SV=4	1	1	1	1	34	35	16	10	8.44125	8.82894	7.90911	6.49348
ALD3	P54114	Aldehyde dehydrogenase [NAD(P)+] 2 OS=Saccharomyces cerevisiae (strain ATCC 204508 / S288c) GN=ALD3 PE=1 SV=1	1	1	1	0	13	11	9	NA	7.99838	7.77097	7.4316	NA
ADE16	P54113	Bifunctional purine biosynthesis protein ADE16 OS=Saccharomyces cerevisiae (strain ATCC 204508 / S288c) GN=ADE16 PE=1 SV=1	1	1	1	1	28	29	13	16	8.03383	8.33883	7.76705	6.95099
SEC9	P40357	Protein transport protein SEC9 OS=Saccharomyces cerevisiae (strain ATCC 204508 / S288c) GN=SEC9 PE=1 SV=1	1	1	0	0	16	11	NA	NA	6.67989	6.60692	NA	NA
NTA1	P40354	Protein N-terminal amidase OS=Saccharomyces cerevisiae (strain ATCC 204508 / S288c) GN=NTA1 PE=1 SV=1	1	1	0	0	9	5	NA	NA	6.45411	6.27549	NA	NA
ALG5	P40350	Dolichyl-phosphate beta-glucosyltransferase OS=Saccharomyces cerevisiae (strain ATCC 204508 / S288c) GN=ALG5 PE=1 SV=1	1	0	0	0	6	NA	NA	NA	6.27499	NA	NA	NA
PUP1	P25043	Proteasome subunit beta type-2 OS=Saccharomyces cerevisiae (strain ATCC 204508 / S288c) GN=PUP1 PE=1 SV=1	1	1	1	1	7	5	4	4	7.59539	7.62972	7.40176	6.08957
TSR4	P25040	20S rRNA accumulation protein 4 OS=Saccharomyces cerevisiae (strain ATCC 204508 / S288c) GN=TSR4 PE=1 SV=2	1	1	0	0	13	4	2	NA	6.94466	5.96722	6.77358	NA
PTP1	P25044	Tyrosine-protein phosphatase 1 OS=Saccharomyces cerevisiae (strain ATCC 204508 / S288c) GN=PTP1 PE=1 SV=1	1	1	0	0	9	6	NA	NA	6.55619	6.44099	NA	NA
ACB1	P31787	Acyl-CoA-binding protein OS=Saccharomyces cerevisiae (strain ATCC 204508 / S288c) GN=ACB1 PE=1 SV=3	1	1	0	0	5	3	NA	NA	6.65245	6.50373	NA	NA
MSY1	P48527	Tyrosine--tRNA ligase, mitochondrial OS=Saccharomyces cerevisiae (strain ATCC 204508 / S288c) GN=MSY1 PE=1 SV=1	1	1	0	0	7	6	NA	NA	6.27266	6.23377	NA	NA
ISM1	P48526	Isoleucine--tRNA ligase, mitochondrial OS=Saccharomyces cerevisiae (strain ATCC 204508 / S288c) GN=ISM1 PE=1 SV=2	1	1	0	0	11	9	NA	NA	6.07712	6.36814	NA	NA
VMA10	P48836	V-type proton ATPase subunit G OS=Saccharomyces cerevisiae (strain ATCC 204508 / S288c) GN=VMA10 PE=1 SV=1	1	1	0	0	6	7	NA	NA	7.80835	7.50859	NA	NA
RPT6	Q01939	26S protease regulatory subunit 8 homolog OS=Saccharomyces cerevisiae (strain ATCC 204508 / S288c) GN=RPT6 PE=1 SV=4	1	1	1	1	23	25	7	9	7.73546	7.78472	7.38281	6.25082
ARA2	Q04212	D-arabinose 1-dehydrogenase OS=Saccharomyces cerevisiae (strain ATCC 204508 / S288c) GN=ARA2 PE=1 SV=1	1	1	0	0	10	7	NA	NA	6.93108	7.1807	NA	NA
IOC4	Q04213	ISWI one complex protein 4 OS=Saccharomyces cerevisiae (strain ATCC 204508 / S288c) GN=IOC4 PE=1 SV=1	1	0	0	0	2	NA	NA	NA	5.81355	NA	NA	NA
PRM15	Q03262	Phosphoribomutase OS=Saccharomyces cerevisiae (strain ATCC 204508 / S288c) GN=PRM15 PE=1 SV=1	1	1	1	0	23	21	4	NA	7.69349	7.71694	7.30519	NA
NGL2	Q03264	RNA exonuclease NGL2 OS=Saccharomyces cerevisiae (strain ATCC 204508 / S288c) GN=NGL2 PE=1 SV=1	1	0	0	0	6	2	NA	NA	6.39412	5.87495	NA	NA
ABZ2	Q03266	Aminodeoxychorismate lyase OS=Saccharomyces cerevisiae (strain ATCC 204508 / S288c) GN=ABZ2 PE=1 SV=1	1	1	0	0	15	16	NA	NA	6.96697	7.28686	NA	NA
ITC1	P53125	Imitation switch two complex protein 1 OS=Saccharomyces cerevisiae (strain ATCC 204508 / S288c) GN=ITC1 PE=1 SV=1	1	0	0	0	3	NA	NA	NA	5.4997	NA	NA	NA
MET13	P53128	Methylenetetrahydrofolate reductase 2 OS=Saccharomyces cerevisiae (strain ATCC 204508 / S288c) GN=MET13 PE=1 SV=2	1	1	1	1	7	9	8	5	6.97813	7.12043	7.66002	6.03484
KEX1	P09620	Pheromone-processing carboxypeptidase KEX1 OS=Saccharomyces cerevisiae (strain ATCC 204508 / S288c) GN=KEX1 PE=1 SV=1	1	1	0	0	12	7	NA	NA	6.75176	6.42047	NA	NA
LPD1	P09624	Dihydrolipoyl dehydrogenase, mitochondrial OS=Saccharomyces cerevisiae (strain ATCC 204508 / S288c) GN=LPD1 PE=1 SV=1	1	1	0	0	33	33	NA	NA	8.19818	8.52482	NA	NA
PIB1	Q06651	E3 ubiquitin-protein ligase PIB1 OS=Saccharomyces cerevisiae (strain ATCC 204508 / S288c) GN=PIB1 PE=1 SV=1	1	0	0	0	7	2	NA	NA	6.11888	5.6232	NA	NA
COQ5	P49017	2-methoxy-6-polyprenyl-1,4-benzoquinol methylase, mitochondrial OS=Saccharomyces cerevisiae (strain ATCC 204508 / S288c) GN=COQ5 PE=1 SV=1	1	1	0	0	15	10	NA	NA	7.68011	7.26968	NA	NA
RHO5	P53879	GTP-binding protein RHO5 OS=Saccharomyces cerevisiae (strain ATCC 204508 / S288c) GN=RHO5 PE=1 SV=2	1	1	0	0	6	8	NA	NA	6.52017	6.68164	NA	NA
YNL181W	P53878	Uncharacterized oxidoreductase YNL181W OS=Saccharomyces cerevisiae (strain ATCC 204508 / S288c) GN=YNL181W PE=1 SV=2	1	0	0	0	2	NA	NA	NA	6.2187	NA	NA	NA
IPI3	P53877	Pre-rRNA-processing protein IPI3 OS=Saccharomyces cerevisiae (strain ATCC 204508 / S288c) GN=IPI3 PE=1 SV=1	0	1	0	0	5	7	NA	NA	6.06117	6.45205	NA	NA
DUG3	P53871	Probable glutamine amidotransferase DUG3 OS=Saccharomyces cerevisiae (strain ATCC 204508 / S288c) GN=DUG3 PE=1 SV=1	1	1	0	0	4	5	NA	NA	6.23798	6.40703	NA	NA
YNL193W	P53870	Uncharacterized protein YNL193W OS=Saccharomyces cerevisiae (strain ATCC 204508 / S288c) GN=YNL193W PE=4 SV=2	1	0	0	0	6	NA	NA	NA	5.80988	NA	NA	NA
THI80	P35202	Thiamine pyrophosphokinase OS=Saccharomyces cerevisiae (strain ATCC 204508 / S288c) GN=THI80 PE=1 SV=1	1	1	0	0	10	10	NA	NA	6.86883	6.77313	NA	NA
SKI2	P35207	Antiviral helicase SKI2 OS=Saccharomyces cerevisiae (strain ATCC 204508 / S288c) GN=SKI2 PE=1 SV=2	1	1	0	0	14	10	NA	NA	6.29399	6.2279	NA	NA
ICL1	P28240	Isocitrate lyase OS=Saccharomyces cerevisiae (strain ATCC 204508 / S288c) GN=ICL1 PE=1 SV=1	1	1	0	0	29	23	NA	NA	8.47646	7.95791	NA	NA
IDH2	P28241	Isocitrate dehydrogenase [NAD] subunit 2, mitochondrial OS=Saccharomyces cerevisiae (strain ATCC 204508 / S288c) GN=IDH2 PE=1 SV=1	1	1	1	1	18	16	12	5	8.50521	8.40142	7.9965	5.79044
ILV6	P25605	Acetolactate synthase small subunit, mitochondrial OS=Saccharomyces cerevisiae (strain ATCC 204508 / S288c) GN=ILV6 PE=1 SV=2	1	1	1	1	11	10	7	4	7.533	7.85335	7.79185	5.91687
STP22	P25604	Suppressor protein STP22 of temperature-sensitive alpha-factor receptor and arginine permease OS=Saccharomyces cerevisiae (strain ATCC 204508 / S288c) GN=STP22 PE=1 SV=3	1	0	0	0	4	NA	NA	NA	6.53413	NA	NA	NA
CYT2	Q00873	Cytochrome c1 heme lyase OS=Saccharomyces cerevisiae (strain ATCC 204508 / S288c) GN=CYT2 PE=3 SV=1	1	0	0	0	6	NA	NA	NA	6.70168	NA	NA	NA
YRB1	P41920	Ran-specific GTPase-activating protein 1 OS=Saccharomyces cerevisiae (strain ATCC 204508 / S288c) GN=YRB1 PE=1 SV=1	1	1	1	1	14	14	6	4	8.31556	8.23209	7.74636	6.76657
PCL6	P40038	PHO85 cyclin-6 OS=Saccharomyces cerevisiae (strain ATCC 204508 / S288c) GN=PCL6 PE=1 SV=1	1	1	0	0	15	4	NA	NA	6.34077	6.30832	NA	NA
TPA1	P40032	Prolyl 3,4-dihydroxylase TPA1 OS=Saccharomyces cerevisiae (strain ATCC 204508 / S288c) GN=TPA1 PE=1 SV=1	1	1	0	0	21	13	NA	NA	7.13025	7.27155	NA	NA
ERG28	P40030	Ergosterol biosynthetic protein 28 OS=Saccharomyces cerevisiae (strain ATCC 204508 / S288c) GN=ERG28 PE=1 SV=1	1	0	0	0	3	NA	NA	NA	6.15038	NA	NA	NA
HMF1	P40037	Protein HMF1 OS=Saccharomyces cerevisiae (strain ATCC 204508 / S288c) GN=HMF1 PE=1 SV=1	1	1	0	0	6	8	NA	NA	7.63642	7.75945	NA	NA
GIP2	P40036	GLC7-interacting protein 2 OS=Saccharomyces cerevisiae (strain ATCC 204508 / S288c) GN=GIP2 PE=1 SV=1	1	0	0	0	4	4	NA	NA	5.89407	5.89278	NA	NA
PIC2	P40035	Mitochondrial phosphate carrier protein 2 OS=Saccharomyces cerevisiae (strain ATCC 204508 / S288c) GN=PIC2 PE=1 SV=1	1	0	0	0	7	NA	2	NA	6.77403	NA	7.24245	NA
RPF2	P36160	Ribosome biogenesis protein RPF2 OS=Saccharomyces cerevisiae (strain ATCC 204508 / S288c) GN=RPF2 PE=1 SV=1	1	0	0	0	2	NA	NA	NA	5.85341	NA	NA	NA
NUP133	P36161	Nucleoporin NUP133 OS=Saccharomyces cerevisiae (strain ATCC 204508 / S288c) GN=NUP133 PE=1 SV=1	1	1	0	0	23	13	NA	NA	6.77341	6.45096	NA	NA
TGL4	P36165	Lipase 4 OS=Saccharomyces cerevisiae (strain ATCC 204508 / S288c) GN=TGL4 PE=1 SV=1	1	0	0	0	8	2	NA	NA	6.20442	5.95911	NA	NA
PXL1	P36166	Paxillin-like protein 1 OS=Saccharomyces cerevisiae (strain ATCC 204508 / S288c) GN=PXL1 PE=1 SV=3	1	1	0	0	13	12	NA	NA	6.4691	6.4927	NA	NA
ESL2	P36168	EST/SMG-like protein 1 OS=Saccharomyces cerevisiae (strain ATCC 204508 / S288c) GN=ESL2 PE=1 SV=1	1	1	0	0	3	5	NA	NA	6.62642	6.939	NA	NA
MDN1	Q12019	Midasin OS=Saccharomyces cerevisiae (strain ATCC 204508 / S288c) GN=MDN1 PE=1 SV=1	1	1	0	0	44	23	NA	NA	6.6456	6.51964	NA	NA
CDC53	Q12018	Cell division control protein 53 OS=Saccharomyces cerevisiae (strain ATCC 204508 / S288c) GN=CDC53 PE=1 SV=1	1	1	1	1	27	16	7	3	7.1829	7.32667	7.43835	6.29246
TAL1	P15019	Transaldolase OS=Saccharomyces cerevisiae (strain ATCC 204508 / S288c) GN=TAL1 PE=1 SV=4	1	1	1	1	26	28	9	9	8.5532	8.86127	7.57446	5.94085
YOR289W	Q12012	Uncharacterized protein YOR289W OS=Saccharomyces cerevisiae (strain ATCC 204508 / S288c) GN=YOR289W PE=1 SV=1	1	1	0	0	11	7	NA	NA	6.99366	6.9718	NA	NA
PLP2	Q12017	Phosducin-like protein 2 OS=Saccharomyces cerevisiae (strain ATCC 204508 / S288c) GN=PLP2 PE=1 SV=1	1	1	0	0	6	9	NA	2	6.99671	7.02288	NA	5.44141
BOS1	P25385	Protein transport protein BOS1 OS=Saccharomyces cerevisiae (strain ATCC 204508 / S288c) GN=BOS1 PE=1 SV=1	1	0	0	0	6	NA	NA	NA	5.99636	NA	NA	NA
USO1	P25386	Intracellular protein transport protein USO1 OS=Saccharomyces cerevisiae (strain ATCC 204508 / S288c) GN=USO1 PE=1 SV=2	1	1	0	0	83	34	NA	NA	7.11494	6.85589	NA	NA
PHO85	P17157	Cyclin-dependent protein kinase PHO85 OS=Saccharomyces cerevisiae (strain ATCC 204508 / S288c) GN=PHO85 PE=1 SV=2	1	1	1	1	11	9	3	3	7.35965	7.02838	7.52888	6.03392
KCC4	P25389	Probable serine/threonine-protein kinase KCC4 OS=Saccharomyces cerevisiae (strain ATCC 204508 / S288c) GN=KCC4 PE=1 SV=3	1	0	0	0	5	NA	NA	NA	5.97308	NA	NA	NA
GIP3	Q03016	GLC7-interacting protein 3 OS=Saccharomyces cerevisiae (strain ATCC 204508 / S288c) GN=GIP3 PE=1 SV=1	1	1	0	0	12	6	NA	NA	5.95463	6.01039	NA	NA
UME1	Q03010	Transcriptional regulatory protein UME1 OS=Saccharomyces cerevisiae (strain ATCC 204508 / S288c) GN=UME1 PE=1 SV=1	1	1	0	0	6	6	NA	NA	6.4962	6.61393	NA	NA
IRC25	Q07951	Proteasome chaperone 3 OS=Saccharomyces cerevisiae (strain ATCC 204508 / S288c) GN=IRC25 PE=1 SV=1	1	1	0	0	5	4	NA	NA	6.49251	6.36024	NA	NA
TSC10	P38342	3-ketodihydrosphingosine reductase TSC10 OS=Saccharomyces cerevisiae (strain ATCC 204508 / S288c) GN=TSC10 PE=1 SV=2	1	1	0	0	5	3	NA	NA	6.37018	6.19203	NA	NA
TAE1	P38340	Alpha N-terminal protein methyltransferase 1 OS=Saccharomyces cerevisiae (strain ATCC 204508 / S288c) GN=TAE1 PE=1 SV=1	1	0	0	0	2	NA	NA	NA	6.51823	NA	NA	NA
EFM2	P38347	Protein-lysine N-methyltransferase EFM2 OS=Saccharomyces cerevisiae (strain ATCC 204508 / S288c) GN=EFM2 PE=1 SV=1	1	0	0	0	2	NA	NA	NA	5.83939	NA	NA	NA
SDH8	P38345	Succinate dehydrogenase assembly factor 4, mitochondrial OS=Saccharomyces cerevisiae (strain ATCC 204508 / S288c) GN=SDH8 PE=1 SV=2	1	1	0	0	4	3	NA	NA	6.00507	5.9404	NA	NA
TFA2	P36145	Transcription initiation factor IIE subunit beta OS=Saccharomyces cerevisiae (strain ATCC 204508 / S288c) GN=TFA2 PE=1 SV=3	1	1	0	0	5	4	NA	NA	6.20703	5.9954	NA	NA
MET10	P39692	Sulfite reductase [NADPH] flavoprotein component OS=Saccharomyces cerevisiae (strain ATCC 204508 / S288c) GN=MET10 PE=1 SV=2	1	1	0	0	19	20	NA	NA	6.85961	6.92166	NA	NA
CPR1	P14832	Peptidyl-prolyl cis-trans isomerase OS=Saccharomyces cerevisiae (strain ATCC 204508 / S288c) GN=CPR1 PE=1 SV=3	1	1	1	1	12	14	9	7	8.79157	9.2317	8.33232	6.59325
GLG1	P36143	Glycogenin-1 OS=Saccharomyces cerevisiae (strain ATCC 204508 / S288c) GN=GLG1 PE=1 SV=4	1	1	0	0	10	3	2	NA	6.12304	6.37869	6.86542	NA
CNS1	P33313	Hsp70/Hsp90 co-chaperone CNS1 OS=Saccharomyces cerevisiae (strain ATCC 204508 / S288c) GN=CNS1 PE=1 SV=1	1	1	0	0	16	15	NA	NA	7.0123	6.97412	NA	NA
SSA3	P09435	Heat shock protein SSA3 OS=Saccharomyces cerevisiae (strain ATCC 204508 / S288c) GN=SSA3 PE=1 SV=3	1	1	0	0	19	19	3	NA	7.51781	7.93634	7.21725	NA
ILS1	P09436	Isoleucine--tRNA ligase, cytoplasmic OS=Saccharomyces cerevisiae (strain ATCC 204508 / S288c) GN=ILS1 PE=1 SV=1	1	1	1	1	58	58	33	44	7.98643	8.41385	7.8963	6.98721
SIN4	P32259	Mediator of RNA polymerase II transcription subunit 16 OS=Saccharomyces cerevisiae (strain ATCC 204508 / S288c) GN=SIN4 PE=1 SV=1	1	0	0	0	4	NA	NA	NA	5.60407	NA	NA	NA
CDC8	P00572	Thymidylate kinase OS=Saccharomyces cerevisiae (strain ATCC 204508 / S288c) GN=CDC8 PE=1 SV=2	1	1	0	0	6	8	NA	NA	6.6844	6.979	NA	NA
ISD11	Q6Q560	Protein ISD11 OS=Saccharomyces cerevisiae (strain ATCC 204508 / S288c) GN=ISD11 PE=1 SV=1	1	1	0	0	4	3	NA	NA	6.54405	6.62739	NA	NA
HRP1	Q99383	Nuclear polyadenylated RNA-binding protein 4 OS=Saccharomyces cerevisiae (strain ATCC 204508 / S288c) GN=HRP1 PE=1 SV=1	1	1	0	0	12	13	NA	NA	6.65182	7.21924	NA	NA
SRP1	Q02821	Importin subunit alpha OS=Saccharomyces cerevisiae (strain ATCC 204508 / S288c) GN=SRP1 PE=1 SV=1	1	1	1	1	17	13	11	6	7.36304	7.47704	7.62373	5.97176
PTA1	Q01329	Pre-tRNA-processing protein PTA1 OS=Saccharomyces cerevisiae (strain ATCC 204508 / S288c) GN=PTA1 PE=1 SV=1	1	0	0	0	7	NA	NA	NA	6.12906	NA	NA	NA
DNM1	P54861	Dynamin-related protein DNM1 OS=Saccharomyces cerevisiae (strain ATCC 204508 / S288c) GN=DNM1 PE=1 SV=1	1	1	1	0	28	19	13	NA	7.16293	6.7065	7.553	NA
UFD2	P54860	E4 ubiquitin-protein ligase UFD2 OS=Saccharomyces cerevisiae (strain ATCC 204508 / S288c) GN=UFD2 PE=1 SV=3	1	1	1	0	27	16	5	3	7.39343	7.03042	7.17282	5.29287
SLG1	P54867	Protein SLG1 OS=Saccharomyces cerevisiae (strain ATCC 204508 / S288c) GN=SLG1 PE=1 SV=1	1	0	0	0	3	NA	NA	NA	5.85231	NA	NA	NA
LCB4	Q12246	Sphingoid long chain base kinase 4 OS=Saccharomyces cerevisiae (strain ATCC 204508 / S288c) GN=LCB4 PE=1 SV=1	1	0	0	0	11	NA	NA	NA	6.31583	NA	NA	NA
RUP1	Q12242	UBA domain-containing protein RUP1 OS=Saccharomyces cerevisiae (strain ATCC 204508 / S288c) GN=RUP1 PE=1 SV=1	1	1	1	1	18	14	6	4	7.15352	7.32773	7.4189	5.99841
ARF3	P40994	ADP-ribosylation factor 3 OS=Saccharomyces cerevisiae (strain ATCC 204508 / S288c) GN=ARF3 PE=1 SV=2	1	0	0	0	3	NA	NA	NA	5.71974	NA	NA	NA
SWP1	Q02795	Dolichyl-diphosphooligosaccharide--protein glycosyltransferase subunit SWP1 OS=Saccharomyces cerevisiae (strain ATCC 204508 / S288c) GN=SWP1 PE=1 SV=1	1	0	0	0	2	NA	NA	NA	5.55492	NA	NA	NA
SKI8	Q02793	Antiviral protein SKI8 OS=Saccharomyces cerevisiae (strain ATCC 204508 / S288c) GN=SKI8 PE=1 SV=1	0	1	0	0	2	4	NA	2	6.95964	6.57629	NA	5.45955
RAT1	Q02792	5'-3' exoribonuclease 2 OS=Saccharomyces cerevisiae (strain ATCC 204508 / S288c) GN=RAT1 PE=1 SV=3	1	1	0	0	6	6	NA	NA	5.73961	6.06886	NA	NA
CBR1	P38626	NADH-cytochrome b5 reductase 1 OS=Saccharomyces cerevisiae (strain ATCC 204508 / S288c) GN=CBR1 PE=1 SV=2	1	1	1	0	13	8	9	4	7.02649	6.73978	7.53683	5.5321
SEC7	P11075	Protein transport protein SEC7 OS=Saccharomyces cerevisiae (strain ATCC 204508 / S288c) GN=SEC7 PE=1 SV=2	1	1	1	1	54	29	27	10	7.4625	7.12957	7.70573	6.43968
SCL1	P21243	Proteasome subunit alpha type-1 OS=Saccharomyces cerevisiae (strain ATCC 204508 / S288c) GN=SCL1 PE=1 SV=1	1	1	1	1	16	18	11	16	7.74765	7.89738	7.8475	6.73368
PRE10	P21242	Probable proteasome subunit alpha type-7 OS=Saccharomyces cerevisiae (strain ATCC 204508 / S288c) GN=PRE10 PE=1 SV=2	1	1	1	1	12	15	10	11	7.7514	7.83214	8.17821	6.80917
VRP1	P37370	Verprolin OS=Saccharomyces cerevisiae (strain ATCC 204508 / S288c) GN=VRP1 PE=1 SV=2	1	1	0	0	9	6	NA	NA	6.57745	6.38711	NA	NA
YLH47	Q06493	LETM1 domain-containing protein YLH47, mitochondrial OS=Saccharomyces cerevisiae (strain ATCC 204508 / S288c) GN=YLH47 PE=1 SV=1	1	0	0	0	9	NA	NA	NA	6.78989	NA	NA	NA
TSL1	P38427	Trehalose synthase complex regulatory subunit TSL1 OS=Saccharomyces cerevisiae (strain ATCC 204508 / S288c) GN=TSL1 PE=1 SV=1	1	1	1	1	42	41	20	11	7.93314	8.1753	7.77475	6.31628
TPS3	P38426	Trehalose synthase complex regulatory subunit TPS3 OS=Saccharomyces cerevisiae (strain ATCC 204508 / S288c) GN=TPS3 PE=1 SV=3	1	1	1	1	29	31	9	9	7.50632	7.78616	7.49904	6.18468
CTA1	P15202	Peroxisomal catalase A OS=Saccharomyces cerevisiae (strain ATCC 204508 / S288c) GN=CTA1 PE=1 SV=1	1	0	0	0	6	2	NA	NA	6.53399	6.04256	NA	NA
MET8	P15807	Siroheme biosynthesis protein MET8 OS=Saccharomyces cerevisiae (strain ATCC 204508 / S288c) GN=MET8 PE=1 SV=1	1	0	0	0	2	NA	NA	NA	5.83751	NA	NA	NA
ADH6	Q04894	NADP-dependent alcohol dehydrogenase 6 OS=Saccharomyces cerevisiae (strain ATCC 204508 / S288c) GN=ADH6 PE=1 SV=1	1	1	0	0	14	17	NA	NA	7.93541	8.38175	NA	NA
YIP5	P53108	Protein YIP5 OS=Saccharomyces cerevisiae (strain ATCC 204508 / S288c) GN=YIP5 PE=1 SV=1	1	0	0	0	4	NA	NA	NA	6.35496	NA	NA	NA
YGL185C	P53100	Putative 2-hydroxyacid dehydrogenase YGL185C OS=Saccharomyces cerevisiae (strain ATCC 204508 / S288c) GN=YGL185C PE=1 SV=1	1	0	0	0	6	3	NA	NA	6.23278	6.02929	NA	NA
YRB30	P53107	Ran-specific GTPase-activating protein 30 OS=Saccharomyces cerevisiae (strain ATCC 204508 / S288c) GN=YRB30 PE=1 SV=1	1	1	0	0	16	10	NA	NA	7.09828	6.8467	NA	NA
ATG1	P53104	Serine/threonine-protein kinase ATG1 OS=Saccharomyces cerevisiae (strain ATCC 204508 / S288c) GN=ATG1 PE=1 SV=1	1	0	0	0	6	3	NA	NA	6.14776	5.95224	NA	NA
YNL035C	P53962	Uncharacterized WD repeat-containing protein YNL035C OS=Saccharomyces cerevisiae (strain ATCC 204508 / S288c) GN=YNL035C PE=1 SV=1	1	1	0	0	10	8	NA	NA	6.67124	6.72835	NA	NA
TOM40	P23644	Mitochondrial import receptor subunit TOM40 OS=Saccharomyces cerevisiae (strain ATCC 204508 / S288c) GN=TOM40 PE=1 SV=1	1	1	1	0	5	2	5	NA	6.75238	5.91826	7.45362	NA
UBC8	P28263	Ubiquitin-conjugating enzyme E2-24 kDa OS=Saccharomyces cerevisiae (strain ATCC 204508 / S288c) GN=UBC8 PE=1 SV=2	0	0	1	0	3	NA	4	2	6.67155	NA	7.78155	5.6976
SYP1	P25623	Suppressor of yeast profilin deletion OS=Saccharomyces cerevisiae (strain ATCC 204508 / S288c) GN=SYP1 PE=1 SV=3	1	1	0	0	21	20	3	NA	7.08962	7.3579	7.08144	NA
CHS1	P08004	Chitin synthase 1 OS=Saccharomyces cerevisiae (strain ATCC 204508 / S288c) GN=CHS1 PE=1 SV=2	1	0	0	0	3	NA	NA	NA	6.25383	NA	NA	NA
MSH2	P25847	DNA mismatch repair protein MSH2 OS=Saccharomyces cerevisiae (strain ATCC 204508 / S288c) GN=MSH2 PE=1 SV=2	1	1	0	0	11	13	NA	NA	6.64663	6.50819	NA	NA
ARG3	P05150	Ornithine carbamoyltransferase OS=Saccharomyces cerevisiae (strain ATCC 204508 / S288c) GN=ARG3 PE=1 SV=1	1	1	0	0	9	8	NA	NA	6.74692	6.80459	NA	NA
YOL087C	Q99247	Uncharacterized WD repeat-containing protein YOL087C OS=Saccharomyces cerevisiae (strain ATCC 204508 / S288c) GN=YOL087C PE=1 SV=1	1	1	1	1	17	12	7	7	6.45568	6.54361	7.23243	6.43437
SLS1	P42900	Sigma-like sequence protein 1, mitochondrial OS=Saccharomyces cerevisiae (strain ATCC 204508 / S288c) GN=SLS1 PE=1 SV=1	1	0	0	0	4	NA	NA	NA	5.76743	NA	NA	NA
POB3	Q04636	FACT complex subunit POB3 OS=Saccharomyces cerevisiae (strain ATCC 204508 / S288c) GN=POB3 PE=1 SV=1	1	1	1	1	19	20	14	10	7.21105	7.70078	7.99069	6.43163
MCM4	P30665	DNA replication licensing factor MCM4 OS=Saccharomyces cerevisiae (strain ATCC 204508 / S288c) GN=MCM4 PE=1 SV=2	1	1	0	0	30	8	2	NA	6.87614	6.34816	7.03592	NA
COG8	Q04632	Conserved oligomeric Golgi complex subunit 8 OS=Saccharomyces cerevisiae (strain ATCC 204508 / S288c) GN=COG8 PE=1 SV=1	1	0	0	0	9	NA	NA	NA	6.67	NA	NA	NA
BUB3	P26449	Cell cycle arrest protein BUB3 OS=Saccharomyces cerevisiae (strain ATCC 204508 / S288c) GN=BUB3 PE=1 SV=1	1	0	0	0	5	3	NA	NA	6.06217	6.18781	NA	NA
TES1	P41903	Peroxisomal acyl-coenzyme A thioester hydrolase 1 OS=Saccharomyces cerevisiae (strain ATCC 204508 / S288c) GN=TES1 PE=1 SV=1	1	1	0	0	5	2	NA	NA	6.01553	5.97724	NA	NA
MDM20	Q12387	N-terminal acetyltransferase B complex subunit MDM20 OS=Saccharomyces cerevisiae (strain ATCC 204508 / S288c) GN=MDM20 PE=1 SV=1	1	1	0	0	5	7	NA	NA	6.00864	6.36841	NA	NA
ARP8	Q12386	Actin-like protein ARP8 OS=Saccharomyces cerevisiae (strain ATCC 204508 / S288c) GN=ARP8 PE=1 SV=1	1	1	0	0	14	10	NA	NA	6.94693	6.66233	NA	NA
PAN3	P36102	PAB-dependent poly(A)-specific ribonuclease subunit PAN3 OS=Saccharomyces cerevisiae (strain ATCC 204508 / S288c) GN=PAN3 PE=1 SV=1	1	1	0	0	11	7	NA	NA	6.43504	6.53051	NA	NA
TFA1	P36100	Transcription initiation factor IIE subunit alpha OS=Saccharomyces cerevisiae (strain ATCC 204508 / S288c) GN=TFA1 PE=1 SV=1	1	1	0	0	9	3	NA	NA	6.4687	5.98491	NA	NA
TCD2	P36101	tRNA threonylcarbamoyladenosine dehydratase 2 OS=Saccharomyces cerevisiae (strain ATCC 204508 / S288c) GN=TCD2 PE=1 SV=1	1	0	0	0	7	2	NA	NA	5.86747	5.1885	NA	NA
BYE1	P36106	Transcription factor BYE1 OS=Saccharomyces cerevisiae (strain ATCC 204508 / S288c) GN=BYE1 PE=1 SV=1	1	0	0	0	5	3	NA	NA	5.70154	6.07212	NA	NA
SWD2	P36104	COMPASS component SWD2 OS=Saccharomyces cerevisiae (strain ATCC 204508 / S288c) GN=SWD2 PE=1 SV=1	1	1	0	0	5	6	NA	NA	6.61878	6.68462	NA	NA
RIM20	Q12033	pH-response regulator protein palA/RIM20 OS=Saccharomyces cerevisiae (strain ATCC 204508 / S288c) GN=RIM20 PE=1 SV=1	1	1	0	0	18	6	NA	NA	6.96019	5.99976	NA	NA
ICL2	Q12031	Mitochondrial 2-methylisocitrate lyase OS=Saccharomyces cerevisiae (strain ATCC 204508 / S288c) GN=ICL2 PE=1 SV=1	1	1	0	0	6	3	NA	NA	6.13755	6.06583	NA	NA
SRO7	Q12038	Lethal(2) giant larvae protein homolog SRO7 OS=Saccharomyces cerevisiae (strain ATCC 204508 / S288c) GN=SRO7 PE=1 SV=1	1	1	0	0	3	5	NA	NA	5.89553	6.26173	NA	NA
DPS1	P04802	Aspartate--tRNA ligase, cytoplasmic OS=Saccharomyces cerevisiae (strain ATCC 204508 / S288c) GN=DPS1 PE=1 SV=3	1	1	1	1	44	49	10	11	8.27052	8.69801	7.54871	6.39898
MSW1	P04803	Tryptophan--tRNA ligase, mitochondrial OS=Saccharomyces cerevisiae (strain ATCC 204508 / S288c) GN=MSW1 PE=1 SV=2	1	1	0	0	7	9	NA	NA	6.29291	6.75938	NA	NA
THS1	P04801	Threonine--tRNA ligase, cytoplasmic OS=Saccharomyces cerevisiae (strain ATCC 204508 / S288c) GN=THS1 PE=1 SV=2	1	1	1	1	43	43	5	16	8.08335	8.54179	7.14435	6.42073
HXK1	P04806	Hexokinase-1 OS=Saccharomyces cerevisiae (strain ATCC 204508 / S288c) GN=HXK1 PE=1 SV=2	1	1	1	1	32	30	10	4	8.78215	8.82684	7.62094	6.0013
HXK2	P04807	Hexokinase-2 OS=Saccharomyces cerevisiae (strain ATCC 204508 / S288c) GN=HXK2 PE=1 SV=4	1	1	1	1	26	25	7	8	8.45467	8.64237	7.22231	5.91903
DUG1	P43616	Cys-Gly metallodipeptidase DUG1 OS=Saccharomyces cerevisiae (strain ATCC 204508 / S288c) GN=DUG1 PE=1 SV=1	1	1	0	1	28	29	2	2	8.34799	8.70219	7.15663	5.55961
OSW7	P43611	Outer spore wall protein 7 OS=Saccharomyces cerevisiae (strain ATCC 204508 / S288c) GN=OSW7 PE=1 SV=1	1	0	0	0	7	NA	NA	NA	6.68358	NA	NA	NA
COR1	P07256	Cytochrome b-c1 complex subunit 1, mitochondrial OS=Saccharomyces cerevisiae (strain ATCC 204508 / S288c) GN=COR1 PE=1 SV=1	1	1	1	1	23	23	6	5	7.99289	8.08772	7.35666	6.02848
SUI2	P20459	Eukaryotic translation initiation factor 2 subunit alpha OS=Saccharomyces cerevisiae (strain ATCC 204508 / S288c) GN=SUI2 PE=1 SV=1	1	1	1	1	15	17	10	7	7.74962	7.97183	8.01699	6.55834
FAA1	P30624	Long-chain-fatty-acid--CoA ligase 1 OS=Saccharomyces cerevisiae (strain ATCC 204508 / S288c) GN=FAA1 PE=1 SV=1	1	1	1	1	32	27	19	19	8.14654	8.0104	8.13293	6.56963
ARG82	P07250	Inositol polyphosphate multikinase OS=Saccharomyces cerevisiae (strain ATCC 204508 / S288c) GN=ARG82 PE=1 SV=1	1	1	0	0	4	4	NA	NA	6.61641	6.57951	NA	NA
LSB5	P25369	LAS seventeen-binding protein 5 OS=Saccharomyces cerevisiae (strain ATCC 204508 / S288c) GN=LSB5 PE=1 SV=3	1	1	1	1	7	5	7	5	6.84387	6.58596	7.93216	6.60213
OCA4	P25366	Protein OCA4 OS=Saccharomyces cerevisiae (strain ATCC 204508 / S288c) GN=OCA4 PE=1 SV=1	1	0	0	0	3	NA	NA	NA	5.94426	NA	NA	NA
SED4	P25365	Putative guanine nucleotide-exchange factor SED4 OS=Saccharomyces cerevisiae (strain ATCC 204508 / S288c) GN=SED4 PE=1 SV=1	1	0	0	0	10	NA	NA	NA	6.60764	NA	NA	NA
PET18	P25362	Protein PET18 OS=Saccharomyces cerevisiae (strain ATCC 204508 / S288c) GN=PET18 PE=1 SV=1	0	1	0	0	2	3	NA	NA	5.6907	6.25948	NA	NA
LIP2	Q06005	Octanoyltransferase, mitochondrial OS=Saccharomyces cerevisiae (strain ATCC 204508 / S288c) GN=LIP2 PE=1 SV=1	1	1	0	0	4	3	NA	NA	6.57592	6.10834	NA	NA
SFA1	P32771	S-(hydroxymethyl)glutathione dehydrogenase OS=Saccharomyces cerevisiae (strain ATCC 204508 / S288c) GN=SFA1 PE=1 SV=1	1	1	0	0	17	20	NA	3	7.91859	8.15278	NA	6.14898
NRP1	P32770	Asparagine-rich protein OS=Saccharomyces cerevisiae (strain ATCC 204508 / S288c) GN=NRP1 PE=1 SV=2	1	0	0	0	3	NA	NA	NA	5.78392	NA	NA	NA
TOA1	P32773	Transcription initiation factor IIA large subunit OS=Saccharomyces cerevisiae (strain ATCC 204508 / S288c) GN=TOA1 PE=1 SV=1	1	1	0	0	5	4	NA	NA	7.1801	7.3406	NA	NA
CCT5	P40413	T-complex protein 1 subunit epsilon OS=Saccharomyces cerevisiae (strain ATCC 204508 / S288c) GN=CCT5 PE=1 SV=3	1	1	1	1	25	27	16	14	7.52775	7.71647	7.85588	6.73555
SCW10	Q04951	Probable family 17 glucosidase SCW10 OS=Saccharomyces cerevisiae (strain ATCC 204508 / S288c) GN=SCW10 PE=1 SV=1	1	1	0	0	8	7	NA	NA	7.06863	7.01092	NA	NA
ADE8	P04161	Phosphoribosylglycinamide formyltransferase OS=Saccharomyces cerevisiae (strain ATCC 204508 / S288c) GN=ADE8 PE=1 SV=1	1	1	1	0	8	9	3	2	7.44397	7.26525	7.27384	6.08576
YMR206W	Q03695	Uncharacterized protein YMR206W OS=Saccharomyces cerevisiae (strain ATCC 204508 / S288c) GN=YMR206W PE=4 SV=1	1	0	0	0	3	NA	NA	NA	5.9092	NA	NA	NA
CLU1	Q03690	Clustered mitochondria protein 1 OS=Saccharomyces cerevisiae (strain ATCC 204508 / S288c) GN=CLU1 PE=1 SV=1	1	1	0	1	21	32	2	5	6.75298	6.96526	6.99308	5.6541
STM1	P39015	Suppressor protein STM1 OS=Saccharomyces cerevisiae (strain ATCC 204508 / S288c) GN=STM1 PE=1 SV=3	1	1	0	0	12	12	NA	NA	7.28561	7.49756	NA	NA
MPT5	P39016	Suppressor protein MPT5 OS=Saccharomyces cerevisiae (strain ATCC 204508 / S288c) GN=MPT5 PE=1 SV=2	1	0	0	0	5	2	NA	NA	5.82378	5.89034	NA	NA
BEM4	P39011	Bud emergence protein 4 OS=Saccharomyces cerevisiae (strain ATCC 204508 / S288c) GN=BEM4 PE=1 SV=1	1	0	0	0	9	NA	2	NA	6.03353	NA	6.99209	NA
SMC1	P32908	Structural maintenance of chromosomes protein 1 OS=Saccharomyces cerevisiae (strain ATCC 204508 / S288c) GN=SMC1 PE=1 SV=1	1	1	0	0	9	10	NA	NA	6.28721	6.52213	NA	NA
MNS1	P32906	Endoplasmic reticulum mannosyl-oligosaccharide 1,2-alpha-mannosidase OS=Saccharomyces cerevisiae (strain ATCC 204508 / S288c) GN=MNS1 PE=1 SV=1	1	1	0	0	12	4	NA	NA	6.6669	6.17077	NA	NA
MRP4	P32902	37S ribosomal protein MRP4, mitochondrial OS=Saccharomyces cerevisiae (strain ATCC 204508 / S288c) GN=MRP4 PE=1 SV=1	1	1	0	0	3	2	NA	NA	5.49135	6.0625	NA	NA
SKG6	P32900	Protein SKG6 OS=Saccharomyces cerevisiae (strain ATCC 204508 / S288c) GN=SKG6 PE=1 SV=2	1	1	0	0	2	4	NA	2	5.61031	6.17908	NA	5.77756
PTR2	P32901	Peptide transporter PTR2 OS=Saccharomyces cerevisiae (strain ATCC 204508 / S288c) GN=PTR2 PE=1 SV=2	1	0	0	0	4	NA	NA	NA	6.01171	NA	NA	NA
EMI2	Q04409	Putative glucokinase-2 OS=Saccharomyces cerevisiae (strain ATCC 204508 / S288c) GN=EMI2 PE=1 SV=1	1	1	0	1	28	32	3	9	7.9936	8.26285	6.97365	6.26753
SDH7	Q04401	Succinate dehydrogenase assembly factor 3, mitochondrial OS=Saccharomyces cerevisiae (strain ATCC 204508 / S288c) GN=SDH7 PE=1 SV=1	1	1	0	0	2	2	NA	NA	6.19149	5.8952	NA	NA
YNL195C	P40168	Uncharacterized protein YNL195C OS=Saccharomyces cerevisiae (strain ATCC 204508 / S288c) GN=YNL195C PE=4 SV=2	1	0	0	0	6	NA	NA	NA	6.61562	NA	NA	NA
ROD1	Q02805	Protein ROD1 OS=Saccharomyces cerevisiae (strain ATCC 204508 / S288c) GN=ROD1 PE=1 SV=1	1	0	0	0	2	2	NA	NA	5.46962	6.08147	NA	NA
RQC1	Q05468	Ribosome quality control complex subunit 1 OS=Saccharomyces cerevisiae (strain ATCC 204508 / S288c) GN=RQC1 PE=1 SV=1	0	1	0	0	2	4	NA	NA	6.23805	6.03957	NA	NA
SSM4	P40318	ERAD-associated E3 ubiquitin-protein ligase DOA10 OS=Saccharomyces cerevisiae (strain ATCC 204508 / S288c) GN=SSM4 PE=1 SV=1	1	0	0	0	7	NA	NA	NA	6.03864	NA	NA	NA
ELO3	P40319	Elongation of fatty acids protein 3 OS=Saccharomyces cerevisiae (strain ATCC 204508 / S288c) GN=ELO3 PE=1 SV=1	1	0	0	0	3	NA	NA	NA	6.35044	NA	NA	NA
CYB5	P40312	Cytochrome b5 OS=Saccharomyces cerevisiae (strain ATCC 204508 / S288c) GN=CYB5 PE=1 SV=2	1	0	0	0	2	2	NA	NA	6.52607	5.74864	NA	NA
SOK1	P40317	Protein SOK1 OS=Saccharomyces cerevisiae (strain ATCC 204508 / S288c) GN=SOK1 PE=1 SV=2	1	0	0	0	5	NA	NA	NA	5.67837	NA	NA	NA
FET3	P38993	Iron transport multicopper oxidase FET3 OS=Saccharomyces cerevisiae (strain ATCC 204508 / S288c) GN=FET3 PE=1 SV=2	0	1	0	0	4	3	NA	NA	6.40688	6.63232	NA	NA
RCK2	P38623	Serine/threonine-protein kinase RCK2 OS=Saccharomyces cerevisiae (strain ATCC 204508 / S288c) GN=RCK2 PE=1 SV=3	1	1	1	1	23	22	14	10	7.41392	7.53897	8.04217	7.06921
SAK1	P38990	SNF1-activating kinase 1 OS=Saccharomyces cerevisiae (strain ATCC 204508 / S288c) GN=SAK1 PE=1 SV=1	1	1	0	0	3	4	NA	NA	5.86224	5.97695	NA	NA
GUA1	P38625	GMP synthase [glutamine-hydrolyzing] OS=Saccharomyces cerevisiae (strain ATCC 204508 / S288c) GN=GUA1 PE=1 SV=4	1	1	1	1	28	26	14	17	8.00527	8.22364	8.15911	7.30764
NAB3	P38996	Nuclear polyadenylated RNA-binding protein 3 OS=Saccharomyces cerevisiae (strain ATCC 204508 / S288c) GN=NAB3 PE=1 SV=1	1	1	0	0	12	7	NA	NA	6.80329	6.6991	NA	NA
RFC3	P38629	Replication factor C subunit 3 OS=Saccharomyces cerevisiae (strain ATCC 204508 / S288c) GN=RFC3 PE=1 SV=1	1	1	0	0	5	6	NA	NA	6.17008	6.40023	NA	NA
PCM1	P38628	Phosphoacetylglucosamine mutase OS=Saccharomyces cerevisiae (strain ATCC 204508 / S288c) GN=PCM1 PE=1 SV=2	1	1	0	1	22	23	4	4	7.59997	7.99892	6.91615	5.73066
LYS9	P38999	Saccharopine dehydrogenase [NADP(+), L-glutamate-forming] OS=Saccharomyces cerevisiae (strain ATCC 204508 / S288c) GN=LYS9 PE=1 SV=1	1	1	0	0	28	28	NA	NA	7.82923	7.93096	NA	NA
ADE2	P21264	Phosphoribosylaminoimidazole carboxylase OS=Saccharomyces cerevisiae (strain ATCC 204508 / S288c) GN=ADE2 PE=1 SV=1	1	1	1	0	30	35	5	3	7.98953	8.58242	7.17781	6.06508
MON2	P48563	Protein MON2 OS=Saccharomyces cerevisiae (strain ATCC 204508 / S288c) GN=MON2 PE=1 SV=1	1	1	0	0	15	3	NA	NA	6.43651	5.6878	NA	NA
CLA4	P48562	Serine/threonine-protein kinase CLA4 OS=Saccharomyces cerevisiae (strain ATCC 204508 / S288c) GN=CLA4 PE=1 SV=1	1	0	0	0	3	NA	NA	NA	5.45599	NA	NA	NA
PUS4	P48567	tRNA pseudouridine synthase 4 OS=Saccharomyces cerevisiae (strain ATCC 204508 / S288c) GN=PUS4 PE=1 SV=1	1	1	0	0	14	14	NA	NA	6.97375	6.97144	NA	NA
MSB3	P48566	GTPase-activating protein GYP3 OS=Saccharomyces cerevisiae (strain ATCC 204508 / S288c) GN=MSB3 PE=1 SV=1	1	1	0	0	4	2	NA	NA	5.97135	5.9607	NA	NA
MIC12	P38341	MICOS complex subunit MIC12 OS=Saccharomyces cerevisiae (strain ATCC 204508 / S288c) GN=MIC12 PE=1 SV=1	1	0	0	0	3	NA	NA	NA	6.48612	NA	NA	NA
RLI1	Q03195	Translation initiation factor RLI1 OS=Saccharomyces cerevisiae (strain ATCC 204508 / S288c) GN=RLI1 PE=1 SV=1	1	1	0	0	8	20	3	NA	6.85051	7.15404	7.25282	NA
HEK2	P38199	Heterogeneous nuclear rnp K-like protein 2 OS=Saccharomyces cerevisiae (strain ATCC 204508 / S288c) GN=HEK2 PE=1 SV=1	1	1	0	0	10	6	NA	NA	6.73694	6.48351	NA	NA
STU1	P38198	Protein STU1 OS=Saccharomyces cerevisiae (strain ATCC 204508 / S288c) GN=STU1 PE=1 SV=1	1	0	0	0	5	NA	NA	NA	5.63194	NA	NA	NA
PSY4	P38193	Serine/threonine-protein phosphatase 4 regulatory subunit 2 OS=Saccharomyces cerevisiae (strain ATCC 204508 / S288c) GN=PSY4 PE=1 SV=1	1	0	0	0	7	NA	NA	NA	6.27986	NA	NA	NA
YBL036C	P38197	UPF0001 protein YBL036C OS=Saccharomyces cerevisiae (strain ATCC 204508 / S288c) GN=YBL036C PE=1 SV=1	1	1	0	0	15	15	NA	NA	7.74086	7.86268	NA	NA
CMC2	Q3E7A4	COX assembly mitochondrial protein 2 OS=Saccharomyces cerevisiae (strain ATCC 204508 / S288c) GN=CMC2 PE=1 SV=1	1	0	0	0	4	2	NA	NA	5.99197	6.05289	NA	NA
APA1	P16550	Protein APA1 OS=Saccharomyces cerevisiae (strain ATCC 204508 / S288c) GN=APA1 PE=1 SV=4	1	1	1	1	16	13	9	4	8.01062	7.96361	7.59508	5.72677
RNR3	P21672	Ribonucleoside-diphosphate reductase large chain 2 OS=Saccharomyces cerevisiae (strain ATCC 204508 / S288c) GN=RNR3 PE=1 SV=4	1	1	0	0	7	6	NA	NA	6.18333	6.07671	NA	NA
MHT1	Q12525	Homocysteine S-methyltransferase 1 OS=Saccharomyces cerevisiae (strain ATCC 204508 / S288c) GN=MHT1 PE=1 SV=1	1	1	0	0	5	6	NA	NA	6.60079	6.22278	NA	NA
PCD1	Q12524	Peroxisomal coenzyme A diphosphatase 1, peroxisomal OS=Saccharomyces cerevisiae (strain ATCC 204508 / S288c) GN=PCD1 PE=1 SV=1	1	0	0	1	2	2	2	2	5.64462	5.93236	6.67629	5.6997
ATG11	Q12527	Autophagy-related protein 11 OS=Saccharomyces cerevisiae (strain ATCC 204508 / S288c) GN=ATG11 PE=1 SV=1	1	0	0	0	6	NA	NA	NA	5.61936	NA	NA	NA
YPL247C	Q12523	WD repeat-containing protein YPL247C OS=Saccharomyces cerevisiae (strain ATCC 204508 / S288c) GN=YPL247C PE=1 SV=1	1	1	0	0	11	8	NA	NA	6.84065	6.893	NA	NA
TIF6	Q12522	Eukaryotic translation initiation factor 6 OS=Saccharomyces cerevisiae (strain ATCC 204508 / S288c) GN=TIF6 PE=1 SV=1	1	1	0	0	3	5	NA	NA	6.68466	7.4708	NA	NA
TPI1	P00942	Triosephosphate isomerase OS=Saccharomyces cerevisiae (strain ATCC 204508 / S288c) GN=TPI1 PE=1 SV=2	1	1	1	1	16	19	7	5	8.45076	8.66598	7.77197	6.36321
FLC2	P39719	Flavin carrier protein 2 OS=Saccharomyces cerevisiae (strain ATCC 204508 / S288c) GN=FLC2 PE=1 SV=2	1	0	0	0	6	NA	NA	NA	6.19372	NA	NA	NA
BDH2	P39713	Probable diacetyl reductase [(R)-acetoin forming] 2 OS=Saccharomyces cerevisiae (strain ATCC 204508 / S288c) GN=BDH2 PE=1 SV=1	1	1	0	0	11	7	NA	NA	7.20984	6.86079	NA	NA
BDH1	P39714	(R,R)-butanediol dehydrogenase OS=Saccharomyces cerevisiae (strain ATCC 204508 / S288c) GN=BDH1 PE=1 SV=2	1	1	1	1	14	10	7	7	7.72595	7.82986	7.68171	6.16808
ARP9	Q05123	Actin-like protein ARP9 OS=Saccharomyces cerevisiae (strain ATCC 204508 / S288c) GN=ARP9 PE=1 SV=1	1	1	0	0	5	9	NA	NA	6.26628	7.39491	NA	NA
DIS3	Q08162	Exosome complex exonuclease DIS3 OS=Saccharomyces cerevisiae (strain ATCC 204508 / S288c) GN=DIS3 PE=1 SV=1	1	1	0	0	27	30	NA	NA	6.74599	7.18115	NA	NA
SED5	Q01590	Integral membrane protein SED5 OS=Saccharomyces cerevisiae (strain ATCC 204508 / S288c) GN=SED5 PE=1 SV=1	1	0	0	0	6	NA	NA	NA	6.06327	NA	NA	NA
NNT1	Q05874	Protein N-methyltransferase NNT1 OS=Saccharomyces cerevisiae (strain ATCC 204508 / S288c) GN=NNT1 PE=1 SV=1	1	1	0	0	5	3	NA	NA	7.44311	6.81414	NA	NA
GPA1	P08539	Guanine nucleotide-binding protein alpha-1 subunit OS=Saccharomyces cerevisiae (strain ATCC 204508 / S288c) GN=GPA1 PE=1 SV=3	1	0	0	0	11	NA	NA	NA	6.99434	NA	NA	NA
MET3	P08536	Sulfate adenylyltransferase OS=Saccharomyces cerevisiae (strain ATCC 204508 / S288c) GN=MET3 PE=1 SV=2	1	1	0	0	5	11	NA	NA	6.86957	7.25099	NA	NA
SAC6	P32599	Fimbrin OS=Saccharomyces cerevisiae (strain ATCC 204508 / S288c) GN=SAC6 PE=1 SV=1	1	1	1	1	32	27	17	12	8.00364	7.99911	7.92077	6.33109
GLC7	P32598	Serine/threonine-protein phosphatase PP1-2 OS=Saccharomyces cerevisiae (strain ATCC 204508 / S288c) GN=GLC7 PE=1 SV=1	1	1	1	1	13	14	11	9	7.79678	7.97487	7.83927	6.9421
SSE2	P32590	Heat shock protein homolog SSE2 OS=Saccharomyces cerevisiae (strain ATCC 204508 / S288c) GN=SSE2 PE=1 SV=3	1	1	1	1	38	41	8	5	8.11005	8.23475	7.53125	5.73817
ATG4	P53867	Cysteine protease ATG4 OS=Saccharomyces cerevisiae (strain ATCC 204508 / S288c) GN=ATG4 PE=1 SV=2	1	1	1	1	8	5	4	2	6.54843	6.56399	7.19412	6.00545
HCH1	P53834	Hsp90 co-chaperone HCH1 OS=Saccharomyces cerevisiae (strain ATCC 204508 / S288c) GN=HCH1 PE=1 SV=1	1	1	1	1	9	5	6	5	8.16779	7.73611	8.24546	6.25968
GOR1	P53839	Glyoxylate reductase 1 OS=Saccharomyces cerevisiae (strain ATCC 204508 / S288c) GN=GOR1 PE=1 SV=1	1	1	0	0	14	15	NA	NA	7.98165	8.16954	NA	NA
GYP7	P48365	GTPase-activating protein GYP7 OS=Saccharomyces cerevisiae (strain ATCC 204508 / S288c) GN=GYP7 PE=1 SV=1	1	1	0	0	16	10	2	NA	7.04971	6.60055	6.99454	NA
PAC10	P48363	Prefoldin subunit 3 OS=Saccharomyces cerevisiae (strain ATCC 204508 / S288c) GN=PAC10 PE=1 SV=1	1	1	0	0	7	4	NA	2	6.93734	6.56396	NA	5.70536
HGH1	P48362	Protein HGH1 OS=Saccharomyces cerevisiae (strain ATCC 204508 / S288c) GN=HGH1 PE=1 SV=2	1	0	0	0	10	NA	3	NA	6.76846	NA	6.79243	NA
ARH1	P48360	Probable NADPH:adrenodoxin oxidoreductase, mitochondrial OS=Saccharomyces cerevisiae (strain ATCC 204508 / S288c) GN=ARH1 PE=1 SV=1	1	1	0	0	7	14	NA	NA	6.633	7.02827	NA	NA
MLF3	P32047	Protein MLF3 OS=Saccharomyces cerevisiae (strain ATCC 204508 / S288c) GN=MLF3 PE=1 SV=2	1	1	0	0	5	3	NA	NA	6.0237	5.78525	NA	NA
RPL14A|RPL14B	P36105|P38754	60S ribosomal protein L14-A OS=Saccharomyces cerevisiae (strain ATCC 204508 / S288c) GN=RPL14A PE=1 SV=1|60S ribosomal protein L14-B OS=Saccharomyces cerevisiae (strain ATCC 204508 / S288c) GN=RPL14B PE=1 SV=1	1	0	0	0	5	4	NA	NA	6.55996	7.17997	NA	NA
YPT6	Q99260	GTP-binding protein YPT6 OS=Saccharomyces cerevisiae (strain ATCC 204508 / S288c) GN=YPT6 PE=1 SV=1	1	1	0	0	12	11	NA	NA	7.32728	7.15758	NA	NA
CDC25	P04821	Cell division control protein 25 OS=Saccharomyces cerevisiae (strain ATCC 204508 / S288c) GN=CDC25 PE=1 SV=1	1	1	1	1	10	4	6	3	6.78724	7.29969	7.309	5.37901
CRG1	P38892	Probable S-adenosylmethionine-dependent methyltransferase CRG1 OS=Saccharomyces cerevisiae (strain ATCC 204508 / S288c) GN=CRG1 PE=1 SV=1	1	0	0	0	6	2	NA	NA	6.48639	5.9054	NA	NA
PMT1	P33775	Dolichyl-phosphate-mannose--protein mannosyltransferase 1 OS=Saccharomyces cerevisiae (strain ATCC 204508 / S288c) GN=PMT1 PE=1 SV=1	1	0	0	0	10	NA	NA	NA	6.79113	NA	NA	NA
CTR1	P49573	Copper transport protein CTR1 OS=Saccharomyces cerevisiae (strain ATCC 204508 / S288c) GN=CTR1 PE=1 SV=1	1	0	0	0	6	3	NA	NA	6.72992	5.99529	NA	NA
SET3	P36124	SET domain-containing protein 3 OS=Saccharomyces cerevisiae (strain ATCC 204508 / S288c) GN=SET3 PE=1 SV=1	1	0	0	0	3	NA	NA	NA	5.81844	NA	NA	NA
RPC37	P36121	DNA-directed RNA polymerase III subunit RPC5 OS=Saccharomyces cerevisiae (strain ATCC 204508 / S288c) GN=RPC37 PE=1 SV=1	1	1	0	0	8	3	NA	NA	6.46766	6.01056	NA	NA
SAP190	P36123	SIT4-associating protein SAP190 OS=Saccharomyces cerevisiae (strain ATCC 204508 / S288c) GN=SAP190 PE=1 SV=2	1	1	1	1	18	10	6	8	6.87367	6.71537	7.38236	5.93194
IFA38	P38286	Very-long-chain 3-oxoacyl-CoA reductase OS=Saccharomyces cerevisiae (strain ATCC 204508 / S288c) GN=IFA38 PE=1 SV=1	1	0	0	0	4	NA	NA	NA	6.7102	NA	NA	NA
BEM2	P39960	GTPase-activating protein BEM2/IPL2 OS=Saccharomyces cerevisiae (strain ATCC 204508 / S288c) GN=BEM2 PE=1 SV=1	1	1	1	0	22	7	6	NA	6.25341	6.06951	7.02309	NA
AIM10	P39965	Probable proline--tRNA ligase, mitochondrial OS=Saccharomyces cerevisiae (strain ATCC 204508 / S288c) GN=AIM10 PE=1 SV=1	1	1	0	0	10	12	NA	NA	6.55093	6.87244	NA	NA
PTC2	P39966	Protein phosphatase 2C homolog 2 OS=Saccharomyces cerevisiae (strain ATCC 204508 / S288c) GN=PTC2 PE=1 SV=1	1	1	0	0	14	15	NA	NA	7.53011	7.68598	NA	NA
BOI2	P39969	Protein BOI2 OS=Saccharomyces cerevisiae (strain ATCC 204508 / S288c) GN=BOI2 PE=1 SV=1	1	0	0	0	4	NA	NA	NA	6.05282	NA	NA	NA
VAC8	P39968	Vacuolar protein 8 OS=Saccharomyces cerevisiae (strain ATCC 204508 / S288c) GN=VAC8 PE=1 SV=3	1	1	1	0	18	8	4	NA	7.28496	6.61259	7.02931	NA
SPP381	P38282	Pre-mRNA-splicing factor SPP381 OS=Saccharomyces cerevisiae (strain ATCC 204508 / S288c) GN=SPP381 PE=1 SV=1	0	0	0	1	2	NA	NA	4	5.47333	NA	NA	6.08594
YCP4	P25349	Flavoprotein-like protein YCP4 OS=Saccharomyces cerevisiae (strain ATCC 204508 / S288c) GN=YCP4 PE=1 SV=1	1	1	0	0	14	14	NA	NA	8.1899	7.98064	NA	NA
YOR238W	Q08634	Uncharacterized protein YOR238W OS=Saccharomyces cerevisiae (strain ATCC 204508 / S288c) GN=YOR238W PE=1 SV=2	1	1	0	0	4	5	NA	NA	6.03508	6.41229	NA	NA
CDC10	P25342	Cell division control protein 10 OS=Saccharomyces cerevisiae (strain ATCC 204508 / S288c) GN=CDC10 PE=1 SV=1	1	1	1	1	9	7	4	3	7.10162	7.18783	7.66951	5.70775
PFK26	P40433	6-phosphofructo-2-kinase 1 OS=Saccharomyces cerevisiae (strain ATCC 204508 / S288c) GN=PFK26 PE=1 SV=1	1	1	0	0	9	5	NA	NA	6.23236	6.09101	NA	NA
MKS1	P34072	Negative regulator of RAS-cAMP pathway OS=Saccharomyces cerevisiae (strain ATCC 204508 / S288c) GN=MKS1 PE=1 SV=2	1	1	0	0	8	4	NA	NA	5.93696	6.14616	NA	NA
LTV1	P34078	Protein LTV1 OS=Saccharomyces cerevisiae (strain ATCC 204508 / S288c) GN=LTV1 PE=1 SV=2	1	1	0	0	7	2	NA	NA	6.39277	5.88774	NA	NA
SEC65	P29478	Signal recognition particle subunit SEC65 OS=Saccharomyces cerevisiae (strain ATCC 204508 / S288c) GN=SEC65 PE=1 SV=1	1	0	0	0	4	4	NA	NA	6.35787	6.28784	NA	NA
RRP40	Q08285	Exosome complex component RRP40 OS=Saccharomyces cerevisiae (strain ATCC 204508 / S288c) GN=RRP40 PE=1 SV=2	1	1	0	0	8	10	NA	NA	6.45212	7.13814	NA	NA
PPM2	Q08282	tRNA wybutosine-synthesizing protein 4 OS=Saccharomyces cerevisiae (strain ATCC 204508 / S288c) GN=PPM2 PE=1 SV=2	1	0	0	0	2	NA	NA	NA	5.73419	NA	NA	NA
TRM112	P53738	Multifunctional methyltransferase subunit TRM112 OS=Saccharomyces cerevisiae (strain ATCC 204508 / S288c) GN=TRM112 PE=1 SV=1	1	1	0	0	4	4	NA	NA	6.74944	6.50674	NA	NA
FPK1	P53739	Flippase kinase 1 OS=Saccharomyces cerevisiae (strain ATCC 204508 / S288c) GN=FPK1 PE=1 SV=1	1	1	0	0	6	8	NA	NA	6.28217	6.4619	NA	NA
GCD1	P09032	Translation initiation factor eIF-2B subunit gamma OS=Saccharomyces cerevisiae (strain ATCC 204508 / S288c) GN=GCD1 PE=1 SV=3	1	1	1	1	13	9	14	7	6.79375	6.78381	7.69531	6.11397
ALG12	P53730	Dol-P-Man:Man(7)GlcNAc(2)-PP-Dol alpha-1,6-mannosyltransferase OS=Saccharomyces cerevisiae (strain ATCC 204508 / S288c) GN=ALG12 PE=1 SV=1	1	0	0	0	4	NA	NA	NA	6.36236	NA	NA	NA
ARC35	P53731	Actin-related protein 2/3 complex subunit 2 OS=Saccharomyces cerevisiae (strain ATCC 204508 / S288c) GN=ARC35 PE=1 SV=1	1	1	1	0	15	12	3	2	7.56192	7.95547	7.20252	6.21631
DBP6	P53734	ATP-dependent RNA helicase DBP6 OS=Saccharomyces cerevisiae (strain ATCC 204508 / S288c) GN=DBP6 PE=1 SV=1	1	0	0	0	5	NA	NA	NA	5.66221	NA	NA	NA
TDA1	Q03533	Serine/threonine-protein kinase TDA1 OS=Saccharomyces cerevisiae (strain ATCC 204508 / S288c) GN=TDA1 PE=1 SV=1	1	1	1	0	9	10	5	NA	6.80185	6.77738	7.17082	NA
SPT5	P27692	Transcription elongation factor SPT5 OS=Saccharomyces cerevisiae (strain ATCC 204508 / S288c) GN=SPT5 PE=1 SV=1	1	1	0	0	30	29	NA	NA	6.98036	7.41676	NA	NA
GSY2	P27472	Glycogen [starch] synthase isoform 2 OS=Saccharomyces cerevisiae (strain ATCC 204508 / S288c) GN=GSY2 PE=1 SV=3	1	1	1	1	20	25	21	15	7.71049	7.99339	8.45486	7.28165
NSR1	P27476	Nuclear localization sequence-binding protein OS=Saccharomyces cerevisiae (strain ATCC 204508 / S288c) GN=NSR1 PE=1 SV=1	1	1	1	1	16	9	10	9	7.08506	7.0442	7.92178	6.59692
MUK1	Q02866	Protein MUK1 OS=Saccharomyces cerevisiae (strain ATCC 204508 / S288c) GN=MUK1 PE=1 SV=1	1	0	0	0	6	2	2	NA	6.14324	5.60592	6.51771	NA
YNL208W	P40159	Uncharacterized protein YNL208W OS=Saccharomyces cerevisiae (strain ATCC 204508 / S288c) GN=YNL208W PE=1 SV=2	0	1	0	0	3	3	NA	NA	6.69265	6.61644	NA	NA
SSB2	P40150	Heat shock protein SSB2 OS=Saccharomyces cerevisiae (strain ATCC 204508 / S288c) GN=SSB2 PE=1 SV=2	0	1	0	0	2	2	NA	NA	6.83788	7.30335	NA	NA
IES2	P40154	Ino eighty subunit 2 OS=Saccharomyces cerevisiae (strain ATCC 204508 / S288c) GN=IES2 PE=1 SV=1	1	1	0	0	5	4	NA	NA	6.19299	6.88389	NA	NA
VID27	P40157	Vacuolar import and degradation protein 27 OS=Saccharomyces cerevisiae (strain ATCC 204508 / S288c) GN=VID27 PE=1 SV=1	1	1	1	1	18	6	10	4	6.59938	6.35522	7.33854	5.7324
TRR2	P38816	Thioredoxin reductase 2, mitochondrial OS=Saccharomyces cerevisiae (strain ATCC 204508 / S288c) GN=TRR2 PE=1 SV=1	1	1	0	0	7	8	NA	NA	7.11409	7.109	NA	NA
SBE22	P38814	Protein SBE22 OS=Saccharomyces cerevisiae (strain ATCC 204508 / S288c) GN=SBE22 PE=1 SV=1	1	0	0	0	9	3	NA	NA	6.24477	5.83372	NA	NA
BIG1	P38813	Protein BIG1 OS=Saccharomyces cerevisiae (strain ATCC 204508 / S288c) GN=BIG1 PE=1 SV=1	1	0	0	0	7	NA	NA	NA	6.11888	NA	NA	NA
SFB3	P38810	SED5-binding protein 3 OS=Saccharomyces cerevisiae (strain ATCC 204508 / S288c) GN=SFB3 PE=1 SV=1	1	1	1	0	17	10	5	2	6.97051	6.94411	7.10407	5.47972
CTM1	P38818	Cytochrome c lysine N-methyltransferase 1 OS=Saccharomyces cerevisiae (strain ATCC 204508 / S288c) GN=CTM1 PE=1 SV=1	1	1	0	0	5	4	NA	NA	6.26585	6.08401	NA	NA
SCJ1	P25303	DnaJ-related protein SCJ1 OS=Saccharomyces cerevisiae (strain ATCC 204508 / S288c) GN=SCJ1 PE=1 SV=2	1	1	0	0	12	8	NA	NA	6.59488	6.51105	NA	NA
PEP8	P40335	Carboxypeptidase Y-deficient protein 8 OS=Saccharomyces cerevisiae (strain ATCC 204508 / S288c) GN=PEP8 PE=1 SV=2	1	1	0	0	9	9	3	NA	6.86972	6.73521	6.67626	NA
RFC4	P40339	Replication factor C subunit 4 OS=Saccharomyces cerevisiae (strain ATCC 204508 / S288c) GN=RFC4 PE=1 SV=1	1	1	0	0	2	3	NA	NA	5.90542	5.84695	NA	NA
MAK21	Q12176	Ribosome biogenesis protein MAK21 OS=Saccharomyces cerevisiae (strain ATCC 204508 / S288c) GN=MAK21 PE=1 SV=1	1	0	0	0	3	2	NA	NA	5.68114	6.08566	NA	NA
YLL056C	Q12177	Uncharacterized protein YLL056C OS=Saccharomyces cerevisiae (strain ATCC 204508 / S288c) GN=YLL056C PE=2 SV=1	1	1	0	0	2	11	NA	NA	6.50908	7.15475	NA	NA
HAL5	P38970	Serine/threonine-protein kinase HAL5 OS=Saccharomyces cerevisiae (strain ATCC 204508 / S288c) GN=HAL5 PE=1 SV=2	1	0	0	0	5	NA	NA	NA	5.94422	NA	NA	NA
FCY1	Q12178	Cytosine deaminase OS=Saccharomyces cerevisiae (strain ATCC 204508 / S288c) GN=FCY1 PE=1 SV=1	1	1	0	0	7	8	NA	NA	7.67889	8.19493	NA	NA
ADE6	P38972	Phosphoribosylformylglycinamidine synthase OS=Saccharomyces cerevisiae (strain ATCC 204508 / S288c) GN=ADE6 PE=1 SV=2	1	1	0	1	49	52	NA	6	8.06235	8.65913	NA	6.05767
NUF2	P33895	Kinetochore protein NUF2 OS=Saccharomyces cerevisiae (strain ATCC 204508 / S288c) GN=NUF2 PE=1 SV=1	1	0	0	0	4	NA	NA	NA	6.53568	NA	NA	NA
GCN1	P33892	eIF-2-alpha kinase activator GCN1 OS=Saccharomyces cerevisiae (strain ATCC 204508 / S288c) GN=GCN1 PE=1 SV=1	1	1	1	0	97	59	11	2	7.60209	7.178	7.31096	5.19411
TIP20	P33891	Protein transport protein TIP20 OS=Saccharomyces cerevisiae (strain ATCC 204508 / S288c) GN=TIP20 PE=1 SV=1	1	0	0	0	9	NA	NA	NA	6.43673	NA	NA	NA
FRS1	P15624	Phenylalanine--tRNA ligase beta subunit OS=Saccharomyces cerevisiae (strain ATCC 204508 / S288c) GN=FRS1 PE=1 SV=3	1	1	1	1	33	36	6	3	8.0579	8.5646	7.26152	5.63044
NDE2	Q07500	External NADH-ubiquinone oxidoreductase 2, mitochondrial OS=Saccharomyces cerevisiae (strain ATCC 204508 / S288c) GN=NDE2 PE=1 SV=1	1	0	0	0	10	NA	NA	NA	6.97229	NA	NA	NA
YDL086W	Q07505	Putative carboxymethylenebutenolidase OS=Saccharomyces cerevisiae (strain ATCC 204508 / S288c) GN=YDL086W PE=1 SV=1	1	1	0	0	9	8	NA	NA	7.56998	7.81992	NA	NA
PDX1	P16451	Pyruvate dehydrogenase complex protein X component, mitochondrial OS=Saccharomyces cerevisiae (strain ATCC 204508 / S288c) GN=PDX1 PE=1 SV=1	1	1	0	0	5	3	NA	NA	5.9153	6.17608	NA	NA
RKM4	Q12504	Ribosomal lysine N-methyltransferase 4 OS=Saccharomyces cerevisiae (strain ATCC 204508 / S288c) GN=RKM4 PE=1 SV=1	1	0	0	0	8	NA	NA	NA	6.57069	NA	NA	NA
AVL9	Q12500	Late secretory pathway protein AVL9 OS=Saccharomyces cerevisiae (strain ATCC 204508 / S288c) GN=AVL9 PE=1 SV=1	1	1	0	0	18	12	NA	NA	6.80029	6.67035	NA	NA
ARP6	Q12509	Actin-like protein ARP6 OS=Saccharomyces cerevisiae (strain ATCC 204508 / S288c) GN=ARP6 PE=1 SV=1	1	1	0	0	7	7	2	3	6.23032	6.38892	6.88412	5.71754
RPE1	P46969	Ribulose-phosphate 3-epimerase OS=Saccharomyces cerevisiae (strain ATCC 204508 / S288c) GN=RPE1 PE=1 SV=1	1	1	0	0	7	8	2	NA	7.40826	7.6075	6.88093	NA
FUN12	P39730	Eukaryotic translation initiation factor 5B OS=Saccharomyces cerevisiae (strain ATCC 204508 / S288c) GN=FUN12 PE=1 SV=2	1	1	0	1	11	26	NA	9	6.65379	7.49451	NA	6.36165
MTW1	P39731	Kinetochore-associated protein MTW1 OS=Saccharomyces cerevisiae (strain ATCC 204508 / S288c) GN=MTW1 PE=1 SV=2	1	0	0	0	5	NA	NA	NA	5.5765	NA	NA	NA
INO1	P11986	Inositol-3-phosphate synthase OS=Saccharomyces cerevisiae (strain ATCC 204508 / S288c) GN=INO1 PE=1 SV=3	1	1	0	0	17	15	NA	NA	7.0598	7.08399	NA	NA
TLG2	Q08144	T-SNARE affecting a late Golgi compartment protein 2 OS=Saccharomyces cerevisiae (strain ATCC 204508 / S288c) GN=TLG2 PE=1 SV=1	1	0	0	0	3	NA	NA	NA	5.97249	NA	NA	NA
SIM1	P40472	Probable secreted beta-glucosidase SIM1 OS=Saccharomyces cerevisiae (strain ATCC 204508 / S288c) GN=SIM1 PE=1 SV=2	1	1	0	0	4	3	NA	NA	6.77508	6.69846	NA	NA
MSC3	Q05812	Meiotic sister-chromatid recombination protein 3 OS=Saccharomyces cerevisiae (strain ATCC 204508 / S288c) GN=MSC3 PE=1 SV=1	1	1	0	0	4	4	NA	NA	5.96748	5.90695	NA	NA
RPB2	P08518	DNA-directed RNA polymerase II subunit RPB2 OS=Saccharomyces cerevisiae (strain ATCC 204508 / S288c) GN=RPB2 PE=1 SV=2	1	1	1	1	43	37	7	7	7.16375	7.66923	7.36193	6.19541
SEG2	P34250	Eisosome protein SEG2 OS=Saccharomyces cerevisiae (strain ATCC 204508 / S288c) GN=SEG2 PE=1 SV=1	1	1	0	1	4	5	NA	3	5.90862	5.90679	NA	6.03639
KTI12	P34253	Protein KTI12 OS=Saccharomyces cerevisiae (strain ATCC 204508 / S288c) GN=KTI12 PE=1 SV=2	1	0	0	0	5	2	NA	NA	6.34171	6.28873	NA	NA
SER2	P42941	Phosphoserine phosphatase OS=Saccharomyces cerevisiae (strain ATCC 204508 / S288c) GN=SER2 PE=1 SV=1	1	1	0	0	11	12	NA	NA	7.71788	7.9661	NA	NA
CIR1	P42940	Probable electron transfer flavoprotein subunit beta OS=Saccharomyces cerevisiae (strain ATCC 204508 / S288c) GN=CIR1 PE=1 SV=1	1	1	0	0	14	12	NA	NA	7.65747	7.68854	NA	NA
CCT7	P42943	T-complex protein 1 subunit eta OS=Saccharomyces cerevisiae (strain ATCC 204508 / S288c) GN=CCT7 PE=1 SV=1	1	1	1	1	29	26	9	11	7.54903	7.59685	7.5206	6.19919
YGR210C	P42942	Uncharacterized GTP-binding protein YGR210C OS=Saccharomyces cerevisiae (strain ATCC 204508 / S288c) GN=YGR210C PE=1 SV=1	1	1	0	0	9	10	NA	NA	6.79894	7.1174	NA	NA
PAM16	P42949	Mitochondrial import inner membrane translocase subunit TIM16 OS=Saccharomyces cerevisiae (strain ATCC 204508 / S288c) GN=PAM16 PE=1 SV=1	1	0	0	0	8	2	NA	NA	6.62043	5.86876	NA	NA
ILV3	P39522	Dihydroxy-acid dehydratase, mitochondrial OS=Saccharomyces cerevisiae (strain ATCC 204508 / S288c) GN=ILV3 PE=1 SV=2	1	1	0	1	27	30	NA	2	7.80714	8.22401	NA	5.73046
CEM1	P39525	3-oxoacyl-[acyl-carrier-protein] synthase homolog OS=Saccharomyces cerevisiae (strain ATCC 204508 / S288c) GN=CEM1 PE=1 SV=1	1	1	0	0	5	7	NA	NA	6.39759	7.01975	NA	NA
MLP1	Q02455	Protein MLP1 OS=Saccharomyces cerevisiae (strain ATCC 204508 / S288c) GN=MLP1 PE=1 SV=2	1	1	0	0	29	7	NA	NA	6.38162	5.91179	NA	NA
TBF1	Q02457	Protein TBF1 OS=Saccharomyces cerevisiae (strain ATCC 204508 / S288c) GN=TBF1 PE=1 SV=2	1	0	0	0	2	NA	NA	NA	5.29038	NA	NA	NA
PSA1	P41940	Mannose-1-phosphate guanyltransferase OS=Saccharomyces cerevisiae (strain ATCC 204508 / S288c) GN=PSA1 PE=1 SV=2	1	1	1	1	24	26	20	17	8.73865	8.76029	8.57304	7.29624
CKA2	P19454	Casein kinase II subunit alpha' OS=Saccharomyces cerevisiae (strain ATCC 204508 / S288c) GN=CKA2 PE=1 SV=2	1	1	1	1	9	6	7	8	6.99352	7.024	7.78545	6.67289
GYP5	Q12344	GTPase-activating protein GYP5 OS=Saccharomyces cerevisiae (strain ATCC 204508 / S288c) GN=GYP5 PE=1 SV=1	1	1	0	0	26	14	NA	NA	7.11098	6.72743	NA	NA
HAT1	Q12341	Histone acetyltransferase type B catalytic subunit OS=Saccharomyces cerevisiae (strain ATCC 204508 / S288c) GN=HAT1 PE=1 SV=1	1	1	0	0	10	8	NA	NA	6.62967	6.78099	NA	NA
MED4	Q12343	Mediator of RNA polymerase II transcription subunit 4 OS=Saccharomyces cerevisiae (strain ATCC 204508 / S288c) GN=MED4 PE=1 SV=1	1	1	0	0	7	6	NA	NA	6.40006	6.3084	NA	NA
LDB17	Q12342	Protein LDB17 OS=Saccharomyces cerevisiae (strain ATCC 204508 / S288c) GN=LDB17 PE=1 SV=1	1	0	0	0	3	NA	NA	NA	5.62711	NA	NA	NA
APL6	P46682	AP-3 complex subunit beta OS=Saccharomyces cerevisiae (strain ATCC 204508 / S288c) GN=APL6 PE=1 SV=2	1	1	1	1	22	15	9	11	6.59335	7.40292	7.33611	6.21075
YAR1	P46683	Ankyrin repeat-containing protein YAR1 OS=Saccharomyces cerevisiae (strain ATCC 204508 / S288c) GN=YAR1 PE=1 SV=1	1	1	0	0	12	8	NA	NA	7.24461	6.93154	NA	NA
AIP1	P46680	Actin-interacting protein 1 OS=Saccharomyces cerevisiae (strain ATCC 204508 / S288c) GN=AIP1 PE=1 SV=1	1	1	0	0	23	21	NA	NA	7.99505	8.37953	NA	NA
DLD2	P46681	D-lactate dehydrogenase [cytochrome] 2, mitochondrial OS=Saccharomyces cerevisiae (strain ATCC 204508 / S288c) GN=DLD2 PE=1 SV=1	1	1	0	0	19	20	NA	NA	7.51924	7.66819	NA	NA
APT1	P49435	Adenine phosphoribosyltransferase 1 OS=Saccharomyces cerevisiae (strain ATCC 204508 / S288c) GN=APT1 PE=1 SV=3	1	1	1	1	8	8	5	3	7.81171	7.79633	7.67943	5.53239
CCC1	P47818	Protein CCC1 OS=Saccharomyces cerevisiae (strain ATCC 204508 / S288c) GN=CCC1 PE=1 SV=1	1	0	0	0	8	NA	NA	NA	6.50539	NA	NA	NA
TPK3	P05986	cAMP-dependent protein kinase type 3 OS=Saccharomyces cerevisiae (strain ATCC 204508 / S288c) GN=TPK3 PE=1 SV=2	1	0	0	0	3	NA	NA	NA	5.73856	NA	NA	NA
YGR237C	P50089	Uncharacterized protein YGR237C OS=Saccharomyces cerevisiae (strain ATCC 204508 / S288c) GN=YGR237C PE=1 SV=1	0	1	0	0	2	5	NA	NA	5.2883	6.5015	NA	NA
MIC26	P50087	MICOS subunit MIC26 OS=Saccharomyces cerevisiae (strain ATCC 204508 / S288c) GN=MIC26 PE=1 SV=1	1	1	0	0	9	2	NA	NA	6.77705	5.47553	NA	NA
NAS6	P50086	Probable 26S proteasome regulatory subunit p28 OS=Saccharomyces cerevisiae (strain ATCC 204508 / S288c) GN=NAS6 PE=1 SV=1	1	1	0	0	12	12	NA	NA	7.69149	7.43494	NA	NA
PHB2	P50085	Prohibitin-2 OS=Saccharomyces cerevisiae (strain ATCC 204508 / S288c) GN=PHB2 PE=1 SV=2	1	0	0	0	3	2	NA	NA	6.18243	5.90653	NA	NA
PYC1	P11154	Pyruvate carboxylase 1 OS=Saccharomyces cerevisiae (strain ATCC 204508 / S288c) GN=PYC1 PE=1 SV=2	1	1	0	0	13	15	NA	NA	7.86245	7.88811	NA	NA
LHP1	P33399	La protein homolog OS=Saccharomyces cerevisiae (strain ATCC 204508 / S288c) GN=LHP1 PE=1 SV=2	1	1	0	0	13	15	NA	NA	7.31873	7.47658	NA	NA
AAP1	P37898	Alanine/arginine aminopeptidase OS=Saccharomyces cerevisiae (strain ATCC 204508 / S288c) GN=AAP1 PE=1 SV=2	1	1	0	0	34	36	NA	NA	7.88549	8.41751	NA	NA
RSP5	P39940	E3 ubiquitin-protein ligase RSP5 OS=Saccharomyces cerevisiae (strain ATCC 204508 / S288c) GN=RSP5 PE=1 SV=1	1	1	1	1	26	23	12	15	6.99394	6.99554	7.81203	6.62092
RPL17A	P05740	60S ribosomal protein L17-A OS=Saccharomyces cerevisiae (strain ATCC 204508 / S288c) GN=RPL17A PE=1 SV=4	1	0	0	0	3	7	NA	NA	6.2524	7.10769	NA	NA
UBC12	P52491	NEDD8-conjugating enzyme UBC12 OS=Saccharomyces cerevisiae (strain ATCC 204508 / S288c) GN=UBC12 PE=1 SV=1	1	0	0	0	4	NA	NA	NA	6.32761	NA	NA	NA
YKR070W	P36151	Uncharacterized protein YKR070W OS=Saccharomyces cerevisiae (strain ATCC 204508 / S288c) GN=YKR070W PE=1 SV=1	1	1	0	0	10	9	NA	NA	7.2656	7.50544	NA	NA
PAN6	P40459	Pantoate--beta-alanine ligase OS=Saccharomyces cerevisiae (strain ATCC 204508 / S288c) GN=PAN6 PE=1 SV=2	1	1	0	0	13	12	NA	NA	7.54283	7.80457	NA	NA
COA1	P40452	Cytochrome c oxidase assembly factor 1 OS=Saccharomyces cerevisiae (strain ATCC 204508 / S288c) GN=COA1 PE=1 SV=1	1	0	0	0	3	NA	NA	NA	6.22229	NA	NA	NA
RRD1	P40454	Serine/threonine-protein phosphatase 2A activator 1 OS=Saccharomyces cerevisiae (strain ATCC 204508 / S288c) GN=RRD1 PE=1 SV=1	1	1	0	0	5	4	NA	NA	6.01243	6.43928	NA	NA
AHP1	P38013	Peroxiredoxin type-2 OS=Saccharomyces cerevisiae (strain ATCC 204508 / S288c) GN=AHP1 PE=1 SV=4	1	1	1	1	12	13	10	8	8.86157	9.1281	8.53336	7.18568
ASC1	P38011	Guanine nucleotide-binding protein subunit beta-like protein OS=Saccharomyces cerevisiae (strain ATCC 204508 / S288c) GN=ASC1 PE=1 SV=4	1	1	1	1	12	12	7	5	8.21842	8.56421	7.48759	6.25828
HSP104	P31539	Heat shock protein 104 OS=Saccharomyces cerevisiae (strain ATCC 204508 / S288c) GN=HSP104 PE=1 SV=2	1	1	1	1	79	86	58	54	8.7296	8.95261	8.93741	7.5386
ISW2	Q08773	ISWI chromatin-remodeling complex ATPase ISW2 OS=Saccharomyces cerevisiae (strain ATCC 204508 / S288c) GN=ISW2 PE=1 SV=1	1	0	0	0	4	NA	NA	NA	5.55276	NA	NA	NA
AIM6	Q07716	Altered inheritance of mitochondria protein 6 OS=Saccharomyces cerevisiae (strain ATCC 204508 / S288c) GN=AIM6 PE=3 SV=2	1	1	0	0	8	8	NA	NA	7.22658	7.25726	NA	NA
RPL8B	P29453	60S ribosomal protein L8-B OS=Saccharomyces cerevisiae (strain ATCC 204508 / S288c) GN=RPL8B PE=1 SV=3	1	1	0	0	8	10	NA	NA	6.74939	6.98761	NA	NA
CAP1	P28495	F-actin-capping protein subunit alpha OS=Saccharomyces cerevisiae (strain ATCC 204508 / S288c) GN=CAP1 PE=1 SV=1	1	1	0	1	9	10	2	4	7.7248	7.83148	6.99983	5.73625
YJU3	P28321	Monoglyceride lipase OS=Saccharomyces cerevisiae (strain ATCC 204508 / S288c) GN=YJU3 PE=1 SV=2	1	1	1	0	15	10	3	NA	7.46243	7.0589	7.21785	NA
PRB1	P09232	Cerevisin OS=Saccharomyces cerevisiae (strain ATCC 204508 / S288c) GN=PRB1 PE=1 SV=1	1	1	1	1	15	12	6	3	8.42113	8.57447	7.3876	5.74653
RAV1	P47104	Regulator of V-ATPase in vacuolar membrane protein 1 OS=Saccharomyces cerevisiae (strain ATCC 204508 / S288c) GN=RAV1 PE=1 SV=1	1	1	0	0	8	7	NA	NA	6.2911	5.82355	NA	NA
GEA1	P47102	ARF guanine-nucleotide exchange factor 1 OS=Saccharomyces cerevisiae (strain ATCC 204508 / S288c) GN=GEA1 PE=1 SV=1	1	0	0	0	6	NA	NA	NA	6.33465	NA	NA	NA
CPR7	P47103	Peptidyl-prolyl cis-trans isomerase CYP7 OS=Saccharomyces cerevisiae (strain ATCC 204508 / S288c) GN=CPR7 PE=1 SV=1	1	1	0	0	15	18	NA	NA	7.35036	7.40484	NA	NA
ARK1	P53974	Actin-regulating kinase 1 OS=Saccharomyces cerevisiae (strain ATCC 204508 / S288c) GN=ARK1 PE=1 SV=1	1	0	0	0	5	NA	NA	NA	6.39287	NA	NA	NA
YNR071C	P53757	Uncharacterized isomerase YNR071C OS=Saccharomyces cerevisiae (strain ATCC 204508 / S288c) GN=YNR071C PE=1 SV=1	1	1	0	0	4	4	NA	NA	6.31004	6.26563	NA	NA
DUS1	P53759	tRNA-dihydrouridine(16/17) synthase [NAD(P)(+)] OS=Saccharomyces cerevisiae (strain ATCC 204508 / S288c) GN=DUS1 PE=1 SV=1	1	1	0	0	7	4	NA	NA	6.27107	6.15127	NA	NA
HEF3	P53978	Elongation factor 3B OS=Saccharomyces cerevisiae (strain ATCC 204508 / S288c) GN=HEF3 PE=1 SV=2	1	0	0	0	7	NA	NA	NA	6.31381	NA	NA	NA
JIP5	Q06214	WD repeat-containing protein JIP5 OS=Saccharomyces cerevisiae (strain ATCC 204508 / S288c) GN=JIP5 PE=1 SV=2	1	0	0	0	3	NA	NA	NA	5.82222	NA	NA	NA
HYP2	P23301	Eukaryotic translation initiation factor 5A-1 OS=Saccharomyces cerevisiae (strain ATCC 204508 / S288c) GN=HYP2 PE=1 SV=3	1	1	1	0	8	5	7	5	7.37169	7.10562	7.91116	6.90207
VMA6	P32366	V-type proton ATPase subunit d OS=Saccharomyces cerevisiae (strain ATCC 204508 / S288c) GN=VMA6 PE=1 SV=2	1	0	0	0	7	4	NA	NA	6.95273	6.57313	NA	NA
SMY1	P32364	Kinesin-related protein SMY1 OS=Saccharomyces cerevisiae (strain ATCC 204508 / S288c) GN=SMY1 PE=1 SV=1	1	0	0	0	13	3	NA	NA	6.37545	5.8369	NA	NA
SAC1	P32368	Phosphoinositide phosphatase SAC1 OS=Saccharomyces cerevisiae (strain ATCC 204508 / S288c) GN=SAC1 PE=1 SV=1	1	1	1	0	17	8	8	NA	6.98529	6.15074	7.34009	NA
ECM14	P38836	Putative metallocarboxypeptidase ECM14 OS=Saccharomyces cerevisiae (strain ATCC 204508 / S288c) GN=ECM14 PE=1 SV=1	1	1	1	0	8	7	4	NA	7.05453	7.76303	7.64527	NA
IDP1	P21954	Isocitrate dehydrogenase [NADP], mitochondrial OS=Saccharomyces cerevisiae (strain ATCC 204508 / S288c) GN=IDP1 PE=1 SV=1	1	1	1	1	26	28	6	6	8.25935	8.73322	7.22932	6.06812
OPI1	P21957	Transcriptional repressor OPI1 OS=Saccharomyces cerevisiae (strain ATCC 204508 / S288c) GN=OPI1 PE=1 SV=1	1	0	0	0	3	NA	NA	NA	5.78928	NA	NA	NA
VPS41	P38959	Vacuolar protein sorting-associated protein 41 OS=Saccharomyces cerevisiae (strain ATCC 204508 / S288c) GN=VPS41 PE=1 SV=2	1	0	0	0	3	NA	NA	NA	6.46081	NA	NA	NA
GET3	Q12154	ATPase GET3 OS=Saccharomyces cerevisiae (strain ATCC 204508 / S288c) GN=GET3 PE=1 SV=1	1	1	1	1	17	15	8	8	7.90106	7.77536	7.99256	6.46153
AIM7	Q12156	Protein AIM7 OS=Saccharomyces cerevisiae (strain ATCC 204508 / S288c) GN=AIM7 PE=1 SV=1	1	1	0	0	5	5	NA	NA	7.3099	7.05818	NA	NA
YRA1	Q12159	RNA annealing protein YRA1 OS=Saccharomyces cerevisiae (strain ATCC 204508 / S288c) GN=YRA1 PE=1 SV=2	1	1	0	0	7	4	NA	NA	6.6874	6.58079	NA	NA
VPS53	P47061	Vacuolar protein sorting-associated protein 53 OS=Saccharomyces cerevisiae (strain ATCC 204508 / S288c) GN=VPS53 PE=1 SV=1	1	0	0	0	8	NA	NA	NA	6.43452	NA	NA	NA
VPS74	Q06385	Vacuolar protein sorting-associated protein 74 OS=Saccharomyces cerevisiae (strain ATCC 204508 / S288c) GN=VPS74 PE=1 SV=1	1	1	0	0	11	8	2	NA	7.29442	7.33685	6.98242	NA
ERG11	P10614	Lanosterol 14-alpha demethylase OS=Saccharomyces cerevisiae (strain ATCC 204508 / S288c) GN=ERG11 PE=1 SV=1	1	0	0	0	8	2	NA	NA	6.75676	6.32927	NA	NA
FRQ1	Q06389	Calcium-binding protein NCS-1 OS=Saccharomyces cerevisiae (strain ATCC 204508 / S288c) GN=FRQ1 PE=1 SV=2	1	0	0	0	4	2	NA	NA	6.53048	6.44763	NA	NA
PKH1	Q03407	Serine/threonine-protein kinase PKH1 OS=Saccharomyces cerevisiae (strain ATCC 204508 / S288c) GN=PKH1 PE=1 SV=1	1	1	0	0	6	6	NA	NA	6.35722	6.38943	NA	NA
KAR2	P16474	78 kDa glucose-regulated protein homolog OS=Saccharomyces cerevisiae (strain ATCC 204508 / S288c) GN=KAR2 PE=1 SV=1	1	1	1	1	37	38	27	26	8.41406	8.6929	8.31352	7.17469
ATG20	Q07528	Autophagy-related protein 20 OS=Saccharomyces cerevisiae (strain ATCC 204508 / S288c) GN=ATG20 PE=1 SV=1	1	1	0	0	12	6	NA	NA	6.68879	6.29428	NA	NA
TRM3	Q07527	tRNA (guanosine(18)-2'-O)-methyltransferase OS=Saccharomyces cerevisiae (strain ATCC 204508 / S288c) GN=TRM3 PE=1 SV=1	1	1	0	0	31	31	NA	NA	6.95711	7.10933	NA	NA
LCB1	P25045	Serine palmitoyltransferase 1 OS=Saccharomyces cerevisiae (strain ATCC 204508 / S288c) GN=LCB1 PE=1 SV=2	1	0	0	0	10	NA	NA	NA	6.70568	NA	NA	NA
ACO2	P39533	Homocitrate dehydratase, mitochondrial OS=Saccharomyces cerevisiae (strain ATCC 204508 / S288c) GN=ACO2 PE=1 SV=1	1	1	0	0	18	18	NA	NA	7.2686	7.51708	NA	NA
RCY1	P39531	Recyclin-1 OS=Saccharomyces cerevisiae (strain ATCC 204508 / S288c) GN=RCY1 PE=1 SV=4	1	1	0	0	11	3	NA	NA	6.23452	5.87875	NA	NA
UBP12	P39538	Ubiquitin carboxyl-terminal hydrolase 12 OS=Saccharomyces cerevisiae (strain ATCC 204508 / S288c) GN=UBP12 PE=1 SV=1	1	1	1	1	20	18	20	20	7.15559	7.19411	7.93062	6.47771
FAT1	P38225	Very long-chain fatty acid transport protein OS=Saccharomyces cerevisiae (strain ATCC 204508 / S288c) GN=FAT1 PE=1 SV=2	1	1	0	0	18	9	NA	NA	7.16211	6.63116	NA	NA
CDS1	P38221	Phosphatidate cytidylyltransferase OS=Saccharomyces cerevisiae (strain ATCC 204508 / S288c) GN=CDS1 PE=1 SV=1	1	0	0	0	2	NA	NA	NA	6.34579	NA	NA	NA
RKM3	P38222	Ribosomal lysine N-methyltransferase 3 OS=Saccharomyces cerevisiae (strain ATCC 204508 / S288c) GN=RKM3 PE=1 SV=1	1	0	0	0	3	NA	2	NA	5.94133	NA	6.54372	NA
TCM62	P38228	Mitochondrial chaperone TCM62 OS=Saccharomyces cerevisiae (strain ATCC 204508 / S288c) GN=TCM62 PE=1 SV=2	1	1	0	0	6	8	NA	NA	5.95938	6.37531	NA	NA
TSR1	Q07381	Ribosome biogenesis protein TSR1 OS=Saccharomyces cerevisiae (strain ATCC 204508 / S288c) GN=TSR1 PE=1 SV=1	1	1	0	0	5	9	NA	NA	6.11672	6.52646	NA	NA
GLK1	P17709	Glucokinase-1 OS=Saccharomyces cerevisiae (strain ATCC 204508 / S288c) GN=GLK1 PE=1 SV=1	1	1	1	1	24	26	20	13	8.72226	8.70788	8.15114	6.79877
SDH1	Q00711	Succinate dehydrogenase [ubiquinone] flavoprotein subunit, mitochondrial OS=Saccharomyces cerevisiae (strain ATCC 204508 / S288c) GN=SDH1 PE=1 SV=1	1	1	1	0	17	13	5	2	7.81576	7.39317	7.43851	5.66951
UGA1	P17649	4-aminobutyrate aminotransferase OS=Saccharomyces cerevisiae (strain ATCC 204508 / S288c) GN=UGA1 PE=1 SV=2	1	1	1	1	27	29	5	11	7.73419	8.15826	7.27276	6.38159
PEX3	P28795	Peroxisomal biogenesis factor 3 OS=Saccharomyces cerevisiae (strain ATCC 204508 / S288c) GN=PEX3 PE=1 SV=1	1	0	0	0	4	NA	NA	NA	6.0609	NA	NA	NA
SEC20	P28791	Protein transport protein SEC20 OS=Saccharomyces cerevisiae (strain ATCC 204508 / S288c) GN=SEC20 PE=1 SV=1	1	0	0	0	3	NA	NA	NA	5.74245	NA	NA	NA
PUP3	P25451	Proteasome subunit beta type-3 OS=Saccharomyces cerevisiae (strain ATCC 204508 / S288c) GN=PUP3 PE=1 SV=1	1	1	1	1	6	7	4	6	7.15577	7.33183	7.63001	6.26161
TAT1	P38085	Valine/tyrosine/tryptophan amino-acid permease 1 OS=Saccharomyces cerevisiae (strain ATCC 204508 / S288c) GN=TAT1 PE=1 SV=1	1	0	0	0	2	NA	NA	NA	5.25849	NA	NA	NA
RIP1	P08067	Cytochrome b-c1 complex subunit Rieske, mitochondrial OS=Saccharomyces cerevisiae (strain ATCC 204508 / S288c) GN=RIP1 PE=1 SV=1	1	0	0	0	8	NA	NA	NA	6.54997	NA	NA	NA
YJR008W	P47085	MEMO1 family protein YJR008W OS=Saccharomyces cerevisiae (strain ATCC 204508 / S288c) GN=YJR008W PE=1 SV=1	1	1	0	0	9	6	NA	NA	6.80898	6.46662	NA	NA
SDH6	Q3E785	Succinate dehydrogenase assembly factor 1, mitochondrial OS=Saccharomyces cerevisiae (strain ATCC 204508 / S288c) GN=SDH6 PE=1 SV=1	1	1	0	0	4	4	NA	NA	6.31011	6.53758	NA	NA
SPT16	P32558	FACT complex subunit SPT16 OS=Saccharomyces cerevisiae (strain ATCC 204508 / S288c) GN=SPT16 PE=1 SV=1	1	1	1	1	37	47	28	27	7.55504	7.51292	7.90538	6.7615
BMH2	P34730	Protein BMH2 OS=Saccharomyces cerevisiae (strain ATCC 204508 / S288c) GN=BMH2 PE=1 SV=3	1	1	1	1	5	5	3	4	8.21034	7.88044	7.79441	6.89386
CAK1	P43568	Serine/threonine-protein kinase CAK1 OS=Saccharomyces cerevisiae (strain ATCC 204508 / S288c) GN=CAK1 PE=1 SV=1	1	1	0	0	8	6	NA	NA	6.55489	6.62699	NA	NA
CAF16	P43569	CCR4-associated factor 16 OS=Saccharomyces cerevisiae (strain ATCC 204508 / S288c) GN=CAF16 PE=1 SV=1	1	1	0	0	13	12	NA	NA	7.5947	7.65092	NA	NA
YFL034W	P43564	Uncharacterized membrane protein YFL034W OS=Saccharomyces cerevisiae (strain ATCC 204508 / S288c) GN=YFL034W PE=1 SV=2	1	1	0	0	12	4	2	NA	6.29223	6.11195	6.94456	NA
RIM15	P43565	Serine/threonine-protein kinase RIM15 OS=Saccharomyces cerevisiae (strain ATCC 204508 / S288c) GN=RIM15 PE=1 SV=1	1	1	1	0	11	3	7	NA	6.2542	6.21715	7.25438	NA
AGX1	P43567	Alanine--glyoxylate aminotransferase 1 OS=Saccharomyces cerevisiae (strain ATCC 204508 / S288c) GN=AGX1 PE=1 SV=1	1	1	0	0	14	11	NA	NA	7.72431	7.29142	NA	NA
LAM5	P43560	Membrane-anchored lipid-binding protein LAM5 OS=Saccharomyces cerevisiae (strain ATCC 204508 / S288c) GN=LAM5 PE=1 SV=2	1	0	0	0	4	NA	NA	NA	5.72781	NA	NA	NA
FET5	P43561	Iron transport multicopper oxidase FET5 OS=Saccharomyces cerevisiae (strain ATCC 204508 / S288c) GN=FET5 PE=1 SV=1	1	1	0	0	13	8	NA	NA	6.88858	6.50289	NA	NA
YOS9	Q99220	Protein OS-9 homolog OS=Saccharomyces cerevisiae (strain ATCC 204508 / S288c) GN=YOS9 PE=1 SV=1	1	1	0	0	10	6	NA	NA	6.86435	6.33406	NA	NA
ERV41	Q04651	ER-derived vesicles protein ERV41 OS=Saccharomyces cerevisiae (strain ATCC 204508 / S288c) GN=ERV41 PE=1 SV=1	1	0	0	0	3	NA	NA	NA	6.29146	NA	NA	NA
TSA2	Q04120	Peroxiredoxin TSA2 OS=Saccharomyces cerevisiae (strain ATCC 204508 / S288c) GN=TSA2 PE=1 SV=3	1	1	1	0	12	11	5	NA	7.60226	7.90984	7.5183	NA
SEC15	P22224	Exocyst complex component SEC15 OS=Saccharomyces cerevisiae (strain ATCC 204508 / S288c) GN=SEC15 PE=1 SV=2	1	0	0	0	14	NA	NA	NA	6.55593	NA	NA	NA
TOA2	P32774	Transcription initiation factor IIA subunit 2 OS=Saccharomyces cerevisiae (strain ATCC 204508 / S288c) GN=TOA2 PE=1 SV=1	1	1	0	0	7	8	NA	NA	7.29864	7.61972	NA	NA
TFB1	P32776	RNA polymerase II transcription factor B subunit 1 OS=Saccharomyces cerevisiae (strain ATCC 204508 / S288c) GN=TFB1 PE=1 SV=1	1	0	0	0	4	NA	NA	NA	5.55469	NA	NA	NA
CIT1	P00890	Citrate synthase, mitochondrial OS=Saccharomyces cerevisiae (strain ATCC 204508 / S288c) GN=CIT1 PE=1 SV=2	1	1	1	0	22	20	7	NA	8.31553	8.78496	7.69454	NA
TRP2	P00899	Anthranilate synthase component 1 OS=Saccharomyces cerevisiae (strain ATCC 204508 / S288c) GN=TRP2 PE=1 SV=4	1	1	1	1	25	26	7	4	7.7217	7.94482	7.43037	5.5278
WTM1	Q12363	Transcriptional modulator WTM1 OS=Saccharomyces cerevisiae (strain ATCC 204508 / S288c) GN=WTM1 PE=1 SV=1	1	1	1	1	19	19	2	7	8.41128	8.59884	7.32224	6.17618
RIB2	Q12362	Bifunctional protein RIB2 OS=Saccharomyces cerevisiae (strain ATCC 204508 / S288c) GN=RIB2 PE=1 SV=1	1	0	0	0	13	NA	NA	NA	6.33617	NA	NA	NA
YKL151C	P36059	ATP-dependent (S)-NAD(P)H-hydrate dehydratase OS=Saccharomyces cerevisiae (strain ATCC 204508 / S288c) GN=YKL151C PE=1 SV=1	1	1	0	0	13	17	NA	NA	7.5762	7.89235	NA	NA
DAP1	Q12091	Damage response protein 1 OS=Saccharomyces cerevisiae (strain ATCC 204508 / S288c) GN=DAP1 PE=1 SV=1	1	1	0	0	7	5	NA	NA	6.7055	6.5005	NA	NA
ATG29	Q12092	Autophagy-related protein 29 OS=Saccharomyces cerevisiae (strain ATCC 204508 / S288c) GN=ATG29 PE=1 SV=1	1	0	0	0	2	NA	NA	NA	6.31804	NA	NA	NA
AIM29	P36154	Altered inheritance rate of mitochondria protein 29 OS=Saccharomyces cerevisiae (strain ATCC 204508 / S288c) GN=AIM29 PE=1 SV=1	1	1	0	0	7	7	NA	NA	7.48763	7.92649	NA	NA
DPP1	Q05521	Diacylglycerol pyrophosphate phosphatase 1 OS=Saccharomyces cerevisiae (strain ATCC 204508 / S288c) GN=DPP1 PE=1 SV=1	1	0	0	0	3	NA	NA	NA	5.88837	NA	NA	NA
ATP18	P81450	ATP synthase subunit J, mitochondrial OS=Saccharomyces cerevisiae (strain ATCC 204508 / S288c) GN=ATP18 PE=1 SV=1	1	0	0	0	2	NA	NA	NA	6.36626	NA	NA	NA
ATG18	P43601	Autophagy-related protein 18 OS=Saccharomyces cerevisiae (strain ATCC 204508 / S288c) GN=ATG18 PE=1 SV=1	1	1	0	0	11	11	NA	NA	6.80961	7.10787	NA	NA
LSB3	P43603	LAS seventeen-binding protein 3 OS=Saccharomyces cerevisiae (strain ATCC 204508 / S288c) GN=LSB3 PE=1 SV=3	1	1	0	0	10	9	2	4	6.75055	7.05297	6.69934	5.92905
KGD1	P20967	2-oxoglutarate dehydrogenase, mitochondrial OS=Saccharomyces cerevisiae (strain ATCC 204508 / S288c) GN=KGD1 PE=1 SV=2	1	1	0	0	26	27	NA	NA	7.19253	7.48198	NA	NA
RIB4	P50861	6,7-dimethyl-8-ribityllumazine synthase OS=Saccharomyces cerevisiae (strain ATCC 204508 / S288c) GN=RIB4 PE=1 SV=2	1	1	0	0	5	5	2	2	7.54812	7.80351	7.5536	6.29113
MAM3	Q12296	Protein MAM3 OS=Saccharomyces cerevisiae (strain ATCC 204508 / S288c) GN=MAM3 PE=1 SV=1	1	0	0	0	9	NA	NA	NA	6.50579	NA	NA	NA
AYR1	P40471	NADPH-dependent 1-acyldihydroxyacetone phosphate reductase OS=Saccharomyces cerevisiae (strain ATCC 204508 / S288c) GN=AYR1 PE=1 SV=1	1	1	1	0	17	11	8	2	7.86862	7.32615	7.44961	5.80922
NUP159	P40477	Nucleoporin NUP159 OS=Saccharomyces cerevisiae (strain ATCC 204508 / S288c) GN=NUP159 PE=1 SV=1	1	1	1	0	33	24	4	NA	6.88697	7.14624	6.81509	NA
HIS3	P06633	Imidazoleglycerol-phosphate dehydratase OS=Saccharomyces cerevisiae (strain ATCC 204508 / S288c) GN=HIS3 PE=1 SV=2	1	1	1	1	13	13	7	6	8.48624	8.73048	7.73969	6.70912
YKL107W	P34251	Uncharacterized oxidoreductase YKL107W OS=Saccharomyces cerevisiae (strain ATCC 204508 / S288c) GN=YKL107W PE=3 SV=1	1	0	0	0	11	NA	NA	NA	6.56243	NA	NA	NA
DED1	P06634	ATP-dependent RNA helicase DED1 OS=Saccharomyces cerevisiae (strain ATCC 204508 / S288c) GN=DED1 PE=1 SV=2	1	1	1	0	21	17	4	NA	7.34433	6.85328	7.31956	NA
YDR476C	Q03362	Uncharacterized protein YDR476C OS=Saccharomyces cerevisiae (strain ATCC 204508 / S288c) GN=YDR476C PE=1 SV=1	1	0	0	0	4	NA	NA	NA	6.4081	NA	NA	NA
LIA1	P47120	Deoxyhypusine hydroxylase OS=Saccharomyces cerevisiae (strain ATCC 204508 / S288c) GN=LIA1 PE=1 SV=1	1	1	0	0	18	19	NA	NA	7.58143	7.54227	NA	NA
NPA3	P47122	GPN-loop GTPase 1 OS=Saccharomyces cerevisiae (strain ATCC 204508 / S288c) GN=NPA3 PE=1 SV=1	1	1	1	0	12	11	3	2	7.16507	7.0417	7.13337	5.60197
MOG1	P47123	Nuclear import protein MOG1 OS=Saccharomyces cerevisiae (strain ATCC 204508 / S288c) GN=MOG1 PE=1 SV=1	1	1	0	0	5	5	NA	NA	7.28226	7.17073	NA	NA
BNA2	P47125	Indoleamine 2,3-dioxygenase OS=Saccharomyces cerevisiae (strain ATCC 204508 / S288c) GN=BNA2 PE=1 SV=1	1	0	0	0	8	3	NA	NA	6.19958	5.90088	NA	NA
AIM24	P47127	Altered inheritance of mitochondria protein 24, mitochondrial OS=Saccharomyces cerevisiae (strain ATCC 204508 / S288c) GN=AIM24 PE=1 SV=1	1	0	0	0	10	2	NA	NA	6.80166	5.91944	NA	NA
COG5	P53951	Conserved oligomeric Golgi complex subunit 5 OS=Saccharomyces cerevisiae (strain ATCC 204508 / S288c) GN=COG5 PE=1 SV=1	1	0	0	0	6	NA	NA	NA	6.50755	NA	NA	NA
SFB2	P53953	SED5-binding protein 2 OS=Saccharomyces cerevisiae (strain ATCC 204508 / S288c) GN=SFB2 PE=1 SV=1	1	0	0	0	4	NA	NA	NA	5.69394	NA	NA	NA
ALG11	P53954	GDP-Man:Man(3)GlcNAc(2)-PP-Dol alpha-1,2-mannosyltransferase OS=Saccharomyces cerevisiae (strain ATCC 204508 / S288c) GN=ALG11 PE=1 SV=1	1	0	0	0	7	NA	NA	NA	6.53438	NA	NA	NA
COG6	P53959	Conserved oligomeric Golgi complex subunit 6 OS=Saccharomyces cerevisiae (strain ATCC 204508 / S288c) GN=COG6 PE=1 SV=1	1	0	0	0	14	NA	NA	NA	7.06742	NA	NA	NA
RIX7	Q07844	Ribosome biogenesis ATPase RIX7 OS=Saccharomyces cerevisiae (strain ATCC 204508 / S288c) GN=RIX7 PE=1 SV=1	1	0	0	0	6	NA	NA	NA	5.97466	NA	NA	NA
CCT3	P39077	T-complex protein 1 subunit gamma OS=Saccharomyces cerevisiae (strain ATCC 204508 / S288c) GN=CCT3 PE=1 SV=2	1	1	1	1	27	26	11	12	7.93235	7.73828	7.65107	6.23695
CCT2	P39076	T-complex protein 1 subunit beta OS=Saccharomyces cerevisiae (strain ATCC 204508 / S288c) GN=CCT2 PE=1 SV=1	1	1	1	1	24	27	10	10	7.4687	7.77216	7.53817	6.491
CCT6	P39079	T-complex protein 1 subunit zeta OS=Saccharomyces cerevisiae (strain ATCC 204508 / S288c) GN=CCT6 PE=1 SV=1	1	1	1	1	23	24	7	7	7.62484	7.69181	7.32789	6.2618
CCT4	P39078	T-complex protein 1 subunit delta OS=Saccharomyces cerevisiae (strain ATCC 204508 / S288c) GN=CCT4 PE=1 SV=2	1	1	1	1	28	25	14	12	7.61716	7.721	7.56719	6.4147
MNN5	P46982	Alpha-1,2-mannosyltransferase MNN5 OS=Saccharomyces cerevisiae (strain ATCC 204508 / S288c) GN=MNN5 PE=1 SV=2	1	1	0	0	10	6	NA	NA	6.75671	6.38375	NA	NA
ATG27	P46989	Autophagy-related protein 27 OS=Saccharomyces cerevisiae (strain ATCC 204508 / S288c) GN=ATG27 PE=1 SV=2	1	1	0	0	9	5	NA	NA	6.66535	6.17919	NA	NA
PFD1	P46988	Prefoldin subunit 1 OS=Saccharomyces cerevisiae (strain ATCC 204508 / S288c) GN=PFD1 PE=1 SV=2	1	1	0	0	6	4	NA	NA	6.57092	6.37674	NA	NA
RSC8	P43609	Chromatin structure-remodeling complex protein RSC8 OS=Saccharomyces cerevisiae (strain ATCC 204508 / S288c) GN=RSC8 PE=1 SV=1	1	1	0	0	14	7	NA	NA	6.68989	6.45258	NA	NA
RAD3	P06839	DNA repair helicase RAD3 OS=Saccharomyces cerevisiae (strain ATCC 204508 / S288c) GN=RAD3 PE=1 SV=1	1	1	0	0	7	5	NA	NA	6.15603	5.97138	NA	NA
YDJ1	P25491	Mitochondrial protein import protein MAS5 OS=Saccharomyces cerevisiae (strain ATCC 204508 / S288c) GN=YDJ1 PE=1 SV=1	1	1	1	1	23	21	19	10	7.66202	7.85586	8.44474	6.43053
NDI1	P32340	Rotenone-insensitive NADH-ubiquinone oxidoreductase, mitochondrial OS=Saccharomyces cerevisiae (strain ATCC 204508 / S288c) GN=NDI1 PE=1 SV=1	1	1	0	0	19	5	3	NA	7.78956	6.3362	7.16573	NA
SRP21	P32342	Signal recognition particle subunit SRP21 OS=Saccharomyces cerevisiae (strain ATCC 204508 / S288c) GN=SRP21 PE=1 SV=3	1	1	0	0	3	2	NA	NA	6.20306	6.12158	NA	NA
PPH3	P32345	Serine/threonine-protein phosphatase 4 catalytic subunit OS=Saccharomyces cerevisiae (strain ATCC 204508 / S288c) GN=PPH3 PE=1 SV=2	1	1	0	0	5	5	NA	NA	6.23929	6.31034	NA	NA
HEM12	P32347	Uroporphyrinogen decarboxylase OS=Saccharomyces cerevisiae (strain ATCC 204508 / S288c) GN=HEM12 PE=1 SV=1	1	1	0	0	13	11	NA	NA	7.33444	7.8376	NA	NA
RPC82	P32349	DNA-directed RNA polymerase III subunit RPC3 OS=Saccharomyces cerevisiae (strain ATCC 204508 / S288c) GN=RPC82 PE=1 SV=2	1	1	0	0	9	6	NA	NA	6.42661	6.32001	NA	NA
SOL3	P38858	6-phosphogluconolactonase 3 OS=Saccharomyces cerevisiae (strain ATCC 204508 / S288c) GN=SOL3 PE=1 SV=2	1	1	0	0	14	13	NA	NA	7.80849	8.22529	NA	NA
LIN1	P38852	Protein LIN1 OS=Saccharomyces cerevisiae (strain ATCC 204508 / S288c) GN=LIN1 PE=1 SV=1	1	0	0	0	3	NA	NA	NA	5.34204	NA	NA	NA
KEL1	P38853	Kelch repeat-containing protein 1 OS=Saccharomyces cerevisiae (strain ATCC 204508 / S288c) GN=KEL1 PE=1 SV=1	1	1	0	1	26	22	NA	5	6.69514	7.09365	NA	5.82162
YAP1801	P38856	Clathrin coat assembly protein AP180A OS=Saccharomyces cerevisiae (strain ATCC 204508 / S288c) GN=YAP1801 PE=1 SV=1	1	0	0	0	4	NA	NA	NA	6.22197	NA	NA	NA
TDA11	P38854	Topoisomerase I damage affected protein 11 OS=Saccharomyces cerevisiae (strain ATCC 204508 / S288c) GN=TDA11 PE=1 SV=1	1	0	0	0	4	NA	NA	NA	5.82224	NA	NA	NA
MCR1	P36060	NADH-cytochrome b5 reductase 2 OS=Saccharomyces cerevisiae (strain ATCC 204508 / S288c) GN=MCR1 PE=1 SV=1	1	1	0	0	21	17	3	NA	7.86618	8.09479	7.16803	NA
WBP1	P33767	Dolichyl-diphosphooligosaccharide--protein glycosyltransferase subunit WBP1 OS=Saccharomyces cerevisiae (strain ATCC 204508 / S288c) GN=WBP1 PE=1 SV=1	1	0	0	0	4	NA	NA	NA	6.13811	NA	NA	NA
CNA1	P23287	Serine/threonine-protein phosphatase 2B catalytic subunit A1 OS=Saccharomyces cerevisiae (strain ATCC 204508 / S288c) GN=CNA1 PE=1 SV=2	1	1	0	0	19	19	NA	NA	7.21294	7.11834	NA	NA
PMU1	P36069	Probable phosphoglycerate mutase PMU1 OS=Saccharomyces cerevisiae (strain ATCC 204508 / S288c) GN=PMU1 PE=1 SV=1	1	1	0	0	10	3	NA	NA	7.09534	6.36391	NA	NA
SHE2	P36068	SWI5-dependent HO expression protein 2 OS=Saccharomyces cerevisiae (strain ATCC 204508 / S288c) GN=SHE2 PE=1 SV=1	1	0	0	0	3	NA	NA	NA	5.97327	NA	NA	NA
CKB2	P38930	Casein kinase II subunit beta' OS=Saccharomyces cerevisiae (strain ATCC 204508 / S288c) GN=CKB2 PE=1 SV=1	1	1	1	1	6	7	3	6	6.96988	6.86112	7.35569	6.38035
VPS45	P38932	Vacuolar protein sorting-associated protein 45 OS=Saccharomyces cerevisiae (strain ATCC 204508 / S288c) GN=VPS45 PE=1 SV=2	1	1	0	0	14	10	NA	NA	6.66648	6.61666	NA	NA
BFR1	P38934	Nuclear segregation protein BFR1 OS=Saccharomyces cerevisiae (strain ATCC 204508 / S288c) GN=BFR1 PE=1 SV=1	1	1	0	0	18	19	NA	2	6.96229	7.26473	NA	5.65469
YPR022C	Q12139	Zinc finger protein YPR022C OS=Saccharomyces cerevisiae (strain ATCC 204508 / S288c) GN=YPR022C PE=1 SV=1	1	1	0	0	3	3	NA	NA	5.73441	5.74972	NA	NA
PGI1	P12709	Glucose-6-phosphate isomerase OS=Saccharomyces cerevisiae (strain ATCC 204508 / S288c) GN=PGI1 PE=1 SV=3	1	1	1	1	28	29	12	12	8.90523	9.12552	7.93992	6.77139
RPA190	P10964	DNA-directed RNA polymerase I subunit RPA190 OS=Saccharomyces cerevisiae (strain ATCC 204508 / S288c) GN=RPA190 PE=1 SV=2	1	1	0	1	35	47	NA	6	6.63791	7.13827	NA	6.12176
HSF1	P10961	Heat shock factor protein OS=Saccharomyces cerevisiae (strain ATCC 204508 / S288c) GN=HSF1 PE=1 SV=1	1	0	0	0	11	NA	NA	NA	6.06907	NA	NA	NA
MAK16	P10962	Protein MAK16 OS=Saccharomyces cerevisiae (strain ATCC 204508 / S288c) GN=MAK16 PE=1 SV=2	1	1	0	0	2	4	NA	NA	5.72598	6.15754	NA	NA
PCK1	P10963	Phosphoenolpyruvate carboxykinase [ATP] OS=Saccharomyces cerevisiae (strain ATCC 204508 / S288c) GN=PCK1 PE=1 SV=2	1	1	1	0	27	21	11	NA	8.41999	7.86609	7.6688	NA
ATG17	Q06410	Autophagy-related protein 17 OS=Saccharomyces cerevisiae (strain ATCC 204508 / S288c) GN=ATG17 PE=1 SV=1	1	0	0	0	6	NA	NA	NA	6.23674	NA	NA	NA
SPP382	Q06411	Pre-mRNA-splicing factor SPP382 OS=Saccharomyces cerevisiae (strain ATCC 204508 / S288c) GN=SPP382 PE=1 SV=1	1	0	0	0	5	NA	2	NA	5.81383	NA	6.94395	NA
DID2	P69771	Vacuolar protein-sorting-associated protein 46 OS=Saccharomyces cerevisiae (strain ATCC 204508 / S288c) GN=DID2 PE=1 SV=1	1	1	0	0	9	4	NA	NA	6.8827	6.22618	NA	NA
FAA2	P39518	Long-chain-fatty-acid--CoA ligase 2 OS=Saccharomyces cerevisiae (strain ATCC 204508 / S288c) GN=FAA2 PE=1 SV=1	1	0	0	0	3	2	NA	NA	5.6624	5.69635	NA	NA
TIM17	P39515	Mitochondrial import inner membrane translocase subunit TIM17 OS=Saccharomyces cerevisiae (strain ATCC 204508 / S288c) GN=TIM17 PE=1 SV=1	1	0	0	0	2	NA	NA	NA	6.93256	NA	NA	NA
VID28	P40547	Vacuolar import and degradation protein 28 OS=Saccharomyces cerevisiae (strain ATCC 204508 / S288c) GN=VID28 PE=1 SV=1	1	1	0	0	5	3	NA	NA	6.18679	5.75899	NA	NA
NCL1	P38205	Multisite-specific tRNA:(cytosine-C(5))-methyltransferase OS=Saccharomyces cerevisiae (strain ATCC 204508 / S288c) GN=NCL1 PE=1 SV=1	1	1	0	0	36	37	2	5	7.43736	7.98158	6.92289	5.78081
LSM2	P38203	U6 snRNA-associated Sm-like protein LSm2 OS=Saccharomyces cerevisiae (strain ATCC 204508 / S288c) GN=LSM2 PE=1 SV=1	1	1	0	0	6	5	NA	NA	7.02013	6.90132	NA	NA
TOM1	Q03280	E3 ubiquitin-protein ligase TOM1 OS=Saccharomyces cerevisiae (strain ATCC 204508 / S288c) GN=TOM1 PE=1 SV=1	1	1	1	1	54	60	30	55	7.15094	7.16648	7.66289	6.81402
SWA2	Q06677	Auxilin-like clathrin uncoating factor SWA2 OS=Saccharomyces cerevisiae (strain ATCC 204508 / S288c) GN=SWA2 PE=1 SV=1	1	1	0	0	19	4	NA	NA	6.70082	6.08151	NA	NA
ATG23	Q06671	Autophagy-related protein 23 OS=Saccharomyces cerevisiae (strain ATCC 204508 / S288c) GN=ATG23 PE=1 SV=1	1	0	0	0	6	NA	NA	NA	6.03113	NA	NA	NA
TSR2	Q06672	Pre-rRNA-processing protein TSR2 OS=Saccharomyces cerevisiae (strain ATCC 204508 / S288c) GN=TSR2 PE=1 SV=2	1	0	0	0	2	NA	NA	NA	6.25774	NA	NA	NA
ECM30	Q06673	Protein ECM30 OS=Saccharomyces cerevisiae (strain ATCC 204508 / S288c) GN=ECM30 PE=1 SV=1	1	0	0	0	5	NA	NA	NA	6.24038	NA	NA	NA
SPS19	P32573	Peroxisomal 2,4-dienoyl-CoA reductase SPS19 OS=Saccharomyces cerevisiae (strain ATCC 204508 / S288c) GN=SPS19 PE=1 SV=4	1	0	0	0	4	NA	NA	NA	6.24794	NA	NA	NA
DOA4	P32571	Ubiquitin carboxyl-terminal hydrolase 4 OS=Saccharomyces cerevisiae (strain ATCC 204508 / S288c) GN=DOA4 PE=1 SV=2	1	0	0	0	2	NA	NA	NA	5.76856	NA	NA	NA
SUA5	P32579	Threonylcarbamoyl-AMP synthase OS=Saccharomyces cerevisiae (strain ATCC 204508 / S288c) GN=SUA5 PE=1 SV=1	1	1	0	0	10	6	NA	NA	6.48893	6.47316	NA	NA
BNI5	P53890	Bud neck protein 5 OS=Saccharomyces cerevisiae (strain ATCC 204508 / S288c) GN=BNI5 PE=1 SV=1	1	1	0	0	18	15	NA	NA	6.9847	7.00812	NA	NA
RIA1	P53893	Ribosome assembly protein 1 OS=Saccharomyces cerevisiae (strain ATCC 204508 / S288c) GN=RIA1 PE=1 SV=1	1	1	0	0	24	21	NA	NA	6.89712	6.81206	NA	NA
CUZ1	P53899	CDC48-associated ubiquitin-like/zinc finger protein 1 OS=Saccharomyces cerevisiae (strain ATCC 204508 / S288c) GN=CUZ1 PE=1 SV=1	1	0	0	0	4	NA	NA	NA	5.83948	NA	NA	NA
NSG2	P53898	Protein NSG2 OS=Saccharomyces cerevisiae (strain ATCC 204508 / S288c) GN=NSG2 PE=1 SV=1	1	0	0	0	3	NA	NA	NA	6.30412	NA	NA	NA
PLB3	Q08108	Lysophospholipase 3 OS=Saccharomyces cerevisiae (strain ATCC 204508 / S288c) GN=PLB3 PE=3 SV=1	1	1	0	0	5	3	NA	NA	6.2497	6.2614	NA	NA
CPR6	P53691	Peptidyl-prolyl cis-trans isomerase CPR6 OS=Saccharomyces cerevisiae (strain ATCC 204508 / S288c) GN=CPR6 PE=1 SV=1	1	1	1	1	21	23	10	14	8.28598	8.79144	8.00002	6.67338
SSA4	P22202	Heat shock protein SSA4 OS=Saccharomyces cerevisiae (strain ATCC 204508 / S288c) GN=SSA4 PE=1 SV=3	1	1	1	1	22	27	16	13	8.40052	8.69673	7.84657	6.76743
VMA4	P22203	V-type proton ATPase subunit E OS=Saccharomyces cerevisiae (strain ATCC 204508 / S288c) GN=VMA4 PE=1 SV=4	1	1	0	1	18	16	2	5	8.29326	8.24255	7.30486	6.02721
PAB1	P04147	Polyadenylate-binding protein, cytoplasmic and nuclear OS=Saccharomyces cerevisiae (strain ATCC 204508 / S288c) GN=PAB1 PE=1 SV=4	1	1	1	1	36	33	12	13	8.20778	8.12941	7.6643	6.69616
ARO8	P53090	Aromatic/aminoadipate aminotransferase 1 OS=Saccharomyces cerevisiae (strain ATCC 204508 / S288c) GN=ARO8 PE=1 SV=1	1	1	1	1	24	26	3	4	8.43506	8.88266	7.07259	5.52339
DSD1	P53095	D-serine dehydratase OS=Saccharomyces cerevisiae (strain ATCC 204508 / S288c) GN=DSD1 PE=1 SV=2	1	1	0	0	17	15	NA	NA	7.11404	7.48977	NA	NA
MDS3	P53094	Negative regulator of sporulation MDS3 OS=Saccharomyces cerevisiae (strain ATCC 204508 / S288c) GN=MDS3 PE=1 SV=2	1	1	1	0	7	4	6	NA	5.64242	6.00282	7.16338	NA
YCL012C	Q8J0M4	UPF0357 protein YCL012C OS=Saccharomyces cerevisiae (strain ATCC 204508 / S288c) GN=YCL012C PE=1 SV=2	1	0	0	0	2	NA	NA	NA	5.69319	NA	NA	NA
RDL1	Q12305	Thiosulfate sulfurtransferase RDL1, mitochondrial OS=Saccharomyces cerevisiae (strain ATCC 204508 / S288c) GN=RDL1 PE=1 SV=1	1	1	0	0	10	8	NA	NA	7.95244	7.77976	NA	NA
SMT3	Q12306	Ubiquitin-like protein SMT3 OS=Saccharomyces cerevisiae (strain ATCC 204508 / S288c) GN=SMT3 PE=1 SV=1	1	1	0	0	6	5	2	2	7.42887	7.28496	7.24406	6.02651
APL1	P27351	AP-2 complex subunit beta OS=Saccharomyces cerevisiae (strain ATCC 204508 / S288c) GN=APL1 PE=1 SV=2	1	0	0	0	5	2	NA	NA	5.94668	5.65539	NA	NA
TFC8	Q12308	Transcription factor tau 60 kDa subunit OS=Saccharomyces cerevisiae (strain ATCC 204508 / S288c) GN=TFC8 PE=1 SV=1	1	0	0	0	2	NA	NA	NA	5.87994	NA	NA	NA
ACO1	P19414	Aconitate hydratase, mitochondrial OS=Saccharomyces cerevisiae (strain ATCC 204508 / S288c) GN=ACO1 PE=1 SV=2	1	1	1	1	49	45	9	6	8.72382	8.8684	7.53038	6.05199
YGR054W	P53235	Eukaryotic translation initiation factor 2A OS=Saccharomyces cerevisiae (strain ATCC 204508 / S288c) GN=YGR054W PE=1 SV=1	1	1	0	0	10	13	NA	NA	7.07751	7.02744	NA	NA
TAM41	P53230	Phosphatidate cytidylyltransferase, mitochondrial OS=Saccharomyces cerevisiae (strain ATCC 204508 / S288c) GN=TAM41 PE=1 SV=1	1	0	0	0	6	NA	NA	NA	6.21769	NA	NA	NA
BGL2	P15703	Glucan 1,3-beta-glucosidase OS=Saccharomyces cerevisiae (strain ATCC 204508 / S288c) GN=BGL2 PE=1 SV=1	1	1	0	0	10	11	NA	NA	7.80896	7.89474	NA	NA
YNR034W	Q3E841	Uncharacterized protein YNR034W-A OS=Saccharomyces cerevisiae (strain ATCC 204508 / S288c) GN=YNR034W-A PE=1 SV=1	1	1	0	0	9	9	NA	NA	7.71774	7.82441	NA	NA
RPT4	P53549	26S protease subunit RPT4 OS=Saccharomyces cerevisiae (strain ATCC 204508 / S288c) GN=RPT4 PE=1 SV=4	1	1	1	1	20	25	4	5	7.328	7.81491	7.24727	6.2425
URA6	P15700	Uridylate kinase OS=Saccharomyces cerevisiae (strain ATCC 204508 / S288c) GN=URA6 PE=1 SV=1	1	1	0	0	13	13	3	2	7.69154	7.94353	7.00389	5.53526
STI1	P15705	Heat shock protein STI1 OS=Saccharomyces cerevisiae (strain ATCC 204508 / S288c) GN=STI1 PE=1 SV=1	1	1	1	1	57	53	37	29	8.6683	8.71256	8.25981	7.335
YDR341C	Q05506	Arginine--tRNA ligase, cytoplasmic OS=Saccharomyces cerevisiae (strain ATCC 204508 / S288c) GN=YDR341C PE=1 SV=1	1	1	1	1	43	46	18	9	8.1517	8.57559	7.47734	6.20235
PRE9	P23638	Proteasome subunit alpha type-3 OS=Saccharomyces cerevisiae (strain ATCC 204508 / S288c) GN=PRE9 PE=1 SV=1	1	1	1	1	15	13	8	10	7.34927	7.70343	7.62245	6.6063
PRE8	P23639	Proteasome subunit alpha type-2 OS=Saccharomyces cerevisiae (strain ATCC 204508 / S288c) GN=PRE8 PE=1 SV=1	1	1	1	1	14	17	8	8	7.5493	7.83	8.22484	6.91
SNO4|HSP33|HSP32	Q04902|Q08914|Q08992		1	1	0	0	4	2	NA	NA	6.34211	6.04782	NA	NA
YSA1	Q01976|Q01976-2	ADP-ribose pyrophosphatase OS=Saccharomyces cerevisiae (strain ATCC 204508 / S288c) GN=YSA1 PE=1 SV=2|Isoform 2 of ADP-ribose pyrophosphatase OS=Saccharomyces cerevisiae (strain ATCC 204508 / S288c) GN=YSA1	1	1	0	0	11	11	2	NA	7.8174	8.21459	7.02352	NA
LYS12	P40495	Homoisocitrate dehydrogenase, mitochondrial OS=Saccharomyces cerevisiae (strain ATCC 204508 / S288c) GN=LYS12 PE=1 SV=1	1	1	1	1	21	24	12	5	7.82827	8.13068	7.89116	6.10909
FMC1	P40491	ATP synthase assembly factor FMC1, mitochondrial OS=Saccharomyces cerevisiae (strain ATCC 204508 / S288c) GN=FMC1 PE=1 SV=1	1	1	0	0	6	4	NA	NA	6.40109	5.88792	NA	NA
FYV10	P40492	Protein FYV10 OS=Saccharomyces cerevisiae (strain ATCC 204508 / S288c) GN=FYV10 PE=1 SV=1	1	0	1	0	5	NA	3	NA	5.95842	NA	6.98187	NA
AMS1	P22855	Alpha-mannosidase OS=Saccharomyces cerevisiae (strain ATCC 204508 / S288c) GN=AMS1 PE=1 SV=2	1	1	0	0	33	28	NA	NA	7.16991	6.91908	NA	NA
GLT1	Q12680	Glutamate synthase [NADH] OS=Saccharomyces cerevisiae (strain ATCC 204508 / S288c) GN=GLT1 PE=1 SV=2	1	1	0	0	71	77	NA	NA	7.40166	7.67209	NA	NA
HRK1	Q08732	Serine/threonine-protein kinase HRK1 OS=Saccharomyces cerevisiae (strain ATCC 204508 / S288c) GN=HRK1 PE=1 SV=1	1	1	1	1	14	15	14	18	6.9089	7.02022	7.85689	6.84783
CUP1	P0CX80|P0CX81	Copper metallothionein 1-1 OS=Saccharomyces cerevisiae (strain ATCC 204508 / S288c) GN=CUP1-1 PE=1 SV=1|Copper metallothionein 1-2 OS=Saccharomyces cerevisiae (strain ATCC 204508 / S288c) GN=CUP1-2 PE=1 SV=1	1	1	0	0	4	4	NA	NA	6.50671	6.80617	NA	NA
PTC1	P35182	Protein phosphatase 2C homolog 1 OS=Saccharomyces cerevisiae (strain ATCC 204508 / S288c) GN=PTC1 PE=1 SV=1	1	0	0	0	8	4	NA	NA	6.96085	6.1851	NA	NA
TOM20	P35180	Mitochondrial import receptor subunit TOM20 OS=Saccharomyces cerevisiae (strain ATCC 204508 / S288c) GN=TOM20 PE=1 SV=1	1	0	0	0	4	2	NA	NA	6.23187	6.25751	NA	NA
SQT1	P35184	Ribosome assembly protein SQT1 OS=Saccharomyces cerevisiae (strain ATCC 204508 / S288c) GN=SQT1 PE=1 SV=2	1	1	0	0	4	4	NA	NA	6.92007	7.30075	NA	NA
TAF14	P35189	Transcription initiation factor TFIID subunit 14 OS=Saccharomyces cerevisiae (strain ATCC 204508 / S288c) GN=TAF14 PE=1 SV=1	1	1	0	0	8	9	NA	NA	7.56251	7.63091	NA	NA
SEC4	P07560	Ras-related protein SEC4 OS=Saccharomyces cerevisiae (strain ATCC 204508 / S288c) GN=SEC4 PE=1 SV=1	1	1	1	0	15	15	4	3	8.07774	8.09383	7.05254	5.34797
VPS25	P47142	Vacuolar protein-sorting-associated protein 25 OS=Saccharomyces cerevisiae (strain ATCC 204508 / S288c) GN=VPS25 PE=1 SV=1	1	0	0	0	5	NA	NA	NA	6.35864	NA	NA	NA
ADO1	P47143	Adenosine kinase OS=Saccharomyces cerevisiae (strain ATCC 204508 / S288c) GN=ADO1 PE=1 SV=1	1	1	1	1	14	16	4	4	8.15883	8.46472	7.49627	6.34591
DTD1	Q07648	D-tyrosyl-tRNA(Tyr) deacylase OS=Saccharomyces cerevisiae (strain ATCC 204508 / S288c) GN=DTD1 PE=1 SV=1	1	1	0	0	7	7	NA	NA	7.25163	7.61946	NA	NA
CDC15	P27636	Cell division control protein 15 OS=Saccharomyces cerevisiae (strain ATCC 204508 / S288c) GN=CDC15 PE=1 SV=3	1	0	0	0	2	NA	NA	NA	5.63579	NA	NA	NA
BUD14	P27637	Bud site selection protein 14 OS=Saccharomyces cerevisiae (strain ATCC 204508 / S288c) GN=BUD14 PE=1 SV=4	1	1	1	1	11	9	8	7	6.78331	6.76177	7.56424	6.37493
TPO1	Q07824	Polyamine transporter 1 OS=Saccharomyces cerevisiae (strain ATCC 204508 / S288c) GN=TPO1 PE=1 SV=1	1	0	0	0	2	NA	NA	NA	6.06258	NA	NA	NA
FRA1	Q07825	Putative Xaa-Pro aminopeptidase FRA1 OS=Saccharomyces cerevisiae (strain ATCC 204508 / S288c) GN=FRA1 PE=1 SV=1	1	1	1	0	15	14	4	NA	7.00687	7.03998	7.27513	NA
RET2	P43621	Coatomer subunit delta OS=Saccharomyces cerevisiae (strain ATCC 204508 / S288c) GN=RET2 PE=1 SV=3	1	1	1	1	17	17	4	5	7.45076	7.84006	7.41066	6.3159
BNA5	Q05979	Kynureninase OS=Saccharomyces cerevisiae (strain ATCC 204508 / S288c) GN=BNA5 PE=1 SV=1	1	1	0	0	14	13	NA	NA	7.52752	7.52077	NA	NA
YKE2	P52553	Prefoldin subunit 6 OS=Saccharomyces cerevisiae (strain ATCC 204508 / S288c) GN=YKE2 PE=1 SV=1	0	1	0	0	3	3	NA	NA	5.92875	6.35261	NA	NA
SIL1	Q08199	Nucleotide exchange factor SIL1 OS=Saccharomyces cerevisiae (strain ATCC 204508 / S288c) GN=SIL1 PE=1 SV=1	1	1	0	0	16	13	NA	NA	7.22592	7.51896	NA	NA
YMR102C	Q03177	WD repeat-containing protein YMR102C OS=Saccharomyces cerevisiae (strain ATCC 204508 / S288c) GN=YMR102C PE=1 SV=1	1	1	0	1	4	5	NA	3	6.18405	6.37221	NA	5.75724
YPS1	P32329	Aspartic proteinase 3 OS=Saccharomyces cerevisiae (strain ATCC 204508 / S288c) GN=YPS1 PE=1 SV=2	1	1	0	0	3	2	NA	NA	7.03282	6.8844	NA	NA
PYC2	P32327	Pyruvate carboxylase 2 OS=Saccharomyces cerevisiae (strain ATCC 204508 / S288c) GN=PYC2 PE=1 SV=2	1	1	1	1	15	19	17	15	7.81993	8.26225	7.75021	6.21863
EFT1	P32324	Elongation factor 2 OS=Saccharomyces cerevisiae (strain ATCC 204508 / S288c) GN=EFT1 PE=1 SV=1	1	1	1	1	51	47	38	31	8.80404	8.94516	8.7386	7.27773
GAS5	Q08193	1,3-beta-glucanosyltransferase GAS5 OS=Saccharomyces cerevisiae (strain ATCC 204508 / S288c) GN=GAS5 PE=1 SV=1	1	1	0	0	9	7	NA	NA	7.19432	7.52897	NA	NA
GPI16	P38875	GPI transamidase component GPI16 OS=Saccharomyces cerevisiae (strain ATCC 204508 / S288c) GN=GPI16 PE=1 SV=2	1	0	0	0	7	NA	NA	NA	6.48025	NA	NA	NA
CTF8	P38877	Chromosome transmission fidelity protein 8 OS=Saccharomyces cerevisiae (strain ATCC 204508 / S288c) GN=CTF8 PE=1 SV=1	1	0	0	0	3	NA	NA	NA	5.944	NA	NA	NA
LNP1	P38878	Protein lunapark OS=Saccharomyces cerevisiae (strain ATCC 204508 / S288c) GN=LNP1 PE=1 SV=1	1	0	0	0	3	NA	NA	NA	5.94327	NA	NA	NA
EGD2	P38879	Nascent polypeptide-associated complex subunit alpha OS=Saccharomyces cerevisiae (strain ATCC 204508 / S288c) GN=EGD2 PE=1 SV=3	1	1	0	0	8	7	NA	NA	7.59345	7.69302	NA	NA
SNU114	P36048	Pre-mRNA-splicing factor SNU114 OS=Saccharomyces cerevisiae (strain ATCC 204508 / S288c) GN=SNU114 PE=1 SV=1	1	1	0	0	6	4	NA	NA	6.13252	5.83544	NA	NA
SDS22	P36047	Protein phosphatase 1 regulatory subunit SDS22 OS=Saccharomyces cerevisiae (strain ATCC 204508 / S288c) GN=SDS22 PE=1 SV=1	1	1	1	1	13	13	8	13	7.42247	7.5484	7.77468	6.62446
MIA40	P36046	Mitochondrial intermembrane space import and assembly protein 40 OS=Saccharomyces cerevisiae (strain ATCC 204508 / S288c) GN=MIA40 PE=1 SV=2	1	1	0	0	18	13	NA	NA	7.4866	7.1158	NA	NA
MNN4	P36044	Protein MNN4 OS=Saccharomyces cerevisiae (strain ATCC 204508 / S288c) GN=MNN4 PE=4 SV=2	1	0	0	0	2	NA	NA	NA	6.06839	NA	NA	NA
EAP1	P36041	Protein EAP1 OS=Saccharomyces cerevisiae (strain ATCC 204508 / S288c) GN=EAP1 PE=1 SV=1	1	1	0	0	5	6	NA	NA	6.47828	6.5722	NA	NA
ADD66	P36040	Proteasome assembly chaperone 2 OS=Saccharomyces cerevisiae (strain ATCC 204508 / S288c) GN=ADD66 PE=1 SV=1	1	1	1	0	5	6	3	NA	6.87786	6.99097	7.05781	NA
CHS5	Q12114	Chitin biosynthesis protein CHS5 OS=Saccharomyces cerevisiae (strain ATCC 204508 / S288c) GN=CHS5 PE=1 SV=1	1	1	0	0	7	10	NA	NA	6.66503	6.99708	NA	NA
SAM2	P19358	S-adenosylmethionine synthase 2 OS=Saccharomyces cerevisiae (strain ATCC 204508 / S288c) GN=SAM2 PE=1 SV=3	1	1	0	0	8	7	3	NA	7.558	7.75206	7.11583	NA
TIF11	P38912	Eukaryotic translation initiation factor 1A OS=Saccharomyces cerevisiae (strain ATCC 204508 / S288c) GN=TIF11 PE=1 SV=1	1	1	0	1	10	9	2	4	7.58589	7.68165	6.89858	6.07388
FPR3	P38911	FK506-binding nuclear protein OS=Saccharomyces cerevisiae (strain ATCC 204508 / S288c) GN=FPR3 PE=1 SV=2	1	1	1	0	6	5	6	NA	7.28263	6.5823	7.78324	NA
HSP10	P38910	10 kDa heat shock protein, mitochondrial OS=Saccharomyces cerevisiae (strain ATCC 204508 / S288c) GN=HSP10 PE=1 SV=1	1	1	0	0	7	6	NA	NA	8.13221	8.25577	NA	NA
SGT2	Q12118	Small glutamine-rich tetratricopeptide repeat-containing protein 2 OS=Saccharomyces cerevisiae (strain ATCC 204508 / S288c) GN=SGT2 PE=1 SV=1	1	1	0	1	23	24	NA	3	7.81015	7.99463	NA	5.81839
THR4	P16120	Threonine synthase OS=Saccharomyces cerevisiae (strain ATCC 204508 / S288c) GN=THR4 PE=1 SV=1	1	1	0	1	29	35	NA	4	8.38599	8.65019	NA	5.83148
NHP6A	P11632	Non-histone chromosomal protein 6A OS=Saccharomyces cerevisiae (strain ATCC 204508 / S288c) GN=NHP6A PE=1 SV=1	1	1	0	0	3	2	NA	NA	6.52782	6.58412	NA	NA
RIC1	P40395	Guanine nucleotide exchange factor subunit RIC1 OS=Saccharomyces cerevisiae (strain ATCC 204508 / S288c) GN=RIC1 PE=1 SV=1	1	1	0	0	8	6	NA	NA	6.26785	6.15931	NA	NA
YLR352W	Q06479	F-box protein YLR352W OS=Saccharomyces cerevisiae (strain ATCC 204508 / S288c) GN=YLR352W PE=1 SV=1	1	1	0	0	7	4	NA	NA	6.10609	5.96743	NA	NA
ATP4	P05626	ATP synthase subunit 4, mitochondrial OS=Saccharomyces cerevisiae (strain ATCC 204508 / S288c) GN=ATP4 PE=1 SV=2	1	1	0	0	10	3	NA	NA	6.89005	5.71679	NA	NA
EXO84	P38261	Exocyst complex component EXO84 OS=Saccharomyces cerevisiae (strain ATCC 204508 / S288c) GN=EXO84 PE=1 SV=1	1	1	0	0	5	2	NA	NA	6.0635	5.95137	NA	NA
FES1	P38260	Hsp70 nucleotide exchange factor FES1 OS=Saccharomyces cerevisiae (strain ATCC 204508 / S288c) GN=FES1 PE=1 SV=1	1	1	0	0	10	10	NA	NA	7.32346	7.57961	NA	NA
SIF2	P38262	SIR4-interacting protein SIF2 OS=Saccharomyces cerevisiae (strain ATCC 204508 / S288c) GN=SIF2 PE=1 SV=2	1	1	0	0	9	6	NA	NA	6.33885	6.43126	NA	NA
PHO88	P38264	Inorganic phosphate transport protein PHO88 OS=Saccharomyces cerevisiae (strain ATCC 204508 / S288c) GN=PHO88 PE=1 SV=1	1	1	1	0	8	4	5	NA	7.34828	6.42256	7.25983	NA
AIM3	P38266	Altered inheritance of mitochondria protein 3 OS=Saccharomyces cerevisiae (strain ATCC 204508 / S288c) GN=AIM3 PE=1 SV=3	1	0	0	0	2	NA	NA	NA	5.74527	NA	NA	NA
KIN1	P13185	Serine/threonine protein kinase KIN1 OS=Saccharomyces cerevisiae (strain ATCC 204508 / S288c) GN=KIN1 PE=1 SV=3	1	1	0	0	23	9	2	NA	6.68743	6.38091	7.13755	NA
CST6	P40535	ATF/CREB activator 2 OS=Saccharomyces cerevisiae (strain ATCC 204508 / S288c) GN=CST6 PE=1 SV=1	1	0	0	0	9	2	NA	NA	6.29906	5.78117	NA	NA
TED1	P40533	Protein TED1 OS=Saccharomyces cerevisiae (strain ATCC 204508 / S288c) GN=TED1 PE=1 SV=1	1	0	0	0	9	4	NA	NA	6.92942	6.25712	NA	NA
GVP36	P40531	Protein GVP36 OS=Saccharomyces cerevisiae (strain ATCC 204508 / S288c) GN=GVP36 PE=1 SV=1	1	1	1	1	18	16	5	7	8.16224	7.93673	7.10055	6.18491
PDE2	P06776	3',5'-cyclic-nucleotide phosphodiesterase 2 OS=Saccharomyces cerevisiae (strain ATCC 204508 / S288c) GN=PDE2 PE=1 SV=2	1	1	0	0	8	7	NA	NA	6.62932	6.73172	NA	NA
RAD1	P06777	DNA repair protein RAD1 OS=Saccharomyces cerevisiae (strain ATCC 204508 / S288c) GN=RAD1 PE=1 SV=1	1	0	0	0	3	NA	NA	NA	5.99535	NA	NA	NA
DCD1	P06773	Deoxycytidylate deaminase OS=Saccharomyces cerevisiae (strain ATCC 204508 / S288c) GN=DCD1 PE=1 SV=2	0	1	0	0	3	5	NA	NA	5.74556	6.13225	NA	NA
GLN4	P13188	Glutamine--tRNA ligase OS=Saccharomyces cerevisiae (strain ATCC 204508 / S288c) GN=GLN4 PE=1 SV=2	1	1	0	1	53	51	NA	6	7.97363	8.13002	NA	5.97846
VPS36	Q06696	Vacuolar protein-sorting-associated protein 36 OS=Saccharomyces cerevisiae (strain ATCC 204508 / S288c) GN=VPS36 PE=1 SV=1	1	1	0	0	7	5	NA	NA	6.17715	6.25605	NA	NA
CDC73	Q06697	Cell division control protein 73 OS=Saccharomyces cerevisiae (strain ATCC 204508 / S288c) GN=CDC73 PE=1 SV=1	1	1	1	0	7	4	2	NA	6.59738	6.86619	7.20096	NA
HNT1	Q04344	Hit family protein 1 OS=Saccharomyces cerevisiae (strain ATCC 204508 / S288c) GN=HNT1 PE=1 SV=2	1	1	0	0	5	4	NA	NA	7.92018	8.03214	NA	NA
MIX14	Q04341	Mitochondrial intermembrane space cysteine motif-containing protein MIX14 OS=Saccharomyces cerevisiae (strain ATCC 204508 / S288c) GN=MIX14 PE=4 SV=1	1	1	0	0	4	2	NA	NA	6.48083	6.38093	NA	NA
GSF2	Q04697	Glucose-signaling factor 2 OS=Saccharomyces cerevisiae (strain ATCC 204508 / S288c) GN=GSF2 PE=1 SV=1	1	1	1	0	11	3	4	NA	6.97215	5.66833	7.22164	NA
RPS14A|RPS14B	P06367|P39516	40S ribosomal protein S14-A OS=Saccharomyces cerevisiae (strain ATCC 204508 / S288c) GN=RPS14A PE=1 SV=5|40S ribosomal protein S14-B OS=Saccharomyces cerevisiae (strain ATCC 204508 / S288c) GN=RPS14B PE=1 SV=2	0	0	1	0	6	NA	3	2	7.32172	NA	7.22799	6.18722
HSP42	Q12329	Heat shock protein 42 OS=Saccharomyces cerevisiae (strain ATCC 204508 / S288c) GN=HSP42 PE=1 SV=1	1	1	1	1	17	11	6	4	7.50078	7.64745	7.88465	6.05222
DHH1	P39517	ATP-dependent RNA helicase DHH1 OS=Saccharomyces cerevisiae (strain ATCC 204508 / S288c) GN=DHH1 PE=1 SV=1	1	1	1	0	13	9	7	2	6.94802	6.84087	7.44128	5.54899
DFR1	P07807	Dihydrofolate reductase OS=Saccharomyces cerevisiae (strain ATCC 204508 / S288c) GN=DFR1 PE=1 SV=2	1	1	0	0	5	6	NA	NA	6.02035	7.00316	NA	NA
MED1	Q12321	Mediator of RNA polymerase II transcription subunit 1 OS=Saccharomyces cerevisiae (strain ATCC 204508 / S288c) GN=MED1 PE=1 SV=1	1	0	0	0	8	NA	NA	NA	6.91988	NA	NA	NA
GLO4	Q12320	Hydroxyacylglutathione hydrolase, mitochondrial OS=Saccharomyces cerevisiae (strain ATCC 204508 / S288c) GN=GLO4 PE=3 SV=1	1	1	0	0	8	8	NA	NA	6.76326	6.82889	NA	NA
IMO32	P53219	Abhydrolase domain-containing protein IMO32 OS=Saccharomyces cerevisiae (strain ATCC 204508 / S288c) GN=IMO32 PE=1 SV=1	1	1	0	0	6	4	NA	NA	6.49026	6.44618	NA	NA
YGR021W	P53212	Probable transcriptional regulatory protein HAH1 OS=Saccharomyces cerevisiae (strain ATCC 204508 / S288c) GN=YGR021W PE=1 SV=1	1	1	0	0	7	6	NA	NA	6.81074	6.52677	NA	NA
YGR017W	P53210	Uncharacterized protein YGR017W OS=Saccharomyces cerevisiae (strain ATCC 204508 / S288c) GN=YGR017W PE=1 SV=1	1	1	1	1	10	11	8	8	7.36931	7.52986	7.73287	6.79445
TOS1	P38288	Protein TOS1 OS=Saccharomyces cerevisiae (strain ATCC 204508 / S288c) GN=TOS1 PE=1 SV=1	1	1	0	0	6	7	NA	NA	6.89932	6.9334	NA	NA
DPL1	Q05567	Sphingosine-1-phosphate lyase OS=Saccharomyces cerevisiae (strain ATCC 204508 / S288c) GN=DPL1 PE=1 SV=1	1	0	0	0	9	NA	NA	NA	6.74478	NA	NA	NA
HEM13	P11353	Oxygen-dependent coproporphyrinogen-III oxidase OS=Saccharomyces cerevisiae (strain ATCC 204508 / S288c) GN=HEM13 PE=1 SV=2	1	1	0	0	13	13	NA	NA	7.50471	7.96987	NA	NA
KTR6	P54070	Mannosyltransferase KTR6 OS=Saccharomyces cerevisiae (strain ATCC 204508 / S288c) GN=KTR6 PE=1 SV=1	1	1	0	0	6	3	NA	NA	6.21324	6.05736	NA	NA
SPT6	P23615	Transcription elongation factor SPT6 OS=Saccharomyces cerevisiae (strain ATCC 204508 / S288c) GN=SPT6 PE=1 SV=1	1	1	1	1	46	44	14	22	7.21289	7.42804	7.44881	6.34954
YAT1	P80235	Putative mitochondrial carnitine O-acetyltransferase OS=Saccharomyces cerevisiae (strain ATCC 204508 / S288c) GN=YAT1 PE=1 SV=2	1	1	1	0	18	4	13	NA	7.1463	6.13121	7.81037	NA
EDE1	P34216	EH domain-containing and endocytosis protein 1 OS=Saccharomyces cerevisiae (strain ATCC 204508 / S288c) GN=EDE1 PE=1 SV=2	1	1	1	1	51	50	57	46	8.04625	7.9993	8.57596	7.87226
PIN4	P34217	RNA-binding protein PIN4 OS=Saccharomyces cerevisiae (strain ATCC 204508 / S288c) GN=PIN4 PE=1 SV=1	1	1	0	0	10	7	4	2	7.0068	6.54824	7.09666	6.26764
YRO2	P38079	Protein YRO2 OS=Saccharomyces cerevisiae (strain ATCC 204508 / S288c) GN=YRO2 PE=1 SV=1	1	0	0	0	2	NA	NA	NA	5.49933	NA	NA	NA
HMT1	P38074	Protein arginine N-methyltransferase 1 OS=Saccharomyces cerevisiae (strain ATCC 204508 / S288c) GN=HMT1 PE=1 SV=1	1	1	0	0	13	10	3	2	7.13841	7.18103	7.33948	5.37915
PDX3	P38075	Pyridoxamine 5'-phosphate oxidase OS=Saccharomyces cerevisiae (strain ATCC 204508 / S288c) GN=PDX3 PE=1 SV=1	1	1	0	0	16	9	NA	NA	7.97928	7.90404	NA	NA
ATP3	P38077	ATP synthase subunit gamma, mitochondrial OS=Saccharomyces cerevisiae (strain ATCC 204508 / S288c) GN=ATP3 PE=1 SV=1	1	1	1	0	19	17	5	2	7.75891	7.93335	7.22574	5.17949
ETR1	P38071	Enoyl-[acyl-carrier protein] reductase [NADPH, B-specific], mitochondrial OS=Saccharomyces cerevisiae (strain ATCC 204508 / S288c) GN=ETR1 PE=1 SV=3	1	1	0	0	15	17	NA	NA	7.70815	8.05343	NA	NA
SCO2	P38072	Protein SCO2, mitochondrial OS=Saccharomyces cerevisiae (strain ATCC 204508 / S288c) GN=SCO2 PE=1 SV=1	1	0	0	0	5	NA	NA	NA	5.99639	NA	NA	NA
SKG1	P36169	Suppressor of lethality of KEX2 GAS1 double null mutant protein 1 OS=Saccharomyces cerevisiae (strain ATCC 204508 / S288c) GN=SKG1 PE=1 SV=2	1	0	0	0	3	2	NA	NA	5.65953	5.88717	NA	NA
SDC1	Q03323	COMPASS component SDC1 OS=Saccharomyces cerevisiae (strain ATCC 204508 / S288c) GN=SDC1 PE=1 SV=1	1	0	0	0	4	NA	NA	NA	5.91892	NA	NA	NA
PEX4	P29340	Ubiquitin-conjugating enzyme E2-21 kDa OS=Saccharomyces cerevisiae (strain ATCC 204508 / S288c) GN=PEX4 PE=1 SV=1	1	0	0	0	2	NA	NA	NA	5.51028	NA	NA	NA
STR2	P47164	Cystathionine gamma-synthase OS=Saccharomyces cerevisiae (strain ATCC 204508 / S288c) GN=STR2 PE=1 SV=1	1	1	0	0	12	9	NA	NA	6.61282	6.69346	NA	NA
XPT1	P47165	Xanthine phosphoribosyltransferase 1 OS=Saccharomyces cerevisiae (strain ATCC 204508 / S288c) GN=XPT1 PE=1 SV=1	1	1	0	0	8	8	NA	NA	7.39099	7.06907	NA	NA
SGM1	P47166	Protein SGM1 OS=Saccharomyces cerevisiae (strain ATCC 204508 / S288c) GN=SGM1 PE=1 SV=1	1	1	0	0	25	18	3	NA	7.02885	6.89253	6.96149	NA
ENT3	P47160	Epsin-3 OS=Saccharomyces cerevisiae (strain ATCC 204508 / S288c) GN=ENT3 PE=1 SV=1	1	1	0	0	17	17	NA	NA	7.8305	7.64348	NA	NA
MET5	P47169	Sulfite reductase [NADPH] subunit beta OS=Saccharomyces cerevisiae (strain ATCC 204508 / S288c) GN=MET5 PE=1 SV=1	1	1	0	0	38	33	NA	NA	7.06783	7.27857	NA	NA
PUF3	Q07807	mRNA-binding protein PUF3 OS=Saccharomyces cerevisiae (strain ATCC 204508 / S288c) GN=PUF3 PE=1 SV=1	1	0	1	0	19	2	3	NA	6.8503	6.04368	6.79765	NA
PSR1	Q07800	Phosphatase PSR1 OS=Saccharomyces cerevisiae (strain ATCC 204508 / S288c) GN=PSR1 PE=1 SV=1	1	1	0	0	3	5	NA	NA	5.73255	5.97408	NA	NA
CPS1	P27614	Carboxypeptidase S OS=Saccharomyces cerevisiae (strain ATCC 204508 / S288c) GN=CPS1 PE=1 SV=2	1	1	1	1	17	16	16	18	7.65867	8.20658	8.21644	7.66536
ADE1	P27616	Phosphoribosylaminoimidazole-succinocarboxamide synthase OS=Saccharomyces cerevisiae (strain ATCC 204508 / S288c) GN=ADE1 PE=1 SV=2	1	1	1	1	26	23	5	8	8.10671	8.63218	7.20122	6.08812
CYC3	P06182	Cytochrome c heme lyase OS=Saccharomyces cerevisiae (strain ATCC 204508 / S288c) GN=CYC3 PE=1 SV=1	1	0	0	0	5	NA	NA	NA	6.67857	NA	NA	NA
PBA1	Q05778	Proteasome chaperone 1 OS=Saccharomyces cerevisiae (strain ATCC 204508 / S288c) GN=PBA1 PE=1 SV=2	1	1	0	0	8	7	4	4	6.76136	7.10083	7.36946	5.99357
HCR1	Q05775	Eukaryotic translation initiation factor 3 subunit J OS=Saccharomyces cerevisiae (strain ATCC 204508 / S288c) GN=HCR1 PE=1 SV=1	1	1	0	0	7	7	NA	NA	7.19542	7.18267	NA	NA
LAP2	Q10740	Leukotriene A-4 hydrolase homolog OS=Saccharomyces cerevisiae (strain ATCC 204508 / S288c) GN=LAP2 PE=1 SV=1	1	1	0	0	27	26	NA	NA	8.07044	8.43336	NA	NA
NAT10	P53914	RNA cytidine acetyltransferase OS=Saccharomyces cerevisiae (strain ATCC 204508 / S288c) GN=NAT10 PE=1 SV=1	1	1	0	0	5	6	NA	NA	6.63699	6.13166	NA	NA
NRK1	P53915	Nicotinamide riboside kinase OS=Saccharomyces cerevisiae (strain ATCC 204508 / S288c) GN=NRK1 PE=1 SV=1	1	0	0	0	2	NA	NA	NA	6.36078	NA	NA	NA
YNL134C	P53912	Uncharacterized protein YNL134C OS=Saccharomyces cerevisiae (strain ATCC 204508 / S288c) GN=YNL134C PE=1 SV=1	1	1	0	1	19	18	NA	3	8.35522	8.67353	NA	6.06496
NAF1	P53919	H/ACA ribonucleoprotein complex non-core subunit NAF1 OS=Saccharomyces cerevisiae (strain ATCC 204508 / S288c) GN=NAF1 PE=1 SV=1	1	0	0	0	2	3	NA	NA	5.71643	5.75485	NA	NA
CYB2	P00175	Cytochrome b2, mitochondrial OS=Saccharomyces cerevisiae (strain ATCC 204508 / S288c) GN=CYB2 PE=1 SV=1	1	1	0	0	29	17	NA	NA	7.64075	7.12739	NA	NA
FBA1	P14540	Fructose-bisphosphate aldolase OS=Saccharomyces cerevisiae (strain ATCC 204508 / S288c) GN=FBA1 PE=1 SV=3	1	1	1	1	21	24	11	11	8.85554	9.47662	8.82933	7.51124
MEH1	Q02205	Protein MEH1 OS=Saccharomyces cerevisiae (strain ATCC 204508 / S288c) GN=MEH1 PE=1 SV=1	1	0	0	0	3	NA	NA	NA	5.78741	NA	NA	NA
RSC4	Q02206	Chromatin structure-remodeling complex subunit RSC4 OS=Saccharomyces cerevisiae (strain ATCC 204508 / S288c) GN=RSC4 PE=1 SV=2	1	1	0	0	5	5	NA	NA	5.87563	6.21209	NA	NA
OSH6	Q02201	Oxysterol-binding protein homolog 6 OS=Saccharomyces cerevisiae (strain ATCC 204508 / S288c) GN=OSH6 PE=1 SV=1	1	1	0	0	11	9	NA	NA	6.79162	6.94308	NA	NA
SET5	P38890	Putative protein lysine methyltransferase SET5 OS=Saccharomyces cerevisiae (strain ATCC 204508 / S288c) GN=SET5 PE=1 SV=1	1	1	0	0	13	13	NA	2	7.16618	7.18491	NA	5.70088
TUF1	P02992	Elongation factor Tu, mitochondrial OS=Saccharomyces cerevisiae (strain ATCC 204508 / S288c) GN=TUF1 PE=1 SV=1	1	1	1	1	23	21	6	3	7.93213	7.96356	7.55898	5.36266
TEF1	P02994	Elongation factor 1-alpha OS=Saccharomyces cerevisiae (strain ATCC 204508 / S288c) GN=TEF1 PE=1 SV=1	1	1	1	1	36	36	27	25	8.91324	9.17034	9.19072	8.19608
SIS2	P36024	Phosphopantothenoylcysteine decarboxylase subunit SIS2 OS=Saccharomyces cerevisiae (strain ATCC 204508 / S288c) GN=SIS2 PE=1 SV=1	1	1	0	0	11	8	2	NA	6.94904	6.51213	7.17267	NA
MID2	P36027	Cell wall integrity sensor MID2 OS=Saccharomyces cerevisiae (strain ATCC 204508 / S288c) GN=MID2 PE=1 SV=1	1	0	0	0	2	NA	NA	NA	6.2973	NA	NA	NA
ARD1	P07347	N-terminal acetyltransferase A complex catalytic subunit ARD1 OS=Saccharomyces cerevisiae (strain ATCC 204508 / S288c) GN=ARD1 PE=1 SV=2	1	1	0	0	5	7	NA	NA	6.42216	6.94533	NA	NA
ILV2	P07342	Acetolactate synthase catalytic subunit, mitochondrial OS=Saccharomyces cerevisiae (strain ATCC 204508 / S288c) GN=ILV2 PE=1 SV=1	1	1	1	1	28	26	16	11	7.64963	7.99189	7.6094	6.23308
SLK19	Q08581	Kinetochore protein SLK19 OS=Saccharomyces cerevisiae (strain ATCC 204508 / S288c) GN=SLK19 PE=1 SV=1	1	1	0	0	25	27	NA	NA	6.54969	6.79585	NA	NA
YTA12	P40341	Mitochondrial respiratory chain complexes assembly protein YTA12 OS=Saccharomyces cerevisiae (strain ATCC 204508 / S288c) GN=YTA12 PE=1 SV=2	1	0	0	0	3	2	NA	NA	5.68267	6.06998	NA	NA
SEC12	P11655	Guanine nucleotide-exchange factor SEC12 OS=Saccharomyces cerevisiae (strain ATCC 204508 / S288c) GN=SEC12 PE=1 SV=1	1	0	0	0	6	NA	NA	NA	6.38124	NA	NA	NA
NMD2	P38798	Nonsense-mediated mRNA decay protein 2 OS=Saccharomyces cerevisiae (strain ATCC 204508 / S288c) GN=NMD2 PE=1 SV=2	1	0	0	0	2	NA	NA	NA	5.60335	NA	NA	NA
DYS1	P38791	Deoxyhypusine synthase OS=Saccharomyces cerevisiae (strain ATCC 204508 / S288c) GN=DYS1 PE=1 SV=1	1	1	1	1	23	23	4	5	7.93978	8.3239	7.39738	5.91782
TRM5	P38793	tRNA (guanine(37)-N1)-methyltransferase OS=Saccharomyces cerevisiae (strain ATCC 204508 / S288c) GN=TRM5 PE=1 SV=1	1	1	0	0	13	13	NA	NA	7.12412	7.23372	NA	NA
RRP4	P38792	Exosome complex component RRP4 OS=Saccharomyces cerevisiae (strain ATCC 204508 / S288c) GN=RRP4 PE=1 SV=1	1	1	0	0	9	11	NA	NA	6.29506	7.06389	NA	NA
QNS1	P38795	Glutamine-dependent NAD(+) synthetase OS=Saccharomyces cerevisiae (strain ATCC 204508 / S288c) GN=QNS1 PE=1 SV=1	1	1	0	0	16	19	NA	2	7.33565	7.64594	NA	5.63659
PTC7	P38797	Protein phosphatase 2C homolog 7, mitochondrial OS=Saccharomyces cerevisiae (strain ATCC 204508 / S288c) GN=PTC7 PE=1 SV=2	1	1	0	0	13	15	NA	NA	7.31107	7.36392	NA	NA
PPE1	P38796	Protein phosphatase methylesterase 1 OS=Saccharomyces cerevisiae (strain ATCC 204508 / S288c) GN=PPE1 PE=1 SV=1	1	1	0	0	5	4	NA	NA	6.33864	6.29763	NA	NA
YOL159C	Q08300|Q3E769	Uncharacterized protein YOL159C OS=Saccharomyces cerevisiae (strain ATCC 204508 / S288c) GN=YOL159C PE=4 SV=1|Uncharacterized protein YOL159C-A OS=Saccharomyces cerevisiae (strain ATCC 204508 / S288c) GN=YOL159C-A PE=1 SV=1	1	0	0	0	3	2	NA	NA	6.2337	6.18234	NA	NA
RNR4	P49723	Ribonucleoside-diphosphate reductase small chain 2 OS=Saccharomyces cerevisiae (strain ATCC 204508 / S288c) GN=RNR4 PE=1 SV=1	1	1	1	1	24	22	15	12	8.44439	8.52416	8.02383	6.81794
SCD6	P45978	Protein SCD6 OS=Saccharomyces cerevisiae (strain ATCC 204508 / S288c) GN=SCD6 PE=1 SV=1	1	1	0	0	12	12	NA	NA	7.02898	7.47722	NA	NA
TPO3	Q06451	Polyamine transporter 3 OS=Saccharomyces cerevisiae (strain ATCC 204508 / S288c) GN=TPO3 PE=1 SV=1	1	0	0	0	4	NA	NA	NA	6.35686	NA	NA	NA
ATG26	Q06321	Sterol 3-beta-glucosyltransferase OS=Saccharomyces cerevisiae (strain ATCC 204508 / S288c) GN=ATG26 PE=1 SV=1	1	1	0	0	4	3	NA	NA	5.86254	6.01042	NA	NA
SER33	P40510	D-3-phosphoglycerate dehydrogenase 2 OS=Saccharomyces cerevisiae (strain ATCC 204508 / S288c) GN=SER33 PE=1 SV=1	1	1	0	0	8	9	NA	NA	7.50357	7.86637	NA	NA
MAM33	P40513	Mitochondrial acidic protein MAM33 OS=Saccharomyces cerevisiae (strain ATCC 204508 / S288c) GN=MAM33 PE=1 SV=1	1	1	0	0	8	6	3	NA	7.12563	7.41782	7.11029	NA
FIS1	P40515	Mitochondria fission 1 protein OS=Saccharomyces cerevisiae (strain ATCC 204508 / S288c) GN=FIS1 PE=1 SV=1	1	1	0	0	6	5	NA	NA	6.41383	6.598	NA	NA
EFM4	P40516	Protein-lysine N-methyltransferase EFM4 OS=Saccharomyces cerevisiae (strain ATCC 204508 / S288c) GN=EFM4 PE=1 SV=1	1	1	0	0	5	7	NA	NA	6.6703	7.01881	NA	NA
YRB2	P40517	Ran-specific GTPase-activating protein 2 OS=Saccharomyces cerevisiae (strain ATCC 204508 / S288c) GN=YRB2 PE=1 SV=1	1	1	0	0	21	15	NA	NA	6.97576	6.96206	NA	NA
ARC15	P40518	Actin-related protein 2/3 complex subunit 5 OS=Saccharomyces cerevisiae (strain ATCC 204508 / S288c) GN=ARC15 PE=1 SV=1	1	1	0	0	7	7	NA	NA	6.47321	6.55323	NA	NA
AIM36	Q03798	Altered inheritance of mitochondria protein 36, mitochondrial OS=Saccharomyces cerevisiae (strain ATCC 204508 / S288c) GN=AIM36 PE=1 SV=1	1	1	0	0	6	3	NA	NA	6.30353	6.15144	NA	NA
SLM4	P38247	Protein SLM4 OS=Saccharomyces cerevisiae (strain ATCC 204508 / S288c) GN=SLM4 PE=1 SV=1	1	0	0	0	2	3	NA	NA	6.81625	6.74294	NA	NA
PFF1	P38244	Vacuolar membrane protease OS=Saccharomyces cerevisiae (strain ATCC 204508 / S288c) GN=PFF1 PE=1 SV=3	1	0	0	0	7	NA	NA	NA	6.10435	NA	NA	NA
RPG1	P38249	Eukaryotic translation initiation factor 3 subunit A OS=Saccharomyces cerevisiae (strain ATCC 204508 / S288c) GN=RPG1 PE=1 SV=1	1	1	1	1	35	45	6	14	6.98205	7.43523	7.0559	6.46865
ECM33	P38248	Cell wall protein ECM33 OS=Saccharomyces cerevisiae (strain ATCC 204508 / S288c) GN=ECM33 PE=1 SV=3	1	1	0	0	6	5	NA	NA	7.91475	7.78344	NA	NA
CIN4	P39110	GTP-binding protein CIN4 OS=Saccharomyces cerevisiae (strain ATCC 204508 / S288c) GN=CIN4 PE=1 SV=1	1	0	0	0	2	NA	2	NA	5.70863	NA	6.87084	NA
VMA7	P39111	V-type proton ATPase subunit F OS=Saccharomyces cerevisiae (strain ATCC 204508 / S288c) GN=VMA7 PE=1 SV=1	1	1	0	0	10	8	NA	NA	7.31455	7.46798	NA	NA
CSI1	Q04368	Cop9 signalosome-interactor 1 OS=Saccharomyces cerevisiae (strain ATCC 204508 / S288c) GN=CSI1 PE=1 SV=1	1	0	0	0	3	NA	NA	NA	5.91142	NA	NA	NA
ARX1	Q03862	Probable metalloprotease ARX1 OS=Saccharomyces cerevisiae (strain ATCC 204508 / S288c) GN=ARX1 PE=1 SV=1	1	1	0	0	11	17	NA	NA	6.86706	7.04329	NA	NA
KCS1	Q12494	Inositol hexakisphosphate kinase 1 OS=Saccharomyces cerevisiae (strain ATCC 204508 / S288c) GN=KCS1 PE=1 SV=1	1	1	0	0	20	10	NA	NA	6.55095	6.25521	NA	NA
FMP16	Q12497	Protein FMP16, mitochondrial OS=Saccharomyces cerevisiae (strain ATCC 204508 / S288c) GN=FMP16 PE=1 SV=1	1	1	0	0	6	3	NA	NA	7.04648	6.64715	NA	NA
YOL098C	Q12496	Uncharacterized protein YOL098C OS=Saccharomyces cerevisiae (strain ATCC 204508 / S288c) GN=YOL098C PE=1 SV=1	1	1	1	1	31	34	15	7	7.43307	7.67797	7.54606	5.98219
CUE5	Q08412	Ubiquitin-binding protein CUE5 OS=Saccharomyces cerevisiae (strain ATCC 204508 / S288c) GN=CUE5 PE=1 SV=1	1	1	0	0	20	16	3	2	7.69944	7.47164	6.85803	5.76602
NOP58	Q12499	Nucleolar protein 58 OS=Saccharomyces cerevisiae (strain ATCC 204508 / S288c) GN=NOP58 PE=1 SV=1	1	1	0	0	10	4	NA	NA	6.61362	6.40045	NA	NA
SKI3	P17883	Superkiller protein 3 OS=Saccharomyces cerevisiae (strain ATCC 204508 / S288c) GN=SKI3 PE=1 SV=2	1	1	0	0	14	13	NA	NA	6.49237	6.58986	NA	NA
YER152C	P10356	Uncharacterized protein YER152C OS=Saccharomyces cerevisiae (strain ATCC 204508 / S288c) GN=YER152C PE=1 SV=2	1	1	0	0	13	10	NA	NA	7.14844	7.1746	NA	NA
IMA1	P53051	Oligo-1,6-glucosidase IMA1 OS=Saccharomyces cerevisiae (strain ATCC 204508 / S288c) GN=IMA1 PE=1 SV=1	1	1	0	0	4	8	NA	NA	6.24547	6.66369	NA	NA
COQ11	Q05892	MIOREX complex component 2 OS=Saccharomyces cerevisiae (strain ATCC 204508 / S288c) GN=COQ11 PE=1 SV=1	1	1	0	0	8	4	NA	NA	6.9725	6.30028	NA	NA
MPA43	P53583	Protein MPA43 OS=Saccharomyces cerevisiae (strain ATCC 204508 / S288c) GN=MPA43 PE=1 SV=1	0	1	0	0	2	4	NA	NA	5.45907	5.92259	NA	NA
YGR130C	P53278	Uncharacterized protein YGR130C OS=Saccharomyces cerevisiae (strain ATCC 204508 / S288c) GN=YGR130C PE=1 SV=1	1	1	1	1	28	32	26	26	7.30347	7.51771	8.073	7.38639
COG2	P53271	Conserved oligomeric Golgi complex subunit 2 OS=Saccharomyces cerevisiae (strain ATCC 204508 / S288c) GN=COG2 PE=1 SV=2	1	0	0	0	2	NA	NA	NA	6.77452	NA	NA	NA
YGR117C	P53270	Uncharacterized protein YGR117C OS=Saccharomyces cerevisiae (strain ATCC 204508 / S288c) GN=YGR117C PE=1 SV=1	1	1	0	0	6	5	NA	NA	5.80761	6.53857	NA	NA
YGR127W	P53275	Uncharacterized protein YGR127W OS=Saccharomyces cerevisiae (strain ATCC 204508 / S288c) GN=YGR127W PE=1 SV=1	1	1	0	0	12	14	NA	NA	7.00413	7.13126	NA	NA
UTP8	P53276	U3 small nucleolar RNA-associated protein 8 OS=Saccharomyces cerevisiae (strain ATCC 204508 / S288c) GN=UTP8 PE=1 SV=1	1	1	0	0	9	3	NA	NA	5.99361	5.99651	NA	NA
YOR111W	Q99210	Maf-like protein YOR111W OS=Saccharomyces cerevisiae (strain ATCC 204508 / S288c) GN=YOR111W PE=1 SV=1	1	1	0	0	10	7	NA	NA	6.4821	6.60797	NA	NA
YME1	P32795	Mitochondrial inner membrane i-AAA protease supercomplex subunit YME1 OS=Saccharomyces cerevisiae (strain ATCC 204508 / S288c) GN=YME1 PE=1 SV=1	1	0	0	0	9	NA	NA	NA	6.1467	NA	NA	NA
AFG2	P32794	ATPase family gene 2 protein OS=Saccharomyces cerevisiae (strain ATCC 204508 / S288c) GN=AFG2 PE=1 SV=1	1	1	0	0	8	10	NA	NA	6.42467	6.36979	NA	NA
YSC84	P32793	Protein YSC84 OS=Saccharomyces cerevisiae (strain ATCC 204508 / S288c) GN=YSC84 PE=1 SV=2	1	1	0	0	6	7	NA	NA	6.27625	6.77775	NA	NA
SEY1	Q99287	Protein SEY1 OS=Saccharomyces cerevisiae (strain ATCC 204508 / S288c) GN=SEY1 PE=1 SV=1	1	1	0	0	26	3	NA	NA	6.95345	5.64905	NA	NA
SLA1	P32790	Actin cytoskeleton-regulatory complex protein SLA1 OS=Saccharomyces cerevisiae (strain ATCC 204508 / S288c) GN=SLA1 PE=1 SV=1	1	1	0	1	15	20	2	2	6.98925	7.10598	7.03822	5.59
DET1	Q99288	Broad-range acid phosphatase DET1 OS=Saccharomyces cerevisiae (strain ATCC 204508 / S288c) GN=DET1 PE=1 SV=1	1	1	1	1	12	14	10	10	6.96397	7.08179	8.01542	6.63433
COX13	P32799	Cytochrome c oxidase subunit 6A, mitochondrial OS=Saccharomyces cerevisiae (strain ATCC 204508 / S288c) GN=COX13 PE=1 SV=1	1	0	0	0	2	NA	NA	NA	6.20913	NA	NA	NA
RTT103	Q05543	Regulator of Ty1 transposition protein 103 OS=Saccharomyces cerevisiae (strain ATCC 204508 / S288c) GN=RTT103 PE=1 SV=1	1	1	0	0	13	7	NA	NA	6.82885	6.57735	NA	NA
SNF7	P39929	Vacuolar-sorting protein SNF7 OS=Saccharomyces cerevisiae (strain ATCC 204508 / S288c) GN=SNF7 PE=1 SV=1	1	1	0	0	8	7	NA	NA	7.10051	6.84241	NA	NA
SSO2	P39926	Protein SSO2 OS=Saccharomyces cerevisiae (strain ATCC 204508 / S288c) GN=SSO2 PE=1 SV=2	1	0	0	0	7	NA	NA	NA	6.65175	NA	NA	NA
GPA2	P10823	Guanine nucleotide-binding protein alpha-2 subunit OS=Saccharomyces cerevisiae (strain ATCC 204508 / S288c) GN=GPA2 PE=1 SV=2	1	1	0	0	11	6	NA	NA	6.67787	6.32754	NA	NA
SSB1	P11484	Heat shock protein SSB1 OS=Saccharomyces cerevisiae (strain ATCC 204508 / S288c) GN=SSB1 PE=1 SV=3	1	0	0	1	2	2	24	2	6.08837	6.46271	8.58974	6.12681
PGM2	P37012	Phosphoglucomutase 2 OS=Saccharomyces cerevisiae (strain ATCC 204508 / S288c) GN=PGM2 PE=1 SV=1	1	1	1	1	32	30	7	3	8.653	8.73705	7.22061	5.63232
ADE12	P80210	Adenylosuccinate synthetase OS=Saccharomyces cerevisiae (strain ATCC 204508 / S288c) GN=ADE12 PE=1 SV=3	1	1	1	1	22	23	6	11	8.18686	8.50482	7.49111	6.39989
PBI2	P0CT04	Protease B inhibitor 2 OS=Saccharomyces cerevisiae (strain ATCC 204508 / S288c) GN=PBI2 PE=1 SV=1	1	1	0	0	6	4	NA	NA	7.94171	7.45147	NA	NA
ZDS1	P50111	Protein ZDS1 OS=Saccharomyces cerevisiae (strain ATCC 204508 / S288c) GN=ZDS1 PE=1 SV=1	1	0	0	0	5	NA	NA	NA	5.84337	NA	NA	NA
HSM3	P38348	DNA mismatch repair protein HSM3 OS=Saccharomyces cerevisiae (strain ATCC 204508 / S288c) GN=HSM3 PE=1 SV=1	1	1	0	0	8	7	NA	NA	6.79922	6.66312	NA	NA
UBX7	P38349	UBX domain-containing protein 7 OS=Saccharomyces cerevisiae (strain ATCC 204508 / S288c) GN=UBX7 PE=1 SV=1	1	1	0	0	6	7	NA	NA	6.29645	6.69043	NA	NA
UFD4	P33202	Ubiquitin fusion degradation protein 4 OS=Saccharomyces cerevisiae (strain ATCC 204508 / S288c) GN=UFD4 PE=1 SV=1	1	1	1	0	20	2	15	3	7.04727	6.39272	7.64609	5.3973
RBL2	P48606	Tubulin-specific chaperone A OS=Saccharomyces cerevisiae (strain ATCC 204508 / S288c) GN=RBL2 PE=1 SV=1	1	1	0	0	7	9	NA	NA	6.502	6.61801	NA	NA
MRT4	P33201	Ribosome assembly factor MRT4 OS=Saccharomyces cerevisiae (strain ATCC 204508 / S288c) GN=MRT4 PE=1 SV=1	1	0	0	0	6	NA	NA	NA	6.25699	NA	NA	NA
ARC19	P33204	Actin-related protein 2/3 complex subunit 4 OS=Saccharomyces cerevisiae (strain ATCC 204508 / S288c) GN=ARC19 PE=1 SV=2	1	1	0	0	6	6	NA	NA	7.37014	7.73332	NA	NA
UBR1	P19812	E3 ubiquitin-protein ligase UBR1 OS=Saccharomyces cerevisiae (strain ATCC 204508 / S288c) GN=UBR1 PE=1 SV=1	1	1	0	0	26	30	2	2	6.70793	7.10675	6.94956	5.48647
RPB3	P16370	DNA-directed RNA polymerase II subunit RPB3 OS=Saccharomyces cerevisiae (strain ATCC 204508 / S288c) GN=RPB3 PE=1 SV=2	1	1	0	0	11	7	2	5	6.95594	7.00774	7.28139	6.29296
SEC23	P15303	Protein transport protein SEC23 OS=Saccharomyces cerevisiae (strain ATCC 204508 / S288c) GN=SEC23 PE=1 SV=1	1	1	1	1	20	22	5	4	7.40914	7.29643	7.47022	6.13539
DML1	Q03652	Protein DML1 OS=Saccharomyces cerevisiae (strain ATCC 204508 / S288c) GN=DML1 PE=3 SV=1	1	1	0	0	4	4	NA	NA	6.07175	6.26509	NA	NA
GAS3	Q03655	Probable 1,3-beta-glucanosyltransferase GAS3 OS=Saccharomyces cerevisiae (strain ATCC 204508 / S288c) GN=GAS3 PE=1 SV=1	1	1	0	0	12	11	NA	NA	7.15965	7.15743	NA	NA
RMT2	Q03305	Protein arginine N-methyltransferase 2 OS=Saccharomyces cerevisiae (strain ATCC 204508 / S288c) GN=RMT2 PE=1 SV=1	1	0	0	0	2	NA	NA	NA	5.98137	NA	NA	NA
SKY1	Q03656	Serine/threonine-protein kinase SKY1 OS=Saccharomyces cerevisiae (strain ATCC 204508 / S288c) GN=SKY1 PE=1 SV=1	1	1	1	1	8	7	16	9	6.56553	6.6066	7.63954	6.26837
RTT109	Q07794	Histone acetyltransferase RTT109 OS=Saccharomyces cerevisiae (strain ATCC 204508 / S288c) GN=RTT109 PE=1 SV=1	1	1	0	0	3	5	NA	NA	5.93969	6.15787	NA	NA
MCM6	P53091	DNA replication licensing factor MCM6 OS=Saccharomyces cerevisiae (strain ATCC 204508 / S288c) GN=MCM6 PE=1 SV=2	1	1	0	0	21	10	NA	NA	6.81234	6.5325	NA	NA
PEP3	P27801	Vacuolar membrane protein PEP3 OS=Saccharomyces cerevisiae (strain ATCC 204508 / S288c) GN=PEP3 PE=1 SV=1	1	0	0	0	3	2	NA	NA	6.17324	6.65694	NA	NA
KRE2	P27809	Glycolipid 2-alpha-mannosyltransferase OS=Saccharomyces cerevisiae (strain ATCC 204508 / S288c) GN=KRE2 PE=1 SV=1	1	1	0	0	13	10	NA	NA	7.51598	7.15006	NA	NA
MBF1	O14467	Multiprotein-bridging factor 1 OS=Saccharomyces cerevisiae (strain ATCC 204508 / S288c) GN=MBF1 PE=1 SV=2	1	1	0	1	8	10	NA	3	7.26307	7.57666	NA	6.06992
ARC18	Q05933	Actin-related protein 2/3 complex subunit 3 OS=Saccharomyces cerevisiae (strain ATCC 204508 / S288c) GN=ARC18 PE=1 SV=1	1	1	0	0	5	6	NA	NA	6.96481	7.05766	NA	NA
SSQ1	Q05931	Heat shock protein SSQ1, mitochondrial OS=Saccharomyces cerevisiae (strain ATCC 204508 / S288c) GN=SSQ1 PE=1 SV=1	1	1	0	0	22	20	NA	NA	7.17316	7.10506	NA	NA
VID22	Q05934	Vacuolar import and degradation protein 22 OS=Saccharomyces cerevisiae (strain ATCC 204508 / S288c) GN=VID22 PE=1 SV=1	1	0	0	0	7	NA	NA	NA	5.82192	NA	NA	NA
RPN12	P32496	26S proteasome regulatory subunit RPN12 OS=Saccharomyces cerevisiae (strain ATCC 204508 / S288c) GN=RPN12 PE=1 SV=3	1	1	0	0	12	10	NA	2	7.32982	7.51144	NA	5.61561
NIP1	P32497	Eukaryotic translation initiation factor 3 subunit C OS=Saccharomyces cerevisiae (strain ATCC 204508 / S288c) GN=NIP1 PE=1 SV=2	1	1	1	1	20	23	7	14	7.21962	7.41235	7.66039	7.05468
MYO4	P32492	Myosin-4 OS=Saccharomyces cerevisiae (strain ATCC 204508 / S288c) GN=MYO4 PE=1 SV=1	1	0	0	0	6	NA	NA	NA	6.26878	NA	NA	NA
NUP2	P32499	Nucleoporin NUP2 OS=Saccharomyces cerevisiae (strain ATCC 204508 / S288c) GN=NUP2 PE=1 SV=2	1	1	0	1	32	34	4	7	7.39449	7.66066	7.13069	6.12418
GAP1	P19145	General amino-acid permease GAP1 OS=Saccharomyces cerevisiae (strain ATCC 204508 / S288c) GN=GAP1 PE=1 SV=2	1	0	0	0	3	NA	NA	NA	5.72424	NA	NA	NA
MMM1	P41800	Maintenance of mitochondrial morphology protein 1 OS=Saccharomyces cerevisiae (strain ATCC 204508 / S288c) GN=MMM1 PE=1 SV=2	1	0	0	0	7	NA	NA	NA	6.43811	NA	NA	NA
RPL10	P41805	60S ribosomal protein L10 OS=Saccharomyces cerevisiae (strain ATCC 204508 / S288c) GN=RPL10 PE=1 SV=1	1	1	0	0	8	10	2	NA	6.74292	7.29372	7.01199	NA
VMA13	P41807	V-type proton ATPase subunit H OS=Saccharomyces cerevisiae (strain ATCC 204508 / S288c) GN=VMA13 PE=1 SV=1	1	1	1	1	19	18	19	14	7.98116	7.77932	8.04526	6.70579
SRO9	P25567	RNA-binding protein SRO9 OS=Saccharomyces cerevisiae (strain ATCC 204508 / S288c) GN=SRO9 PE=1 SV=2	1	1	1	1	10	7	8	7	6.77956	6.9554	7.53291	6.14686
NNK1	P36003	Nitrogen network kinase 1 OS=Saccharomyces cerevisiae (strain ATCC 204508 / S288c) GN=NNK1 PE=1 SV=1	1	0	0	0	2	NA	NA	NA	5.53008	NA	NA	NA
APL2	P36000	AP-1 complex subunit beta-1 OS=Saccharomyces cerevisiae (strain ATCC 204508 / S288c) GN=APL2 PE=1 SV=1	1	1	0	0	12	5	NA	NA	6.49674	6.09452	NA	NA
SRY1	P36007	Threo-3-hydroxyaspartate ammonia-lyase OS=Saccharomyces cerevisiae (strain ATCC 204508 / S288c) GN=SRY1 PE=1 SV=1	1	1	0	0	7	15	NA	NA	6.84749	7.01728	NA	NA
KKQ8	P36004	Probable serine/threonine-protein kinase KKQ8 OS=Saccharomyces cerevisiae (strain ATCC 204508 / S288c) GN=KKQ8 PE=1 SV=2	1	0	0	0	6	NA	NA	NA	5.78365	NA	NA	NA
TEF4	P36008	Elongation factor 1-gamma 2 OS=Saccharomyces cerevisiae (strain ATCC 204508 / S288c) GN=TEF4 PE=1 SV=1	1	1	1	1	23	18	13	11	8.47665	8.67581	8.11981	6.53579
GPH1	P06738	Glycogen phosphorylase OS=Saccharomyces cerevisiae (strain ATCC 204508 / S288c) GN=GPH1 PE=1 SV=4	1	1	1	1	47	46	18	24	8.22781	8.46523	7.81461	6.68293
MGA2	P40578	Protein MGA2 OS=Saccharomyces cerevisiae (strain ATCC 204508 / S288c) GN=MGA2 PE=1 SV=1	1	0	0	0	3	2	NA	NA	5.83352	5.63398	NA	NA
YIR035C	P40579	Uncharacterized oxidoreductase YIR035C OS=Saccharomyces cerevisiae (strain ATCC 204508 / S288c) GN=YIR035C PE=1 SV=1	1	1	1	0	9	9	3	NA	7.50072	7.47196	7.20153	NA
INA22	P40576	Inner membrane assembly complex subunit 22 OS=Saccharomyces cerevisiae (strain ATCC 204508 / S288c) GN=INA22 PE=1 SV=1	1	0	0	0	3	NA	NA	NA	5.8316	NA	NA	NA
DGA1	Q08650	Diacylglycerol O-acyltransferase 1 OS=Saccharomyces cerevisiae (strain ATCC 204508 / S288c) GN=DGA1 PE=1 SV=1	1	0	0	0	4	NA	NA	NA	5.8876	NA	NA	NA
ENV9	Q08651	Probable oxidoreductase ENV9 OS=Saccharomyces cerevisiae (strain ATCC 204508 / S288c) GN=ENV9 PE=1 SV=1	1	0	0	0	3	NA	NA	NA	5.91246	NA	NA	NA
IGO2	Q9P305	mRNA stability protein IGO2 OS=Saccharomyces cerevisiae (strain ATCC 204508 / S288c) GN=IGO2 PE=1 SV=3	1	0	0	0	4	2	NA	NA	6.17858	6.36743	NA	NA
YMR090W	Q04304	UPF0659 protein YMR090W OS=Saccharomyces cerevisiae (strain ATCC 204508 / S288c) GN=YMR090W PE=1 SV=1	1	1	0	0	16	15	NA	NA	7.81066	8.07625	NA	NA
PET9	P18239	ADP,ATP carrier protein 2 OS=Saccharomyces cerevisiae (strain ATCC 204508 / S288c) GN=PET9 PE=1 SV=2	1	1	1	1	15	9	10	4	8.25522	7.30718	7.79373	5.96449
ZEO1	Q08245	Protein ZEO1 OS=Saccharomyces cerevisiae (strain ATCC 204508 / S288c) GN=ZEO1 PE=1 SV=3	1	1	0	0	19	18	NA	NA	8.28706	8.05274	NA	NA
VHS3	Q08438	Phosphopantothenoylcysteine decarboxylase subunit VHS3 OS=Saccharomyces cerevisiae (strain ATCC 204508 / S288c) GN=VHS3 PE=1 SV=1	1	1	0	0	12	4	NA	NA	6.31582	5.86171	NA	NA
VID30	P53076	Vacuolar import and degradation protein 30 OS=Saccharomyces cerevisiae (strain ATCC 204508 / S288c) GN=VID30 PE=1 SV=1	1	1	0	1	16	7	5	2	6.5971	6.0692	7.36661	5.1674
SHE10	P53075	Outer spore wall assembly protein SHE10 OS=Saccharomyces cerevisiae (strain ATCC 204508 / S288c) GN=SHE10 PE=1 SV=1	1	1	0	0	19	10	2	NA	7.40742	6.5293	6.83285	NA
TAN1	P53072	tRNA acetyltransferase TAN1 OS=Saccharomyces cerevisiae (strain ATCC 204508 / S288c) GN=TAN1 PE=1 SV=1	1	1	0	0	11	13	NA	NA	6.85342	7.3602	NA	NA
COG1	P53079	Conserved oligomeric Golgi complex subunit 1 OS=Saccharomyces cerevisiae (strain ATCC 204508 / S288c) GN=COG1 PE=1 SV=1	1	0	0	0	9	NA	NA	NA	6.3479	NA	NA	NA
SDT1	P53078	Suppressor of disruption of TFIIS OS=Saccharomyces cerevisiae (strain ATCC 204508 / S288c) GN=SDT1 PE=1 SV=1	1	1	0	0	4	3	NA	NA	6.2447	6.05304	NA	NA
HIS4	P00815	Histidine biosynthesis trifunctional protein OS=Saccharomyces cerevisiae (strain ATCC 204508 / S288c) GN=HIS4 PE=1 SV=3	1	1	1	1	39	42	24	23	8.31333	8.69215	8.09478	6.92347
IPP1	P00817	Inorganic pyrophosphatase OS=Saccharomyces cerevisiae (strain ATCC 204508 / S288c) GN=IPP1 PE=1 SV=4	1	1	1	1	20	21	9	8	8.63473	8.9369	7.66036	6.31523
TDH1	P00360	Glyceraldehyde-3-phosphate dehydrogenase 1 OS=Saccharomyces cerevisiae (strain ATCC 204508 / S288c) GN=TDH1 PE=1 SV=3	1	1	1	1	19	17	11	6	8.58146	8.73266	8.31068	6.39182
CAR1	P00812	Arginase OS=Saccharomyces cerevisiae (strain ATCC 204508 / S288c) GN=CAR1 PE=1 SV=1	1	1	0	1	15	16	NA	3	8.01124	8.54824	NA	5.75197
YKU70	P32807	ATP-dependent DNA helicase II subunit 1 OS=Saccharomyces cerevisiae (strain ATCC 204508 / S288c) GN=YKU70 PE=1 SV=2	1	1	0	0	4	2	NA	NA	5.65695	5.87599	NA	NA
GYP6	P32806	GTPase-activating protein GYP6 OS=Saccharomyces cerevisiae (strain ATCC 204508 / S288c) GN=GYP6 PE=1 SV=2	1	1	0	0	4	3	NA	NA	5.83115	5.41483	NA	NA
EMP24	P32803	Endosomal protein P24B OS=Saccharomyces cerevisiae (strain ATCC 204508 / S288c) GN=EMP24 PE=1 SV=1	1	0	0	0	8	2	NA	NA	6.94318	6.16947	NA	NA
EMP70	P32802	Transmembrane 9 superfamily member 1 OS=Saccharomyces cerevisiae (strain ATCC 204508 / S288c) GN=EMP70 PE=1 SV=2	1	0	0	0	3	NA	NA	NA	6.23316	NA	NA	NA
TWF1	P53250	Twinfilin-1 OS=Saccharomyces cerevisiae (strain ATCC 204508 / S288c) GN=TWF1 PE=1 SV=1	1	1	0	0	13	14	NA	NA	7.26516	7.38863	NA	NA
RRP46	P53256	Exosome complex component RRP46 OS=Saccharomyces cerevisiae (strain ATCC 204508 / S288c) GN=RRP46 PE=1 SV=2	1	1	0	0	4	4	NA	NA	6.45514	6.89266	NA	NA
DRN1	P53255	CWF19-like protein DRN1 OS=Saccharomyces cerevisiae (strain ATCC 204508 / S288c) GN=DRN1 PE=1 SV=1	1	1	0	0	3	3	NA	NA	5.9646	5.76685	NA	NA
UTP22	P53254	U3 small nucleolar RNA-associated protein 22 OS=Saccharomyces cerevisiae (strain ATCC 204508 / S288c) GN=UTP22 PE=1 SV=1	0	1	0	0	2	4	NA	NA	5.9926	5.77885	NA	NA
MDR1	P53258	GTPase-activating protein GYP2 OS=Saccharomyces cerevisiae (strain ATCC 204508 / S288c) GN=MDR1 PE=1 SV=1	1	1	0	0	22	7	NA	NA	6.8793	6.24275	NA	NA
RPS1B	P23248	40S ribosomal protein S1-B OS=Saccharomyces cerevisiae (strain ATCC 204508 / S288c) GN=RPS1B PE=1 SV=3	1	1	0	0	4	5	NA	NA	6.51921	7.12695	NA	NA
PRP4	P20053	U4/U6 small nuclear ribonucleoprotein PRP4 OS=Saccharomyces cerevisiae (strain ATCC 204508 / S288c) GN=PRP4 PE=1 SV=1	1	1	0	0	2	6	NA	NA	5.66163	5.8772	NA	NA
URA4	P20051	Dihydroorotase OS=Saccharomyces cerevisiae (strain ATCC 204508 / S288c) GN=URA4 PE=1 SV=2	1	1	0	0	15	17	NA	NA	7.83373	8.28801	NA	NA
CPR3	P25719	Peptidyl-prolyl cis-trans isomerase C, mitochondrial OS=Saccharomyces cerevisiae (strain ATCC 204508 / S288c) GN=CPR3 PE=1 SV=1	1	1	0	0	11	14	NA	NA	8.21189	8.65586	NA	NA
PHB1	P40961	Prohibitin-1 OS=Saccharomyces cerevisiae (strain ATCC 204508 / S288c) GN=PHB1 PE=1 SV=2	1	1	0	0	6	5	NA	NA	6.44919	6.10972	NA	NA
MFT1	P33441	THO complex subunit MFT1 OS=Saccharomyces cerevisiae (strain ATCC 204508 / S288c) GN=MFT1 PE=1 SV=1	1	1	0	0	5	5	NA	NA	6.03177	6.14641	NA	NA
RPS1A	P33442	40S ribosomal protein S1-A OS=Saccharomyces cerevisiae (strain ATCC 204508 / S288c) GN=RPS1A PE=1 SV=2	1	1	0	0	5	4	NA	NA	6.79035	7.01193	NA	NA
FMP40	Q08968	UPF0061 protein FMP40 OS=Saccharomyces cerevisiae (strain ATCC 204508 / S288c) GN=FMP40 PE=1 SV=1	1	1	0	0	16	16	NA	NA	6.88938	7.03691	NA	NA
NMA1	Q06178	Nicotinamide/nicotinic acid mononucleotide adenylyltransferase 1 OS=Saccharomyces cerevisiae (strain ATCC 204508 / S288c) GN=NMA1 PE=1 SV=1	1	1	0	1	4	7	2	6	6.36397	6.81988	7.38031	6.25276
ADI1	Q03677	1,2-dihydroxy-3-keto-5-methylthiopentene dioxygenase OS=Saccharomyces cerevisiae (strain ATCC 204508 / S288c) GN=ADI1 PE=1 SV=1	1	1	0	0	13	11	NA	NA	7.19352	7.27185	NA	NA
PLB2	Q03674	Lysophospholipase 2 OS=Saccharomyces cerevisiae (strain ATCC 204508 / S288c) GN=PLB2 PE=1 SV=1	1	1	0	0	3	4	NA	NA	6.36998	6.59656	NA	NA
NUP145	P49687	Nucleoporin NUP145 OS=Saccharomyces cerevisiae (strain ATCC 204508 / S288c) GN=NUP145 PE=1 SV=1	1	0	0	0	8	4	NA	NA	6.23581	5.85531	NA	NA
SFT2	P38166	Protein transport protein SFT2 OS=Saccharomyces cerevisiae (strain ATCC 204508 / S288c) GN=SFT2 PE=1 SV=1	1	1	0	0	3	2	NA	NA	6.31041	5.76839	NA	NA
ECM21	P38167	Protein ECM21 OS=Saccharomyces cerevisiae (strain ATCC 204508 / S288c) GN=ECM21 PE=1 SV=2	1	1	1	0	24	12	12	8	6.7191	6.32579	7.65773	5.76419
RTG3	P38165	Retrograde regulation protein 3 OS=Saccharomyces cerevisiae (strain ATCC 204508 / S288c) GN=RTG3 PE=1 SV=2	1	0	0	0	3	NA	NA	NA	6.05532	NA	NA	NA
MIX23	P38162	Mitochondrial intermembrane space cysteine motif-containing protein MIX23 OS=Saccharomyces cerevisiae (strain ATCC 204508 / S288c) GN=MIX23 PE=1 SV=1	1	1	0	0	10	7	NA	NA	6.92028	6.90746	NA	NA
YUH1	P35127	Ubiquitin carboxyl-terminal hydrolase YUH1 OS=Saccharomyces cerevisiae (strain ATCC 204508 / S288c) GN=YUH1 PE=1 SV=1	1	1	0	0	6	8	NA	NA	6.93534	6.6786	NA	NA
BNA4	P38169	Kynurenine 3-monooxygenase OS=Saccharomyces cerevisiae (strain ATCC 204508 / S288c) GN=BNA4 PE=1 SV=1	1	0	0	0	8	NA	NA	NA	6.44733	NA	NA	NA
YKL033W	Q86ZR7	Putative uncharacterized hydrolase YKL033W-A OS=Saccharomyces cerevisiae (strain ATCC 204508 / S288c) GN=YKL033W-A PE=3 SV=2	1	1	1	0	8	6	4	NA	7.57836	6.66665	7.25418	NA
GAD1	Q04792	Glutamate decarboxylase OS=Saccharomyces cerevisiae (strain ATCC 204508 / S288c) GN=GAD1 PE=1 SV=1	1	1	1	1	24	23	7	3	7.91974	8.16899	7.39703	5.79697
TMA19	P35691	Translationally-controlled tumor protein homolog OS=Saccharomyces cerevisiae (strain ATCC 204508 / S288c) GN=TMA19 PE=1 SV=1	1	1	1	1	11	10	9	6	8.39267	8.54757	8.0599	6.52815
SAR1	P20606	Small COPII coat GTPase SAR1 OS=Saccharomyces cerevisiae (strain ATCC 204508 / S288c) GN=SAR1 PE=1 SV=1	1	1	1	1	7	7	7	5	7.89861	7.7397	8.12908	6.16347
COQ1	P18900	Hexaprenyl pyrophosphate synthase, mitochondrial OS=Saccharomyces cerevisiae (strain ATCC 204508 / S288c) GN=COQ1 PE=1 SV=1	1	0	0	0	8	NA	NA	NA	6.31619	NA	NA	NA
SIT4	P20604	Serine/threonine-protein phosphatase PP1-1 OS=Saccharomyces cerevisiae (strain ATCC 204508 / S288c) GN=SIT4 PE=1 SV=1	1	1	1	1	10	10	11	10	7.1242	7.37849	8.01485	6.3442
PDH1	Q12428	Probable 2-methylcitrate dehydratase OS=Saccharomyces cerevisiae (strain ATCC 204508 / S288c) GN=PDH1 PE=1 SV=1	1	1	0	0	18	7	NA	NA	7.12587	6.72532	NA	NA
ERG1	P32476	Squalene monooxygenase OS=Saccharomyces cerevisiae (strain ATCC 204508 / S288c) GN=ERG1 PE=1 SV=2	1	1	0	0	19	11	4	NA	7.37242	6.73269	7.22837	NA
GSH1	P32477	Glutamate--cysteine ligase OS=Saccharomyces cerevisiae (strain ATCC 204508 / S288c) GN=GSH1 PE=1 SV=1	1	1	0	0	18	15	2	NA	7.22508	7.14929	7.14713	NA
EUG1	P32474	Protein disulfide-isomerase EUG1 OS=Saccharomyces cerevisiae (strain ATCC 204508 / S288c) GN=EUG1 PE=1 SV=1	1	1	0	0	9	10	NA	NA	7.32911	7.14189	NA	NA
FPR2	P32472	Peptidyl-prolyl cis-trans isomerase FPR2 OS=Saccharomyces cerevisiae (strain ATCC 204508 / S288c) GN=FPR2 PE=1 SV=1	1	1	0	0	8	6	NA	NA	7.40864	7.75511	NA	NA
PDB1	P32473	Pyruvate dehydrogenase E1 component subunit beta, mitochondrial OS=Saccharomyces cerevisiae (strain ATCC 204508 / S288c) GN=PDB1 PE=1 SV=2	1	1	1	0	10	12	4	NA	7.12563	7.25233	7.1924	NA
EFB1	P32471	Elongation factor 1-beta OS=Saccharomyces cerevisiae (strain ATCC 204508 / S288c) GN=EFB1 PE=1 SV=4	1	1	1	1	9	9	4	4	8.21045	8.25465	7.87183	6.75772
VMA8	P32610	V-type proton ATPase subunit D OS=Saccharomyces cerevisiae (strain ATCC 204508 / S288c) GN=VMA8 PE=1 SV=1	1	1	1	1	11	9	4	2	7.59272	7.56292	7.58042	6.15822
IES6	P32617	Chromatin-remodeling complex subunit IES6 OS=Saccharomyces cerevisiae (strain ATCC 204508 / S288c) GN=IES6 PE=1 SV=1	1	0	0	0	4	2	NA	NA	6.4092	5.87359	NA	NA
FRD1	P32614	Fumarate reductase 1 OS=Saccharomyces cerevisiae (strain ATCC 204508 / S288c) GN=FRD1 PE=1 SV=1	1	1	0	0	29	31	3	NA	8.14406	8.33343	7.15151	NA
YML082W	Q04533	Putative cystathionine gamma-synthase YML082W OS=Saccharomyces cerevisiae (strain ATCC 204508 / S288c) GN=YML082W PE=1 SV=1	1	1	0	0	9	12	NA	NA	6.68517	6.88347	NA	NA
ADE13	Q05911	Adenylosuccinate lyase OS=Saccharomyces cerevisiae (strain ATCC 204508 / S288c) GN=ADE13 PE=1 SV=1	1	1	1	1	29	30	4	5	8.21931	8.59366	7.21708	5.88223
ARE2	P53629	Sterol O-acyltransferase 2 OS=Saccharomyces cerevisiae (strain ATCC 204508 / S288c) GN=ARE2 PE=1 SV=1	1	0	0	0	8	NA	NA	NA	6.88933	NA	NA	NA
COP1	P53622	Coatomer subunit alpha OS=Saccharomyces cerevisiae (strain ATCC 204508 / S288c) GN=COP1 PE=1 SV=2	1	1	1	1	33	34	13	16	7.42748	7.87305	7.56562	6.45408
POC4	Q12245	Proteasome chaperone 4 OS=Saccharomyces cerevisiae (strain ATCC 204508 / S288c) GN=POC4 PE=1 SV=1	1	1	0	0	3	3	NA	NA	6.237	6.29626	NA	NA
VMA2	P16140	V-type proton ATPase subunit B OS=Saccharomyces cerevisiae (strain ATCC 204508 / S288c) GN=VMA2 PE=1 SV=2	1	1	1	1	40	41	25	19	8.43756	8.70073	8.26188	6.75953
MSD1	P15179	Aspartate--tRNA ligase, mitochondrial OS=Saccharomyces cerevisiae (strain ATCC 204508 / S288c) GN=MSD1 PE=1 SV=1	1	1	0	0	11	13	NA	NA	6.34263	7.0256	NA	NA
ERG7	P38604	Lanosterol synthase OS=Saccharomyces cerevisiae (strain ATCC 204508 / S288c) GN=ERG7 PE=1 SV=6	1	0	0	0	12	4	NA	NA	6.70322	6.29905	NA	NA
SAG1	P20840	Alpha-agglutinin OS=Saccharomyces cerevisiae (strain ATCC 204508 / S288c) GN=SAG1 PE=1 SV=2	1	0	0	0	3	2	NA	NA	6.06883	6.32579	NA	NA
BPT1	P14772	Bile pigment transporter 1 OS=Saccharomyces cerevisiae (strain ATCC 204508 / S288c) GN=BPT1 PE=1 SV=2	1	0	0	0	5	NA	NA	NA	5.63037	NA	NA	NA
LSM5	P40089	U6 snRNA-associated Sm-like protein LSm5 OS=Saccharomyces cerevisiae (strain ATCC 204508 / S288c) GN=LSM5 PE=1 SV=1	1	0	0	0	3	NA	NA	NA	6.43517	NA	NA	NA
RPO41	P13433	DNA-directed RNA polymerase, mitochondrial OS=Saccharomyces cerevisiae (strain ATCC 204508 / S288c) GN=RPO41 PE=3 SV=2	1	0	0	0	7	NA	NA	NA	6.24298	NA	NA	NA
VFA1	P40080	VPS4-associated protein 1 OS=Saccharomyces cerevisiae (strain ATCC 204508 / S288c) GN=VFA1 PE=1 SV=1	1	0	0	0	3	2	NA	NA	5.98367	6.06546	NA	NA
YER134C	P40081	Putative magnesium-dependent phosphatase YER134C OS=Saccharomyces cerevisiae (strain ATCC 204508 / S288c) GN=YER134C PE=1 SV=1	1	1	0	0	8	6	2	NA	6.91972	6.95098	6.90455	NA
COX15	P40086	Cytochrome c oxidase assembly protein COX15 OS=Saccharomyces cerevisiae (strain ATCC 204508 / S288c) GN=COX15 PE=3 SV=1	1	0	0	0	5	NA	NA	NA	6.24979	NA	NA	NA
DDI1	P40087	DNA damage-inducible protein 1 OS=Saccharomyces cerevisiae (strain ATCC 204508 / S288c) GN=DDI1 PE=1 SV=1	1	1	0	0	11	11	NA	NA	6.84368	7.30753	NA	NA
RTR1	P40084	RNA polymerase II subunit B1 CTD phosphatase RTR1 OS=Saccharomyces cerevisiae (strain ATCC 204508 / S288c) GN=RTR1 PE=1 SV=1	1	1	0	0	6	3	NA	NA	6.22196	5.70456	NA	NA
NAS2	P40555	Probable 26S proteasome regulatory subunit p27 OS=Saccharomyces cerevisiae (strain ATCC 204508 / S288c) GN=NAS2 PE=1 SV=1	1	0	0	0	8	2	NA	NA	6.87725	6.54761	NA	NA
EPS1	P40557	ER-retained PMA1-suppressing protein 1 OS=Saccharomyces cerevisiae (strain ATCC 204508 / S288c) GN=EPS1 PE=1 SV=1	1	0	0	0	12	NA	NA	NA	6.39002	NA	NA	NA
DOT5	P40553	Peroxiredoxin DOT5 OS=Saccharomyces cerevisiae (strain ATCC 204508 / S288c) GN=DOT5 PE=1 SV=1	1	1	0	0	13	17	2	NA	7.24026	7.47143	6.7139	NA
CFD1	P40558	Cytosolic Fe-S cluster assembly factor CFD1 OS=Saccharomyces cerevisiae (strain ATCC 204508 / S288c) GN=CFD1 PE=1 SV=1	1	0	0	0	6	NA	NA	NA	6.08095	NA	NA	NA
COY1	P34237	Protein CASP OS=Saccharomyces cerevisiae (strain ATCC 204508 / S288c) GN=COY1 PE=1 SV=2	1	1	0	0	15	7	NA	NA	6.40552	6.49724	NA	NA
LOT5	P34234	Protein LOT5 OS=Saccharomyces cerevisiae (strain ATCC 204508 / S288c) GN=LOT5 PE=1 SV=1	1	0	0	0	3	NA	NA	NA	6.30197	NA	NA	NA
VPS29	P38759	Vacuolar protein sorting-associated protein 29 OS=Saccharomyces cerevisiae (strain ATCC 204508 / S288c) GN=VPS29 PE=1 SV=1	1	1	0	0	10	7	NA	NA	6.96263	6.87901	NA	NA
TDA3	P38758	Putative oxidoreductase TDA3 OS=Saccharomyces cerevisiae (strain ATCC 204508 / S288c) GN=TDA3 PE=1 SV=2	1	1	1	1	18	20	22	15	7.77117	7.89403	8.61815	7.44792
OSH7	P38755	Oxysterol-binding protein homolog 7 OS=Saccharomyces cerevisiae (strain ATCC 204508 / S288c) GN=OSH7 PE=1 SV=1	1	1	1	1	16	17	8	4	7.43656	7.62305	7.71037	6.04446
HSE1	P38753	Class E vacuolar protein-sorting machinery protein HSE1 OS=Saccharomyces cerevisiae (strain ATCC 204508 / S288c) GN=HSE1 PE=1 SV=1	1	1	0	0	6	3	NA	NA	6.38387	5.83376	NA	NA
SNC1	P31109	Synaptobrevin homolog 1 OS=Saccharomyces cerevisiae (strain ATCC 204508 / S288c) GN=SNC1 PE=1 SV=1	1	0	0	0	2	NA	NA	NA	6.18852	NA	NA	NA
SAM4	Q08985	Homocysteine S-methyltransferase 2 OS=Saccharomyces cerevisiae (strain ATCC 204508 / S288c) GN=SAM4 PE=1 SV=1	1	1	0	0	15	15	NA	NA	7.78724	8.22358	NA	NA
ICS2	P38284	Increased copper sensitivity protein 2 OS=Saccharomyces cerevisiae (strain ATCC 204508 / S288c) GN=ICS2 PE=1 SV=2	1	0	0	0	5	NA	NA	NA	6.18103	NA	NA	NA
APD1	P38281	Actin patches distal protein 1 OS=Saccharomyces cerevisiae (strain ATCC 204508 / S288c) GN=APD1 PE=1 SV=1	1	1	1	1	15	19	4	8	7.60034	8.11219	7.51506	6.2593
SEC16	P48415	COPII coat assembly protein SEC16 OS=Saccharomyces cerevisiae (strain ATCC 204508 / S288c) GN=SEC16 PE=1 SV=2	1	1	0	0	17	17	NA	NA	6.57341	6.92442	NA	NA
NUM1	Q00402	Nuclear migration protein NUM1 OS=Saccharomyces cerevisiae (strain ATCC 204508 / S288c) GN=NUM1 PE=1 SV=2	1	1	0	0	15	9	NA	NA	6.04493	6.22307	NA	NA
UTP25	P40498	U3 small nucleolar RNA-associated protein 25 OS=Saccharomyces cerevisiae (strain ATCC 204508 / S288c) GN=UTP25 PE=1 SV=1	1	1	0	0	6	5	NA	NA	6.18789	6.43802	NA	NA
GYL1	Q04322	Probable GTPase-activating protein GYL1 OS=Saccharomyces cerevisiae (strain ATCC 204508 / S288c) GN=GYL1 PE=1 SV=1	1	1	0	0	15	4	NA	NA	6.45133	5.88812	NA	NA
MDV1	P47025	Mitochondrial division protein 1 OS=Saccharomyces cerevisiae (strain ATCC 204508 / S288c) GN=MDV1 PE=1 SV=1	1	0	0	0	4	2	NA	NA	5.80577	6.32608	NA	NA
ALY2	P47029	Arrestin-related trafficking adapter 3 OS=Saccharomyces cerevisiae (strain ATCC 204508 / S288c) GN=ALY2 PE=1 SV=2	1	1	0	0	7	3	NA	NA	5.89917	5.7264	NA	NA
SEH1	P53011	Nucleoporin SEH1 OS=Saccharomyces cerevisiae (strain ATCC 204508 / S288c) GN=SEH1 PE=1 SV=1	1	1	0	0	7	6	2	NA	6.84246	6.67493	6.9165	NA
PAN2	P53010	PAB-dependent poly(A)-specific ribonuclease subunit PAN2 OS=Saccharomyces cerevisiae (strain ATCC 204508 / S288c) GN=PAN2 PE=1 SV=1	1	1	0	0	12	12	NA	NA	6.19183	6.21812	NA	NA
YPT1	P01123	GTP-binding protein YPT1 OS=Saccharomyces cerevisiae (strain ATCC 204508 / S288c) GN=YPT1 PE=1 SV=2	1	1	0	1	16	15	NA	2	8.25815	8.31074	NA	5.61893
RAS2	P01120	Ras-like protein 2 OS=Saccharomyces cerevisiae (strain ATCC 204508 / S288c) GN=RAS2 PE=1 SV=4	1	1	0	0	17	18	NA	NA	7.8033	7.94802	NA	NA
HSP26	P15992	Heat shock protein 26 OS=Saccharomyces cerevisiae (strain ATCC 204508 / S288c) GN=HSP26 PE=1 SV=3	1	1	1	1	19	15	13	9	8.63226	8.52364	8.5421	6.81584
ATP2	P00830	ATP synthase subunit beta, mitochondrial OS=Saccharomyces cerevisiae (strain ATCC 204508 / S288c) GN=ATP2 PE=1 SV=2	1	1	1	1	25	26	14	12	8.30495	8.38407	8.00891	6.05733
UGP1	P32861	UTP--glucose-1-phosphate uridylyltransferase OS=Saccharomyces cerevisiae (strain ATCC 204508 / S288c) GN=UGP1 PE=1 SV=1	1	1	1	1	30	29	24	23	8.28515	8.58718	8.69388	7.78904
NFU1	P32860	NifU-like protein, mitochondrial OS=Saccharomyces cerevisiae (strain ATCC 204508 / S288c) GN=NFU1 PE=1 SV=2	1	1	0	0	14	13	NA	NA	7.52363	7.3391	NA	NA
RGT1	P32862	Glucose transport transcription regulator RGT1 OS=Saccharomyces cerevisiae (strain ATCC 204508 / S288c) GN=RGT1 PE=1 SV=1	1	0	0	0	4	NA	NA	NA	6.00016	NA	NA	NA
MRS6	P32864	Rab proteins geranylgeranyltransferase component A OS=Saccharomyces cerevisiae (strain ATCC 204508 / S288c) GN=MRS6 PE=1 SV=2	1	1	1	0	12	9	6	2	7.08884	7.01144	7.26442	5.38178
SSO1	P32867	Protein SSO1 OS=Saccharomyces cerevisiae (strain ATCC 204508 / S288c) GN=SSO1 PE=1 SV=2	1	0	0	0	6	2	NA	NA	6.68077	6.23137	NA	NA
EIS1	Q05050	Eisosome protein 1 OS=Saccharomyces cerevisiae (strain ATCC 204508 / S288c) GN=EIS1 PE=1 SV=1	1	1	1	1	38	42	10	9	7.03814	7.46188	7.38694	6.29204
UBC13	P52490	Ubiquitin-conjugating enzyme E2 13 OS=Saccharomyces cerevisiae (strain ATCC 204508 / S288c) GN=UBC13 PE=1 SV=1	1	1	0	0	4	4	NA	NA	7.30992	7.20476	NA	NA
LSM6	Q06406	U6 snRNA-associated Sm-like protein LSm6 OS=Saccharomyces cerevisiae (strain ATCC 204508 / S288c) GN=LSM6 PE=1 SV=2	1	1	0	0	5	4	NA	NA	7.08267	7.13859	NA	NA
YIM1	P28625	Protein YIM1 OS=Saccharomyces cerevisiae (strain ATCC 204508 / S288c) GN=YIM1 PE=1 SV=2	1	1	0	0	10	7	NA	NA	7.2785	6.7094	NA	NA
GLO2	Q05584	Hydroxyacylglutathione hydrolase, cytoplasmic isozyme OS=Saccharomyces cerevisiae (strain ATCC 204508 / S288c) GN=GLO2 PE=1 SV=1	1	1	1	1	17	14	14	5	7.99607	8.29369	8.05979	6.30497
CIA1	Q05583	Cytosolic iron-sulfur protein assembly protein 1 OS=Saccharomyces cerevisiae (strain ATCC 204508 / S288c) GN=CIA1 PE=1 SV=1	1	1	0	1	3	4	NA	4	6.50108	6.16486	NA	5.87869
HEL2	Q05580	E3 ubiquitin-protein ligase HEL2 OS=Saccharomyces cerevisiae (strain ATCC 204508 / S288c) GN=HEL2 PE=1 SV=1	0	1	0	0	5	4	NA	NA	5.81281	6.05628	NA	NA
ABF1	P14164	ARS-binding factor 1 OS=Saccharomyces cerevisiae (strain ATCC 204508 / S288c) GN=ABF1 PE=1 SV=4	1	1	0	0	4	7	NA	NA	5.72787	6.17013	NA	NA
GLN1	P32288	Glutamine synthetase OS=Saccharomyces cerevisiae (strain ATCC 204508 / S288c) GN=GLN1 PE=1 SV=4	1	1	1	1	15	15	7	8	7.93738	8.25443	7.83427	6.92387
HOM3	P10869	Aspartokinase OS=Saccharomyces cerevisiae (strain ATCC 204508 / S288c) GN=HOM3 PE=1 SV=2	1	1	1	1	21	21	5	6	7.51003	7.82612	7.36744	6.00155
RPL20A|RPL20B	P0CX23|P0CX24	60S ribosomal protein L20-A OS=Saccharomyces cerevisiae (strain ATCC 204508 / S288c) GN=RPL20A PE=1 SV=1|60S ribosomal protein L20-B OS=Saccharomyces cerevisiae (strain ATCC 204508 / S288c) GN=RPL20B PE=1 SV=1	1	1	0	0	6	7	NA	NA	6.51666	7.07991	NA	NA
SDH3	P33421	Succinate dehydrogenase [ubiquinone] cytochrome b subunit, mitochondrial OS=Saccharomyces cerevisiae (strain ATCC 204508 / S288c) GN=SDH3 PE=1 SV=1	1	0	0	0	2	NA	NA	NA	6.6911	NA	NA	NA
[truncated: 723 more rows]

## Sheet: median signal_sum overview
gene_name	protein_id	description	lysate heat shock - Hsc	lysate heat shock - Hsc_GFP	lysate heat shock - Hsp	lysate heat shock - Hsp_GFP	lysate non-heat shock - Hsc	lysate non-heat shock - Hsc_GFP	lysate non-heat shock - Hsp	lysate non-heat shock - Hsp_GFP	pulldown heat shock - Hsc	pulldown heat shock - Hsc_GFP	pulldown heat shock - Hsp	pulldown heat shock - Hsp_GFP	pulldown non-heat shock - Hsc	pulldown non-heat shock - Hsc_GFP	pulldown non-heat shock - Hsp	pulldown non-heat shock - Hsp_GFP
AAC1	P04710	ADP,ATP carrier protein 1 OS=Saccharomyces cerevisiae (strain ATCC 204508 / S288c) GN=AAC1 PE=1 SV=1	NA	NA	NA	NA	1.43991e+08	9.33968e+07	1.02809e+08	1.04231e+08	NA	NA	NA	NA	NA	NA	NA	NA
AAH1	P53909	Adenine deaminase OS=Saccharomyces cerevisiae (strain ATCC 204508 / S288c) GN=AAH1 PE=1 SV=1	1.27624e+08	8.22653e+07	2.3105e+08	3.49664e+08	1.98355e+07	1.46768e+08	1.5324e+07	1.94755e+07	NA	NA	NA	NA	NA	NA	NA	NA
AAP1	P37898	Alanine/arginine aminopeptidase OS=Saccharomyces cerevisiae (strain ATCC 204508 / S288c) GN=AAP1 PE=1 SV=2	2.45943e+09	3.63291e+09	2.02914e+09	3.24061e+09	1.07737e+09	1.0532e+09	1.25483e+09	1.31118e+09	NA	NA	NA	NA	NA	NA	NA	NA
AAR2	P32357	A1 cistron-splicing factor AAR2 OS=Saccharomyces cerevisiae (strain ATCC 204508 / S288c) GN=AAR2 PE=1 SV=1	7.30713e+06	9.29681e+06	8.03248e+06	8.28154e+06	9.40576e+06	8.58143e+06	8.57696e+06	9.03647e+06	NA	NA	NA	NA	NA	NA	NA	NA
AAT1	Q01802	Aspartate aminotransferase, mitochondrial OS=Saccharomyces cerevisiae (strain ATCC 204508 / S288c) GN=AAT1 PE=1 SV=2	6.13444e+07	4.002e+07	5.09225e+07	4.53108e+07	NA	NA	NA	NA	NA	NA	NA	NA	NA	NA	NA	NA
AAT2	P23542	Aspartate aminotransferase, cytoplasmic OS=Saccharomyces cerevisiae (strain ATCC 204508 / S288c) GN=AAT2 PE=1 SV=3	1.51635e+09	1.7772e+09	1.34172e+09	1.38531e+09	7.63688e+08	7.26783e+08	8.0836e+08	9.6726e+08	NA	NA	NA	NA	NA	NA	NA	NA
ABD1	P32783	mRNA cap guanine-N7 methyltransferase OS=Saccharomyces cerevisiae (strain ATCC 204508 / S288c) GN=ABD1 PE=1 SV=1	6.93931e+07	6.45478e+07	6.631e+07	6.99723e+07	6.43566e+07	6.30372e+07	6.26439e+07	6.60814e+07	NA	NA	NA	NA	NA	NA	NA	NA
ABF1	P14164	ARS-binding factor 1 OS=Saccharomyces cerevisiae (strain ATCC 204508 / S288c) GN=ABF1 PE=1 SV=4	1.0733e+08	6.02245e+07	8.67601e+07	9.98519e+07	1.43063e+07	1.06314e+07	1.15681e+07	1.19539e+07	NA	NA	NA	NA	NA	NA	NA	NA
ABF2	Q02486	ARS-binding factor 2, mitochondrial OS=Saccharomyces cerevisiae (strain ATCC 204508 / S288c) GN=ABF2 PE=1 SV=1	2.79514e+08	2.28606e+08	1.69627e+08	2.60372e+08	2.02361e+08	9.83976e+07	9.47996e+07	1.24976e+08	NA	NA	NA	NA	NA	NA	NA	NA
ABP1	P15891	Actin-binding protein OS=Saccharomyces cerevisiae (strain ATCC 204508 / S288c) GN=ABP1 PE=1 SV=4	2.47458e+09	1.98937e+09	2.00119e+09	1.92293e+09	1.01646e+09	1.06018e+09	1.19448e+09	1.19823e+09	5.23966e+07	1.3861e+08	4.54187e+07	1.53061e+08	2.9368e+08	1.64246e+09	3.08254e+08	1.70012e+09
ABP140	Q08641	tRNA(Thr) (cytosine(32)-N(3))-methyltransferase OS=Saccharomyces cerevisiae (strain ATCC 204508 / S288c) GN=ABP140 PE=1 SV=3	9.42065e+08	7.11687e+08	8.63824e+08	8.42873e+08	4.46114e+08	5.05446e+08	4.73219e+08	5.2161e+08	NA	NA	NA	NA	NA	NA	NA	NA
ABZ1	P37254	Aminodeoxychorismate synthase OS=Saccharomyces cerevisiae (strain ATCC 204508 / S288c) GN=ABZ1 PE=1 SV=4	4.45792e+08	5.87956e+08	4.31982e+08	5.00544e+08	2.03284e+08	2.17014e+08	2.10473e+08	2.55288e+08	NA	NA	NA	NA	NA	NA	NA	NA
ABZ2	Q03266	Aminodeoxychorismate lyase OS=Saccharomyces cerevisiae (strain ATCC 204508 / S288c) GN=ABZ2 PE=1 SV=1	3.88215e+08	4.16397e+08	3.96557e+08	3.71973e+08	1.75164e+08	1.89518e+08	1.66091e+08	1.87823e+08	NA	NA	NA	NA	NA	NA	NA	NA
ACB1	P31787	Acyl-CoA-binding protein OS=Saccharomyces cerevisiae (strain ATCC 204508 / S288c) GN=ACB1 PE=1 SV=3	2.84083e+08	3.44372e+08	2.4621e+08	2.88135e+08	1.45277e+08	1.03682e+08	1.03654e+08	8.09687e+07	NA	NA	NA	NA	NA	NA	NA	NA
ACC1	Q00955	Acetyl-CoA carboxylase OS=Saccharomyces cerevisiae (strain ATCC 204508 / S288c) GN=ACC1 PE=1 SV=2	3.10129e+09	2.21587e+09	3.75135e+09	3.3214e+09	2.35939e+09	2.20552e+09	2.40253e+09	2.05187e+09	1.36262e+08	2.61555e+08	1.55096e+08	3.29042e+08	3.55219e+09	7.13372e+09	4.22914e+09	6.45431e+09
ACF2	Q12168	Endo-1,3(4)-beta-glucanase 2 OS=Saccharomyces cerevisiae (strain ATCC 204508 / S288c) GN=ACF2 PE=1 SV=1	3.51085e+08	6.1528e+08	3.50921e+08	4.36271e+08	1.49236e+08	1.45294e+08	1.78772e+08	2.01232e+08	NA	NA	NA	NA	NA	NA	NA	NA
ACH1	P32316	Acetyl-CoA hydrolase OS=Saccharomyces cerevisiae (strain ATCC 204508 / S288c) GN=ACH1 PE=1 SV=2	9.18786e+08	2.81626e+09	8.06658e+08	5.29929e+08	1.6072e+09	3.75331e+08	9.19552e+08	1.17105e+09	NA	NA	NA	NA	NA	NA	NA	NA
ACL4	Q03771	Assembly chaperone of RPL4 OS=Saccharomyces cerevisiae (strain ATCC 204508 / S288c) GN=ACL4 PE=1 SV=1	NA	NA	NA	NA	9.31702e+07	1.09383e+08	9.39333e+07	8.86658e+07	NA	NA	NA	NA	NA	NA	NA	NA
ACO1	P19414	Aconitate hydratase, mitochondrial OS=Saccharomyces cerevisiae (strain ATCC 204508 / S288c) GN=ACO1 PE=1 SV=2	6.7972e+09	1.05874e+10	6.0484e+09	5.76396e+09	3.2891e+09	2.46258e+09	3.42799e+09	3.81714e+09	1.78913e+07	8.11668e+07	1.70111e+07	5.57268e+07	4.84484e+08	9.89451e+08	3.83098e+08	1.30891e+09
ACO2	P39533	Homocitrate dehydratase, mitochondrial OS=Saccharomyces cerevisiae (strain ATCC 204508 / S288c) GN=ACO2 PE=1 SV=1	4.75351e+08	3.97209e+08	5.73583e+08	6.37057e+08	2.3865e+08	2.49325e+08	2.71283e+08	2.23047e+08	NA	NA	NA	NA	NA	NA	NA	NA
ACP1	P32463	Acyl carrier protein, mitochondrial OS=Saccharomyces cerevisiae (strain ATCC 204508 / S288c) GN=ACP1 PE=1 SV=1	6.14299e+07	5.59617e+07	5.41749e+07	5.96628e+07	2.07038e+07	1.69943e+07	1.73886e+07	1.91387e+07	NA	NA	NA	NA	NA	NA	NA	NA
ACS1	Q01574	Acetyl-coenzyme A synthetase 1 OS=Saccharomyces cerevisiae (strain ATCC 204508 / S288c) GN=ACS1 PE=1 SV=2	1.45659e+08	7.23653e+08	1.42217e+08	7.95776e+07	1.23811e+09	2.28952e+08	7.50767e+08	8.00963e+08	NA	NA	NA	NA	4.7608e+08	2.32177e+08	2.0464e+08	8.56184e+08
ACS2	P52910	Acetyl-coenzyme A synthetase 2 OS=Saccharomyces cerevisiae (strain ATCC 204508 / S288c) GN=ACS2 PE=1 SV=1	1.56817e+09	1.67238e+09	1.38302e+09	1.67208e+09	7.44827e+08	5.73386e+08	6.72043e+08	6.64643e+08	1.15346e+08	2.97668e+08	8.71616e+07	3.62728e+08	9.9088e+08	2.07086e+09	9.00406e+08	2.069e+09
ACT1	P60010	Actin OS=Saccharomyces cerevisiae (strain ATCC 204508 / S288c) GN=ACT1 PE=1 SV=1	2.95106e+09	2.95499e+09	2.98256e+09	2.97355e+09	1.69368e+09	1.72195e+09	1.72945e+09	1.87156e+09	5.50156e+07	1.76659e+08	6.07773e+07	1.89752e+08	6.16309e+08	3.53102e+09	7.36439e+08	5.09378e+09
ADD37	Q03233	Alpha1-proteinase inhibitor-degradation deficient protein 37 OS=Saccharomyces cerevisiae (strain ATCC 204508 / S288c) GN=ADD37 PE=1 SV=1	NA	NA	NA	NA	6.83712e+07	9.40236e+07	7.29027e+07	6.92059e+07	NA	NA	NA	NA	NA	NA	NA	NA
ADD66	P36040	Proteasome assembly chaperone 2 OS=Saccharomyces cerevisiae (strain ATCC 204508 / S288c) GN=ADD66 PE=1 SV=1	3.24031e+08	2.69975e+08	3.33525e+08	2.86456e+08	1.12022e+08	1.21726e+08	1.16689e+08	1.17409e+08	NA	NA	NA	NA	1.25234e+08	2.90592e+08	1.31823e+08	2.53084e+08
ADE1	P27616	Phosphoribosylaminoimidazole-succinocarboxamide synthase OS=Saccharomyces cerevisiae (strain ATCC 204508 / S288c) GN=ADE1 PE=1 SV=2	3.07574e+09	2.85573e+09	3.01327e+09	3.44182e+09	1.13063e+09	1.59411e+09	1.09512e+09	1.16433e+09	1.92314e+07	8.5415e+07	1.98596e+07	1.11074e+08	1.06558e+08	7.55735e+08	1.01669e+08	7.81379e+08
ADE12	P80210	Adenylosuccinate synthetase OS=Saccharomyces cerevisiae (strain ATCC 204508 / S288c) GN=ADE12 PE=1 SV=3	3.55067e+09	3.46442e+09	3.17183e+09	2.99092e+09	1.14242e+09	1.12747e+09	1.17411e+09	1.13694e+09	3.89169e+07	1.17088e+08	3.30271e+07	1.59631e+08	3.05132e+08	1.18189e+09	2.61098e+08	1.10564e+09
ADE13	Q05911	Adenylosuccinate lyase OS=Saccharomyces cerevisiae (strain ATCC 204508 / S288c) GN=ADE13 PE=1 SV=1	3.90351e+09	2.88299e+09	3.77313e+09	4.18215e+09	1.04931e+09	1.23318e+09	1.06557e+09	1.10691e+09	1.21896e+07	3.19585e+07	1.24984e+07	3.94345e+07	1.0501e+08	7.0267e+08	7.76407e+07	4.26215e+08
ADE16	P54113	Bifunctional purine biosynthesis protein ADE16 OS=Saccharomyces cerevisiae (strain ATCC 204508 / S288c) GN=ADE16 PE=1 SV=1	2.10797e+09	2.45788e+09	1.99045e+09	2.01379e+09	6.83221e+08	7.13488e+08	7.38623e+08	8.85406e+08	1.81703e+08	2.72977e+08	1.34468e+08	1.87211e+08	1.06283e+09	1.22178e+09	1.45811e+09	1.42305e+09
ADE17	P38009	Bifunctional purine biosynthesis protein ADE17 OS=Saccharomyces cerevisiae (strain ATCC 204508 / S288c) GN=ADE17 PE=1 SV=2	4.44592e+09	4.29499e+09	4.46978e+09	5.04035e+09	1.23661e+09	1.45339e+09	1.31199e+09	1.44053e+09	1.76369e+08	2.58149e+08	1.4533e+08	2.83767e+08	8.01507e+08	2.13221e+09	9.70008e+08	1.65221e+09
ADE2	P21264	Phosphoribosylaminoimidazole carboxylase OS=Saccharomyces cerevisiae (strain ATCC 204508 / S288c) GN=ADE2 PE=1 SV=1	2.97432e+09	2.25343e+09	2.84686e+09	3.4596e+09	9.43583e+08	1.19576e+09	1.12396e+09	1.18308e+09	NA	NA	NA	NA	1.03483e+08	5.64713e+08	1.04692e+08	3.67723e+08
ADE3	P07245	C-1-tetrahydrofolate synthase, cytoplasmic OS=Saccharomyces cerevisiae (strain ATCC 204508 / S288c) GN=ADE3 PE=1 SV=1	5.19623e+09	5.27195e+09	4.51564e+09	5.62815e+09	1.00627e+09	9.39874e+08	9.21279e+08	9.04449e+08	3.80126e+07	1.13017e+08	2.97677e+07	1.27598e+08	NA	NA	NA	NA
ADE4	P04046	Amidophosphoribosyltransferase OS=Saccharomyces cerevisiae (strain ATCC 204508 / S288c) GN=ADE4 PE=1 SV=2	1.30277e+09	1.1237e+09	1.58428e+09	1.2338e+09	4.67979e+08	5.64038e+08	5.07013e+08	4.59514e+08	4.18752e+07	7.22467e+07	3.97235e+07	9.34786e+07	3.92376e+08	9.45279e+08	4.17455e+08	7.52596e+08
ADE5	P07244	Bifunctional purine biosynthetic protein ADE5,7 OS=Saccharomyces cerevisiae (strain ATCC 204508 / S288c) GN=ADE5,7 PE=1 SV=1	4.09548e+09	4.87436e+09	3.92708e+09	4.82377e+09	1.23546e+09	1.44498e+09	1.35445e+09	1.33461e+09	1.46825e+08	4.39125e+08	1.21884e+08	6.65471e+08	1.12729e+09	5.73208e+09	1.52687e+09	6.13596e+09
ADE6	P38972	Phosphoribosylformylglycinamidine synthase OS=Saccharomyces cerevisiae (strain ATCC 204508 / S288c) GN=ADE6 PE=1 SV=2	4.65707e+09	5.37099e+09	4.07093e+09	6.07543e+09	1.4822e+09	1.55786e+09	1.65942e+09	1.62833e+09	8.79388e+06	2.64458e+07	9.09037e+06	2.91568e+07	NA	NA	NA	NA
ADE8	P04161	Phosphoribosylglycinamide formyltransferase OS=Saccharomyces cerevisiae (strain ATCC 204508 / S288c) GN=ADE8 PE=1 SV=1	2.8092e+08	3.05389e+08	2.99646e+08	3.11435e+08	2.35287e+08	2.34088e+08	2.18419e+08	2.21923e+08	NA	NA	NA	NA	4.52698e+07	2.28055e+08	4.98311e+07	2.11999e+08
ADH1	P00330	Alcohol dehydrogenase 1 OS=Saccharomyces cerevisiae (strain ATCC 204508 / S288c) GN=ADH1 PE=1 SV=5	1.07314e+10	1.27865e+10	1.30534e+10	9.02548e+09	5.56966e+09	5.95739e+09	5.49875e+09	5.64428e+09	4.34457e+08	6.75246e+08	4.10975e+08	1.09135e+09	4.94432e+09	1.19117e+10	4.42624e+09	1.17914e+10
ADH2	P00331	Alcohol dehydrogenase 2 OS=Saccharomyces cerevisiae (strain ATCC 204508 / S288c) GN=ADH2 PE=1 SV=3	9.98197e+07	2.80055e+08	1.1084e+08	8.36386e+07	2.9234e+08	1.12266e+08	2.62337e+08	2.61919e+08	NA	NA	NA	NA	NA	NA	NA	NA
ADH3	P07246	Alcohol dehydrogenase 3, mitochondrial OS=Saccharomyces cerevisiae (strain ATCC 204508 / S288c) GN=ADH3 PE=1 SV=2	1.85559e+09	2.38579e+09	1.72206e+09	1.44586e+09	1.07973e+09	6.9693e+08	1.049e+09	1.05098e+09	5.60834e+07	1.33915e+08	4.36841e+07	1.80895e+08	6.9447e+08	1.49051e+09	6.72233e+08	1.79205e+09
ADH4	P10127	Alcohol dehydrogenase 4 OS=Saccharomyces cerevisiae (strain ATCC 204508 / S288c) GN=ADH4 PE=1 SV=3	1.07161e+08	9.27753e+07	8.67908e+07	6.15255e+07	3.48057e+07	3.53372e+07	2.98727e+07	3.00562e+07	NA	NA	NA	NA	NA	NA	NA	NA
ADH5	P38113	Alcohol dehydrogenase 5 OS=Saccharomyces cerevisiae (strain ATCC 204508 / S288c) GN=ADH5 PE=1 SV=1	2.46602e+08	1.26207e+08	2.74167e+08	9.68612e+07	1.31308e+08	8.58327e+07	1.24319e+08	1.00155e+08	NA	NA	NA	NA	NA	NA	NA	NA
ADH6	Q04894	NADP-dependent alcohol dehydrogenase 6 OS=Saccharomyces cerevisiae (strain ATCC 204508 / S288c) GN=ADH6 PE=1 SV=1	1.4207e+09	1.23382e+09	1.37003e+09	1.51436e+09	5.21906e+08	5.60054e+08	5.11114e+08	6.64393e+08	NA	NA	NA	NA	NA	NA	NA	NA
ADI1	Q03677	1,2-dihydroxy-3-keto-5-methylthiopentene dioxygenase OS=Saccharomyces cerevisiae (strain ATCC 204508 / S288c) GN=ADI1 PE=1 SV=1	1.76256e+08	3.73672e+08	1.89049e+08	2.08068e+08	1.87967e+08	1.34551e+08	1.81891e+08	1.72111e+08	NA	NA	NA	NA	NA	NA	NA	NA
ADK1	P07170	Adenylate kinase OS=Saccharomyces cerevisiae (strain ATCC 204508 / S288c) GN=ADK1 PE=1 SV=2	2.22349e+09	2.18042e+09	1.77937e+09	1.67903e+09	9.97686e+08	1.07807e+09	8.95203e+08	9.59343e+08	8.50849e+06	2.73003e+07	7.64803e+06	3.61745e+07	NA	NA	NA	NA
ADO1	P47143	Adenosine kinase OS=Saccharomyces cerevisiae (strain ATCC 204508 / S288c) GN=ADO1 PE=1 SV=1	3.47652e+09	3.57775e+09	3.16012e+09	3.50476e+09	1.25759e+09	1.35588e+09	1.14135e+09	1.41003e+09	1.43574e+07	3.25508e+07	1.16448e+07	3.57345e+07	2.11171e+08	1.14218e+09	1.6756e+08	9.8491e+08
ADP1	P25371	Probable ATP-dependent permease OS=Saccharomyces cerevisiae (strain ATCC 204508 / S288c) GN=ADP1 PE=1 SV=2	4.01932e+07	4.67134e+07	4.15729e+07	4.00068e+07	9.47265e+07	1.21483e+08	1.20977e+08	1.23756e+08	NA	NA	NA	NA	NA	NA	NA	NA
ADR1	P07248	Regulatory protein ADR1 OS=Saccharomyces cerevisiae (strain ATCC 204508 / S288c) GN=ADR1 PE=1 SV=2	2.40507e+07	2.54243e+07	2.88033e+07	2.44823e+07	9.09808e+07	4.87561e+07	9.07686e+07	7.81026e+07	NA	NA	NA	NA	NA	NA	NA	NA
AFG1	P32317	Protein AFG1 OS=Saccharomyces cerevisiae (strain ATCC 204508 / S288c) GN=AFG1 PE=1 SV=1	3.68354e+07	3.41313e+07	3.28276e+07	2.86432e+07	1.60495e+08	9.78753e+07	1.25571e+08	1.17135e+08	NA	NA	NA	NA	NA	NA	NA	NA
AFG2	P32794	ATPase family gene 2 protein OS=Saccharomyces cerevisiae (strain ATCC 204508 / S288c) GN=AFG2 PE=1 SV=1	7.75022e+07	7.02317e+07	7.20964e+07	9.63768e+07	8.35532e+07	6.98812e+07	6.34421e+07	6.52461e+07	NA	NA	NA	NA	NA	NA	NA	NA
AGE2	P40529	ADP-ribosylation factor GTPase-activating protein effector protein 2 OS=Saccharomyces cerevisiae (strain ATCC 204508 / S288c) GN=AGE2 PE=1 SV=1	1.93845e+08	8.99534e+07	1.09373e+08	1.08921e+08	8.06821e+07	7.13002e+07	7.24321e+07	7.37303e+07	NA	NA	NA	NA	NA	NA	NA	NA
AGX1	P43567	Alanine--glyoxylate aminotransferase 1 OS=Saccharomyces cerevisiae (strain ATCC 204508 / S288c) GN=AGX1 PE=1 SV=1	4.76386e+08	6.25546e+08	4.69863e+08	1.36248e+08	8.28732e+08	3.15946e+08	5.23761e+08	6.65389e+08	NA	NA	NA	NA	NA	NA	NA	NA
AHA1	Q12449	Hsp90 co-chaperone AHA1 OS=Saccharomyces cerevisiae (strain ATCC 204508 / S288c) GN=AHA1 PE=1 SV=1	1.41696e+09	1.52218e+09	1.45688e+09	1.28161e+09	5.40766e+08	5.19622e+08	4.7716e+08	5.82561e+08	3.81553e+07	2.38366e+08	3.07797e+07	2.41768e+08	6.08714e+08	8.20899e+09	6.30201e+08	7.73849e+09
AHP1	P38013	Peroxiredoxin type-2 OS=Saccharomyces cerevisiae (strain ATCC 204508 / S288c) GN=AHP1 PE=1 SV=4	6.62207e+09	6.39203e+09	6.23673e+09	6.27518e+09	1.62084e+09	2.20116e+09	1.40525e+09	2.02245e+09	6.56881e+07	2.54224e+08	6.81612e+07	2.87384e+08	5.2901e+08	2.89053e+09	4.91432e+08	2.37979e+09
AIF1	P52923	Apoptosis-inducing factor 1 OS=Saccharomyces cerevisiae (strain ATCC 204508 / S288c) GN=AIF1 PE=1 SV=1	8.15834e+07	7.35056e+07	1.08774e+08	1.185e+08	1.12078e+08	1.33854e+08	1.19895e+08	1.19371e+08	NA	NA	NA	NA	NA	NA	NA	NA
AIM10	P39965	Probable proline--tRNA ligase, mitochondrial OS=Saccharomyces cerevisiae (strain ATCC 204508 / S288c) GN=AIM10 PE=1 SV=1	2.89989e+08	2.41434e+08	2.40134e+08	1.87778e+08	1.12071e+08	7.699e+07	9.63993e+07	9.66163e+07	NA	NA	NA	NA	NA	NA	NA	NA
AIM17	P23180	Probable oxidoreductase AIM17 OS=Saccharomyces cerevisiae (strain ATCC 204508 / S288c) GN=AIM17 PE=1 SV=2	1.0321e+09	1.51998e+09	7.92251e+08	7.77837e+08	2.63582e+08	2.19789e+08	2.88414e+08	3.50254e+08	NA	NA	NA	NA	NA	NA	NA	NA
AIM18	P38884	Altered inheritance of mitochondria protein 18, mitochondrial OS=Saccharomyces cerevisiae (strain ATCC 204508 / S288c) GN=AIM18 PE=1 SV=1	4.89278e+07	4.7202e+07	5.43144e+07	4.24754e+07	1.10621e+08	7.48242e+07	8.87515e+07	9.52905e+07	NA	NA	NA	NA	NA	NA	NA	NA
AIM2	P39721	Protein AIM2 OS=Saccharomyces cerevisiae (strain ATCC 204508 / S288c) GN=AIM2 PE=1 SV=1	7.36827e+08	1.04703e+09	7.01142e+08	6.55063e+08	4.62267e+08	3.55542e+08	4.56923e+08	4.90243e+08	NA	NA	NA	NA	1.98623e+08	5.26132e+08	2.41963e+08	4.81155e+08
AIM21	P40563	Altered inheritance of mitochondria protein 21 OS=Saccharomyces cerevisiae (strain ATCC 204508 / S288c) GN=AIM21 PE=1 SV=1	4.86126e+08	3.07837e+08	3.63376e+08	3.28895e+08	3.4852e+08	3.37893e+08	3.6361e+08	3.99679e+08	NA	NA	NA	NA	NA	NA	NA	NA
AIM22	P47051	Putative lipoate-protein ligase A OS=Saccharomyces cerevisiae (strain ATCC 204508 / S288c) GN=AIM22 PE=3 SV=2	7.05314e+07	6.89684e+07	5.02142e+07	4.29339e+07	5.71955e+07	4.61908e+07	5.77389e+07	5.31882e+07	NA	NA	NA	NA	NA	NA	NA	NA
AIM24	P47127	Altered inheritance of mitochondria protein 24, mitochondrial OS=Saccharomyces cerevisiae (strain ATCC 204508 / S288c) GN=AIM24 PE=1 SV=1	NA	NA	NA	NA	9.06205e+07	1.69607e+08	1.55018e+08	1.95136e+08	NA	NA	NA	NA	NA	NA	NA	NA
AIM29	P36154	Altered inheritance rate of mitochondria protein 29 OS=Saccharomyces cerevisiae (strain ATCC 204508 / S288c) GN=AIM29 PE=1 SV=1	4.33232e+08	4.68232e+08	4.30576e+08	3.73895e+08	1.85692e+08	1.9729e+08	1.75974e+08	1.86822e+08	NA	NA	NA	NA	NA	NA	NA	NA
AIM3	P38266	Altered inheritance of mitochondria protein 3 OS=Saccharomyces cerevisiae (strain ATCC 204508 / S288c) GN=AIM3 PE=1 SV=3	NA	NA	NA	NA	6.2495e+06	5.31148e+06	5.53076e+06	7.1912e+06	NA	NA	NA	NA	NA	NA	NA	NA
AIM32	Q04689	Altered inheritance of mitochondria protein 32 OS=Saccharomyces cerevisiae (strain ATCC 204508 / S288c) GN=AIM32 PE=3 SV=1	NA	NA	NA	NA	1.60527e+07	6.71117e+06	9.37982e+06	1.00654e+07	NA	NA	NA	NA	NA	NA	NA	NA
AIM36	Q03798	Altered inheritance of mitochondria protein 36, mitochondrial OS=Saccharomyces cerevisiae (strain ATCC 204508 / S288c) GN=AIM36 PE=1 SV=1	1.36468e+07	1.29155e+07	1.62902e+07	1.12867e+07	5.45159e+07	5.63143e+07	5.3766e+07	5.18906e+07	NA	NA	NA	NA	NA	NA	NA	NA
AIM39	Q08223	Altered inheritance of mitochondria protein 39, mitochondrial OS=Saccharomyces cerevisiae (strain ATCC 204508 / S288c) GN=AIM39 PE=3 SV=1	NA	NA	NA	NA	4.22583e+07	2.64959e+07	3.57474e+07	2.84471e+07	NA	NA	NA	NA	NA	NA	NA	NA
AIM41	Q12032	Altered inheritance of mitochondria protein 41, mitochondrial OS=Saccharomyces cerevisiae (strain ATCC 204508 / S288c) GN=AIM41 PE=1 SV=1	3.35097e+08	1.9394e+08	1.80974e+08	1.41236e+08	2.37737e+08	1.96024e+08	2.34309e+08	1.94302e+08	NA	NA	NA	NA	NA	NA	NA	NA
AIM45	Q12480	Probable electron transfer flavoprotein subunit alpha, mitochondrial OS=Saccharomyces cerevisiae (strain ATCC 204508 / S288c) GN=AIM45 PE=1 SV=1	7.62544e+08	7.87483e+08	6.96567e+08	6.69095e+08	3.36617e+08	2.9725e+08	3.44616e+08	3.4661e+08	7.19966e+06	2.29052e+07	8.56488e+06	3.4931e+07	NA	NA	NA	NA
AIM46	P38885	Altered inheritance of mitochondria protein 46, mitochondrial OS=Saccharomyces cerevisiae (strain ATCC 204508 / S288c) GN=AIM46 PE=1 SV=1	1.38762e+08	1.96373e+08	1.20074e+08	1.29303e+08	1.03541e+08	7.22389e+07	1.08134e+08	1.01134e+08	NA	NA	NA	NA	NA	NA	NA	NA
AIM6	Q07716	Altered inheritance of mitochondria protein 6 OS=Saccharomyces cerevisiae (strain ATCC 204508 / S288c) GN=AIM6 PE=3 SV=2	3.20297e+08	3.95511e+08	3.36654e+08	3.38994e+08	1.4586e+08	1.25929e+08	1.49055e+08	1.89675e+08	NA	NA	NA	NA	NA	NA	NA	NA
AIM7	Q12156	Protein AIM7 OS=Saccharomyces cerevisiae (strain ATCC 204508 / S288c) GN=AIM7 PE=1 SV=1	1.13394e+08	1.29277e+08	1.09304e+08	1.07947e+08	9.15411e+07	9.63088e+07	8.79191e+07	1.06015e+08	NA	NA	NA	NA	NA	NA	NA	NA
AIM9	P40053	Altered inheritance of mitochondria protein 9, mitochondrial OS=Saccharomyces cerevisiae (strain ATCC 204508 / S288c) GN=AIM9 PE=1 SV=1	1.65161e+09	1.63698e+09	1.21523e+09	1.12771e+09	8.30441e+08	6.47059e+08	8.03656e+08	7.07548e+08	3.13267e+06	1.36948e+07	3.26611e+06	1.33493e+07	1.20582e+08	2.70186e+08	1.12297e+08	2.99682e+08
AIP1	P46680	Actin-interacting protein 1 OS=Saccharomyces cerevisiae (strain ATCC 204508 / S288c) GN=AIP1 PE=1 SV=1	1.61557e+09	2.09872e+09	1.43819e+09	1.46042e+09	5.67415e+08	5.37282e+08	6.16238e+08	7.70266e+08	NA	NA	NA	NA	NA	NA	NA	NA
AKL1	P38080	Serine/threonine-protein kinase AKL1 OS=Saccharomyces cerevisiae (strain ATCC 204508 / S288c) GN=AKL1 PE=1 SV=1	4.4343e+08	8.52237e+08	4.89015e+08	5.72144e+08	3.82796e+08	2.64508e+08	3.45434e+08	3.24602e+08	NA	NA	NA	NA	1.02389e+09	7.42652e+08	7.19624e+08	7.61632e+08
AKR1	P39010	Palmitoyltransferase AKR1 OS=Saccharomyces cerevisiae (strain ATCC 204508 / S288c) GN=AKR1 PE=1 SV=1	NA	NA	NA	NA	7.1059e+07	9.04291e+07	7.47247e+07	6.79686e+07	NA	NA	NA	NA	NA	NA	NA	NA
ALA1	P40825|P40825-2	Alanine--tRNA ligase, mitochondrial OS=Saccharomyces cerevisiae (strain ATCC 204508 / S288c) GN=ALA1 PE=1 SV=3|Isoform Cytoplasmic of Alanine--tRNA ligase, mitochondrial OS=Saccharomyces cerevisiae (strain ATCC 204508 / S288c) GN=ALA1	7.04436e+09	7.70677e+09	6.68842e+09	8.11066e+09	2.41965e+09	2.87944e+09	2.75664e+09	2.9792e+09	3.19578e+07	1.10699e+08	2.76268e+07	1.24498e+08	1.15418e+08	4.65406e+08	1.04424e+08	3.88852e+08
ALD2	P47771	Aldehyde dehydrogenase [NAD(P)+] 1 OS=Saccharomyces cerevisiae (strain ATCC 204508 / S288c) GN=ALD2 PE=1 SV=2	9.28038e+08	8.27013e+08	7.76302e+08	6.36344e+08	2.34494e+08	2.08529e+08	2.42563e+08	3.29731e+08	NA	NA	NA	NA	NA	NA	NA	NA
ALD3	P54114	Aldehyde dehydrogenase [NAD(P)+] 2 OS=Saccharomyces cerevisiae (strain ATCC 204508 / S288c) GN=ALD3 PE=1 SV=1	6.96218e+08	7.64501e+08	7.43475e+08	2.20076e+08	4.4044e+08	7.9927e+08	3.37208e+08	9.60014e+08	NA	NA	NA	NA	1.65379e+08	1.08334e+09	1.50165e+08	9.61782e+08
ALD4	P46367	Potassium-activated aldehyde dehydrogenase, mitochondrial OS=Saccharomyces cerevisiae (strain ATCC 204508 / S288c) GN=ALD4 PE=1 SV=2	2.76716e+09	4.13072e+09	2.38394e+09	2.33887e+09	1.60733e+09	1.12482e+09	2.02863e+09	2.04738e+09	1.19858e+08	1.26865e+08	1.89696e+08	8.12565e+07	1.78131e+09	2.35611e+09	2.30791e+09	3.26184e+09
ALD5	P40047	Aldehyde dehydrogenase 5, mitochondrial OS=Saccharomyces cerevisiae (strain ATCC 204508 / S288c) GN=ALD5 PE=1 SV=4	1.57273e+09	9.04286e+08	1.53587e+09	9.56533e+08	3.10445e+08	3.16135e+08	3.40085e+08	2.73899e+08	NA	NA	NA	NA	NA	NA	NA	NA
ALD6	P54115	Magnesium-activated aldehyde dehydrogenase, cytosolic OS=Saccharomyces cerevisiae (strain ATCC 204508 / S288c) GN=ALD6 PE=1 SV=4	6.18262e+09	6.03071e+09	6.24881e+09	7.00024e+09	2.66494e+09	1.8993e+09	2.12779e+09	2.64887e+09	2.32674e+07	9.16414e+07	2.42338e+07	1.06279e+08	9.74447e+08	3.35204e+09	6.55918e+08	3.82489e+09
ALE1	Q08548	Lysophospholipid acyltransferase OS=Saccharomyces cerevisiae (strain ATCC 204508 / S288c) GN=ALE1 PE=1 SV=1	NA	NA	NA	NA	3.83026e+07	4.3953e+07	5.03368e+07	3.78383e+07	NA	NA	NA	NA	NA	NA	NA	NA
ALF1	P53904	Tubulin-specific chaperone B OS=Saccharomyces cerevisiae (strain ATCC 204508 / S288c) GN=ALF1 PE=1 SV=1	4.58591e+07	3.66441e+07	5.09017e+07	4.17944e+07	3.19704e+07	3.54605e+07	2.89996e+07	3.51907e+07	5.7625e+07	4.91297e+07	8.72786e+07	4.56815e+07	2.09848e+08	5.80854e+08	2.88372e+08	4.19258e+08
ALG1	P16661	Chitobiosyldiphosphodolichol beta-mannosyltransferase OS=Saccharomyces cerevisiae (strain ATCC 204508 / S288c) GN=ALG1 PE=1 SV=1	NA	NA	NA	NA	6.26667e+07	6.85999e+07	7.79078e+07	6.96426e+07	NA	NA	NA	NA	NA	NA	NA	NA
ALG11	P53954	GDP-Man:Man(3)GlcNAc(2)-PP-Dol alpha-1,2-mannosyltransferase OS=Saccharomyces cerevisiae (strain ATCC 204508 / S288c) GN=ALG11 PE=1 SV=1	NA	NA	NA	NA	9.80222e+07	7.52855e+07	7.73963e+07	5.99742e+07	NA	NA	NA	NA	NA	NA	NA	NA
ALG12	P53730	Dol-P-Man:Man(7)GlcNAc(2)-PP-Dol alpha-1,6-mannosyltransferase OS=Saccharomyces cerevisiae (strain ATCC 204508 / S288c) GN=ALG12 PE=1 SV=1	NA	NA	NA	NA	5.28634e+07	5.07286e+07	5.49219e+07	3.53121e+07	NA	NA	NA	NA	NA	NA	NA	NA
ALG13	P53178	UDP-N-acetylglucosamine transferase subunit ALG13 OS=Saccharomyces cerevisiae (strain ATCC 204508 / S288c) GN=ALG13 PE=1 SV=1	1.31629e+07	1.16332e+07	1.34703e+07	1.12188e+07	1.61328e+07	1.70216e+07	1.65075e+07	1.60481e+07	NA	NA	NA	NA	NA	NA	NA	NA
ALG2	P43636	Alpha-1,3/1,6-mannosyltransferase ALG2 OS=Saccharomyces cerevisiae (strain ATCC 204508 / S288c) GN=ALG2 PE=1 SV=2	NA	NA	NA	NA	8.48004e+07	6.05193e+07	6.91949e+07	5.56021e+07	NA	NA	NA	NA	NA	NA	NA	NA
ALG5	P40350	Dolichyl-phosphate beta-glucosyltransferase OS=Saccharomyces cerevisiae (strain ATCC 204508 / S288c) GN=ALG5 PE=1 SV=1	NA	NA	NA	NA	7.96576e+07	6.90211e+07	6.67339e+07	4.87432e+07	NA	NA	NA	NA	NA	NA	NA	NA
ALG9	P53868	Alpha-1,2-mannosyltransferase ALG9 OS=Saccharomyces cerevisiae (strain ATCC 204508 / S288c) GN=ALG9 PE=1 SV=1	NA	NA	NA	NA	5.92189e+07	5.90299e+07	6.48845e+07	4.73467e+07	NA	NA	NA	NA	NA	NA	NA	NA
ALO1	P54783	D-arabinono-1,4-lactone oxidase OS=Saccharomyces cerevisiae (strain ATCC 204508 / S288c) GN=ALO1 PE=1 SV=1	2.40469e+08	1.88765e+08	2.56613e+08	2.21735e+08	5.82007e+08	5.30782e+08	5.26827e+08	5.98358e+08	NA	NA	NA	NA	NA	NA	NA	NA
ALT1	P52893	Probable alanine aminotransferase, mitochondrial OS=Saccharomyces cerevisiae (strain ATCC 204508 / S288c) GN=ALT1 PE=1 SV=1	9.34665e+08	8.70195e+08	7.37152e+08	7.60782e+08	2.58107e+08	2.60618e+08	2.95692e+08	3.53695e+08	NA	NA	NA	NA	NA	NA	NA	NA
ALY2	P47029	Arrestin-related trafficking adapter 3 OS=Saccharomyces cerevisiae (strain ATCC 204508 / S288c) GN=ALY2 PE=1 SV=2	1.51547e+07	1.6541e+07	1.57207e+07	1.56232e+07	3.45045e+07	3.31066e+07	4.08718e+07	3.50524e+07	NA	NA	NA	NA	NA	NA	NA	NA
AMD1	P15274	AMP deaminase OS=Saccharomyces cerevisiae (strain ATCC 204508 / S288c) GN=AMD1 PE=1 SV=2	1.43836e+09	1.18122e+09	1.11061e+09	1.19708e+09	4.38523e+08	3.93358e+08	4.94429e+08	5.12512e+08	1.19143e+08	1.93095e+08	1.44138e+08	1.53488e+08	1.81935e+09	1.10552e+09	1.78152e+09	1.41396e+09
AME1	P38313	Central kinetochore subunit AME1 OS=Saccharomyces cerevisiae (strain ATCC 204508 / S288c) GN=AME1 PE=1 SV=1	NA	NA	NA	NA	9.66828e+06	1.01337e+07	1.00392e+07	1.05064e+07	NA	NA	NA	NA	NA	NA	NA	NA
AMS1	P22855	Alpha-mannosidase OS=Saccharomyces cerevisiae (strain ATCC 204508 / S288c) GN=AMS1 PE=1 SV=2	9.71975e+08	4.65979e+08	4.78957e+08	3.66433e+08	5.57416e+08	3.56243e+08	5.00186e+08	5.50686e+08	NA	NA	NA	NA	NA	NA	NA	NA
ANR2	P36090	Uncharacterized protein ANR2 OS=Saccharomyces cerevisiae (strain ATCC 204508 / S288c) GN=ANR2 PE=1 SV=1	NA	NA	NA	NA	8.08814e+07	8.20413e+07	6.57037e+07	6.66966e+07	NA	NA	NA	NA	NA	NA	NA	NA
ANT1	Q06497	Peroxisomal adenine nucleotide transporter 1 OS=Saccharomyces cerevisiae (strain ATCC 204508 / S288c) GN=ANT1 PE=1 SV=1	NA	NA	NA	NA	6.1313e+07	6.07822e+07	6.24462e+07	7.38227e+07	NA	NA	NA	NA	NA	NA	NA	NA
AOS1	Q06624	DNA damage tolerance protein RHC31 OS=Saccharomyces cerevisiae (strain ATCC 204508 / S288c) GN=AOS1 PE=1 SV=1	3.96112e+08	4.27654e+08	3.92699e+08	4.19919e+08	1.51053e+08	1.62694e+08	1.56226e+08	1.77181e+08	NA	NA	NA	NA	NA	NA	NA	NA
APA1	P16550	Protein APA1 OS=Saccharomyces cerevisiae (strain ATCC 204508 / S288c) GN=APA1 PE=1 SV=4	6.57639e+08	9.58978e+08	1.1224e+09	1.28953e+09	6.65577e+08	7.71829e+08	6.93723e+08	8.0635e+08	9.61873e+06	2.88773e+07	1.14638e+07	3.34862e+07	3.57589e+08	1.58271e+09	3.94524e+08	1.63973e+09
APA2	P22108	Diadenosine 5',5'''-P1,P4-tetraphosphate phosphorylase 2 OS=Saccharomyces cerevisiae (strain ATCC 204508 / S288c) GN=APA2 PE=1 SV=1	3.07947e+08	3.9977e+08	2.98324e+08	2.89264e+08	1.26356e+08	1.27093e+08	1.31726e+08	1.47084e+08	NA	NA	NA	NA	NA	NA	NA	NA
APD1	P38281	Actin patches distal protein 1 OS=Saccharomyces cerevisiae (strain ATCC 204508 / S288c) GN=APD1 PE=1 SV=1	1.08602e+09	1.52536e+09	1.06222e+09	1.22666e+09	3.78822e+08	3.80088e+08	3.87891e+08	3.81108e+08	5.36849e+07	6.21263e+07	6.2575e+07	6.06506e+07	3.34023e+08	4.74637e+08	3.39891e+08	4.4009e+08
APE1	P14904	Vacuolar aminopeptidase 1 OS=Saccharomyces cerevisiae (strain ATCC 204508 / S288c) GN=APE1 PE=1 SV=2	2.58608e+09	1.53638e+09	2.43318e+09	1.84987e+09	5.22498e+08	5.15722e+08	6.27887e+08	5.87199e+08	1.48121e+07	1.27422e+07	1.21029e+07	1.32918e+07	NA	NA	NA	NA
APE2	P32454	Aminopeptidase 2, mitochondrial OS=Saccharomyces cerevisiae (strain ATCC 204508 / S288c) GN=APE2 PE=1 SV=4	5.87964e+09	5.90553e+09	5.30664e+09	5.08192e+09	1.58262e+09	1.60607e+09	1.69633e+09	1.94384e+09	NA	NA	NA	NA	NA	NA	NA	NA
APE3	P37302	Aminopeptidase Y OS=Saccharomyces cerevisiae (strain ATCC 204508 / S288c) GN=APE3 PE=1 SV=1	2.99615e+09	3.17276e+09	2.56772e+09	3.33249e+09	8.57068e+08	1.09879e+09	9.29045e+08	1.14483e+09	NA	NA	NA	NA	NA	NA	NA	NA
APE4	P38821	Aspartyl aminopeptidase 4 OS=Saccharomyces cerevisiae (strain ATCC 204508 / S288c) GN=APE4 PE=1 SV=1	4.82721e+08	3.92616e+08	4.53418e+08	4.85152e+08	1.75436e+08	1.79975e+08	2.12044e+08	2.13343e+08	NA	NA	NA	NA	NA	NA	NA	NA
APL1	P27351	AP-2 complex subunit beta OS=Saccharomyces cerevisiae (strain ATCC 204508 / S288c) GN=APL1 PE=1 SV=2	NA	NA	NA	NA	4.52582e+07	3.4836e+07	3.93746e+07	3.70074e+07	NA	NA	NA	NA	NA	NA	NA	NA
APL2	P36000	AP-1 complex subunit beta-1 OS=Saccharomyces cerevisiae (strain ATCC 204508 / S288c) GN=APL2 PE=1 SV=1	7.93289e+07	6.53421e+07	7.25452e+07	7.11782e+07	1.41014e+08	1.28987e+08	1.42871e+08	1.31295e+08	NA	NA	NA	NA	NA	NA	NA	NA
APL3	P38065	AP-2 complex subunit alpha OS=Saccharomyces cerevisiae (strain ATCC 204508 / S288c) GN=APL3 PE=1 SV=1	NA	NA	NA	NA	9.42345e+07	8.71234e+07	8.71616e+07	8.70273e+07	NA	NA	NA	NA	NA	NA	NA	NA
APL4	Q12028	AP-1 complex subunit gamma-1 OS=Saccharomyces cerevisiae (strain ATCC 204508 / S288c) GN=APL4 PE=1 SV=1	1.15922e+08	1.24153e+08	1.20833e+08	1.22253e+08	1.80876e+08	1.85224e+08	1.9519e+08	1.87303e+08	NA	NA	NA	NA	NA	NA	NA	NA
APL5	Q08951	AP-3 complex subunit delta OS=Saccharomyces cerevisiae (strain ATCC 204508 / S288c) GN=APL5 PE=1 SV=1	1.95726e+08	2.38282e+08	2.11112e+08	2.38121e+08	1.86629e+08	1.68299e+08	1.79365e+08	1.60306e+08	NA	NA	NA	NA	1.53389e+08	1.74452e+08	1.32131e+08	1.80769e+08
APL6	P46682	AP-3 complex subunit beta OS=Saccharomyces cerevisiae (strain ATCC 204508 / S288c) GN=APL6 PE=1 SV=2	2.19761e+08	2.5921e+08	2.22278e+08	2.4524e+08	1.89948e+08	1.82909e+08	1.88564e+08	1.91725e+08	6.2188e+07	1.02258e+08	5.20515e+07	9.57029e+07	1.08501e+09	1.28118e+09	7.93705e+08	1.10849e+09
APM3	P38153	AP-3 complex subunit mu OS=Saccharomyces cerevisiae (strain ATCC 204508 / S288c) GN=APM3 PE=1 SV=2	8.42469e+07	9.58484e+07	8.57655e+07	9.86436e+07	9.37405e+07	8.64633e+07	9.11272e+07	8.76114e+07	2.67653e+07	3.77816e+07	2.04095e+07	3.27506e+07	3.41395e+08	4.98939e+08	2.59123e+08	4.25885e+08
APN1	P22936	DNA-(apurinic or apyrimidinic site) lyase 1 OS=Saccharomyces cerevisiae (strain ATCC 204508 / S288c) GN=APN1 PE=1 SV=4	5.74507e+08	5.56035e+08	5.44322e+08	4.61568e+08	1.56249e+08	1.56585e+08	1.53525e+08	1.49587e+08	NA	NA	NA	NA	NA	NA	NA	NA
APS3	P47064	AP-3 complex subunit sigma OS=Saccharomyces cerevisiae (strain ATCC 204508 / S288c) GN=APS3 PE=1 SV=1	NA	NA	NA	NA	6.98708e+07	6.65553e+07	6.84077e+07	6.60976e+07	NA	NA	NA	NA	NA	NA	NA	NA
APT1	P49435	Adenine phosphoribosyltransferase 1 OS=Saccharomyces cerevisiae (strain ATCC 204508 / S288c) GN=APT1 PE=1 SV=3	4.15678e+08	5.13727e+08	4.52129e+08	4.48564e+08	3.5436e+08	4.04797e+08	3.45403e+08	3.76435e+08	3.16016e+06	1.28006e+07	3.20495e+06	2.19706e+07	1.2824e+08	1.08362e+09	1.28744e+08	1.21847e+09
APT2	P36973	Adenine phosphoribosyltransferase 2 OS=Saccharomyces cerevisiae (strain ATCC 204508 / S288c) GN=APT2 PE=1 SV=2	2.83284e+07	3.0628e+07	3.0177e+07	3.55602e+07	1.61869e+07	1.843e+07	1.47479e+07	1.62829e+07	NA	NA	NA	NA	NA	NA	NA	NA
ARA1	P38115	D-arabinose dehydrogenase [NAD(P)+] heavy chain OS=Saccharomyces cerevisiae (strain ATCC 204508 / S288c) GN=ARA1 PE=1 SV=1	2.53152e+09	3.11856e+09	2.34138e+09	2.59607e+09	8.96155e+08	1.02647e+09	9.10103e+08	1.26337e+09	1.0652e+07	2.93125e+07	1.13684e+07	3.09286e+07	NA	NA	NA	NA
ARA2	Q04212	D-arabinose 1-dehydrogenase OS=Saccharomyces cerevisiae (strain ATCC 204508 / S288c) GN=ARA2 PE=1 SV=1	3.79978e+08	4.15921e+08	3.70632e+08	2.58448e+08	1.65718e+08	1.28669e+08	1.50803e+08	1.55216e+08	NA	NA	NA	NA	NA	NA	NA	NA
ARB1	P40024	ABC transporter ATP-binding protein ARB1 OS=Saccharomyces cerevisiae (strain ATCC 204508 / S288c) GN=ARB1 PE=1 SV=1	3.05184e+08	2.61422e+08	4.60174e+08	5.72802e+08	2.44521e+08	1.98865e+08	2.22836e+08	2.17973e+08	NA	NA	NA	NA	5.91019e+07	2.55034e+08	7.07859e+07	2.68692e+08
ARC1	P46672	tRNA-aminoacylation cofactor ARC1 OS=Saccharomyces cerevisiae (strain ATCC 204508 / S288c) GN=ARC1 PE=1 SV=2	1.62557e+09	1.62375e+09	2.34145e+09	3.00511e+09	1.06476e+09	1.17568e+09	1.26395e+09	1.31979e+09	4.83845e+07	1.52067e+08	4.91078e+07	2.18857e+08	3.71906e+08	1.26313e+09	3.6345e+08	1.27332e+09
ARC15	P40518	Actin-related protein 2/3 complex subunit 5 OS=Saccharomyces cerevisiae (strain ATCC 204508 / S288c) GN=ARC15 PE=1 SV=1	1.28186e+08	1.10971e+08	1.01881e+08	1.11502e+08	4.56449e+07	5.6637e+07	5.20913e+07	5.33659e+07	NA	NA	NA	NA	NA	NA	NA	NA
ARC18	Q05933	Actin-related protein 2/3 complex subunit 3 OS=Saccharomyces cerevisiae (strain ATCC 204508 / S288c) GN=ARC18 PE=1 SV=1	2.58503e+08	2.70727e+08	2.36397e+08	2.60226e+08	1.31221e+08	1.50961e+08	1.40953e+08	1.24874e+08	NA	NA	NA	NA	NA	NA	NA	NA
ARC19	P33204	Actin-related protein 2/3 complex subunit 4 OS=Saccharomyces cerevisiae (strain ATCC 204508 / S288c) GN=ARC19 PE=1 SV=2	1.48828e+08	1.61128e+08	1.46012e+08	1.50943e+08	1.22623e+08	1.21274e+08	1.35126e+08	1.35226e+08	NA	NA	NA	NA	NA	NA	NA	NA
ARC35	P53731	Actin-related protein 2/3 complex subunit 2 OS=Saccharomyces cerevisiae (strain ATCC 204508 / S288c) GN=ARC35 PE=1 SV=1	6.61029e+08	6.8309e+08	6.57488e+08	6.64688e+08	2.63936e+08	2.61524e+08	2.93072e+08	2.89957e+08	NA	NA	NA	NA	8.9837e+07	3.44239e+08	1.51709e+08	4.17768e+08
ARC40	P38328	Actin-related protein 2/3 complex subunit 1 OS=Saccharomyces cerevisiae (strain ATCC 204508 / S288c) GN=ARC40 PE=1 SV=1	3.84417e+08	4.18439e+08	3.69593e+08	3.71424e+08	1.33802e+08	1.23493e+08	1.42397e+08	1.42508e+08	1.56654e+07	5.89797e+07	1.64197e+07	4.61409e+07	1.22283e+08	2.25328e+08	1.71959e+08	3.88509e+08
ARD1	P07347	N-terminal acetyltransferase A complex catalytic subunit ARD1 OS=Saccharomyces cerevisiae (strain ATCC 204508 / S288c) GN=ARD1 PE=1 SV=2	2.45567e+08	1.63233e+08	2.02788e+08	2.30806e+08	5.22937e+07	5.69693e+07	5.24927e+07	5.06442e+07	NA	NA	NA	NA	NA	NA	NA	NA
ARE2	P53629	Sterol O-acyltransferase 2 OS=Saccharomyces cerevisiae (strain ATCC 204508 / S288c) GN=ARE2 PE=1 SV=1	NA	NA	NA	NA	1.91322e+08	1.70052e+08	2.06136e+08	1.84891e+08	NA	NA	NA	NA	NA	NA	NA	NA
ARF1	P11076	ADP-ribosylation factor 1 OS=Saccharomyces cerevisiae (strain ATCC 204508 / S288c) GN=ARF1 PE=1 SV=3	NA	NA	NA	NA	NA	NA	NA	NA	NA	NA	NA	NA	2.03947e+07	1.40151e+08	2.30298e+07	1.19176e+08
ARF3	P40994	ADP-ribosylation factor 3 OS=Saccharomyces cerevisiae (strain ATCC 204508 / S288c) GN=ARF3 PE=1 SV=2	NA	NA	NA	NA	2.02965e+07	1.30597e+07	1.43041e+07	1.73277e+07	NA	NA	NA	NA	NA	NA	NA	NA
ARG3	P05150	Ornithine carbamoyltransferase OS=Saccharomyces cerevisiae (strain ATCC 204508 / S288c) GN=ARG3 PE=1 SV=1	2.24033e+08	2.08947e+08	2.52751e+08	2.37961e+08	8.03768e+07	9.01033e+07	5.6431e+07	1.02416e+08	NA	NA	NA	NA	NA	NA	NA	NA
ARG4	P04076	Argininosuccinate lyase OS=Saccharomyces cerevisiae (strain ATCC 204508 / S288c) GN=ARG4 PE=1 SV=2	2.6125e+09	1.48286e+09	2.29735e+09	1.6512e+09	6.12455e+08	7.40736e+08	6.49293e+08	5.73928e+08	NA	NA	NA	NA	NA	NA	NA	NA
ARG5	Q01217	Protein ARG5,6, mitochondrial OS=Saccharomyces cerevisiae (strain ATCC 204508 / S288c) GN=ARG5,6 PE=1 SV=1	9.48313e+08	1.20722e+09	7.99997e+08	9.63689e+08	7.13707e+08	5.48677e+08	5.64516e+08	6.75987e+08	NA	NA	NA	NA	NA	NA	NA	NA
ARG7	Q04728	Arginine biosynthesis bifunctional protein ArgJ, mitochondrial OS=Saccharomyces cerevisiae (strain ATCC 204508 / S288c) GN=ARG7 PE=1 SV=1	1.69875e+09	1.14128e+09	1.53836e+09	1.03523e+09	4.59427e+08	4.7692e+08	4.87644e+08	4.23119e+08	NA	NA	NA	NA	NA	NA	NA	NA
ARG8	P18544	Acetylornithine aminotransferase, mitochondrial OS=Saccharomyces cerevisiae (strain ATCC 204508 / S288c) GN=ARG8 PE=1 SV=1	6.71526e+08	6.77421e+08	6.2544e+08	6.17244e+08	2.3445e+08	2.52554e+08	2.06003e+08	3.82007e+08	NA	NA	NA	NA	NA	NA	NA	NA
ARG82	P07250	Inositol polyphosphate multikinase OS=Saccharomyces cerevisiae (strain ATCC 204508 / S288c) GN=ARG82 PE=1 SV=1	9.73488e+07	1.24943e+08	8.09715e+07	6.10541e+07	6.43377e+07	5.01892e+07	5.13142e+07	6.0156e+07	NA	NA	NA	NA	NA	NA	NA	NA
ARH1	P48360	Probable NADPH:adrenodoxin oxidoreductase, mitochondrial OS=Saccharomyces cerevisiae (strain ATCC 204508 / S288c) GN=ARH1 PE=1 SV=1	3.1177e+08	2.84647e+08	2.71342e+08	2.5409e+08	7.76171e+07	6.86331e+07	7.31918e+07	7.77338e+07	NA	NA	NA	NA	NA	NA	NA	NA
ARI1	P53111	NADPH-dependent aldehyde reductase ARI1 OS=Saccharomyces cerevisiae (strain ATCC 204508 / S288c) GN=ARI1 PE=1 SV=1	1.34605e+08	1.80636e+08	1.4554e+08	1.53824e+08	2.11559e+08	2.45695e+08	1.952e+08	2.1596e+08	NA	NA	NA	NA	1.53042e+08	9.54019e+08	1.89865e+08	8.4905e+08
ARK1	P53974	Actin-regulating kinase 1 OS=Saccharomyces cerevisiae (strain ATCC 204508 / S288c) GN=ARK1 PE=1 SV=1	NA	NA	NA	NA	4.05586e+07	2.9115e+07	3.29078e+07	3.65137e+07	NA	NA	NA	NA	NA	NA	NA	NA
ARL1	P38116	ADP-ribosylation factor-like protein 1 OS=Saccharomyces cerevisiae (strain ATCC 204508 / S288c) GN=ARL1 PE=1 SV=4	2.82997e+08	2.72877e+08	2.85612e+08	2.56874e+08	1.6644e+08	1.42163e+08	1.37808e+08	1.58104e+08	NA	NA	NA	NA	2.58792e+08	1.55129e+09	2.42415e+08	1.46515e+09
ARO1	P08566	Pentafunctional AROM polypeptide OS=Saccharomyces cerevisiae (strain ATCC 204508 / S288c) GN=ARO1 PE=1 SV=1	4.59048e+09	3.22392e+09	3.88012e+09	3.04832e+09	1.41459e+09	1.54438e+09	1.54748e+09	1.40594e+09	6.58759e+08	4.17863e+08	6.4362e+08	3.40647e+08	2.14054e+09	3.21925e+09	2.99601e+09	4.19501e+09
ARO10	Q06408	Transaminated amino acid decarboxylase OS=Saccharomyces cerevisiae (strain ATCC 204508 / S288c) GN=ARO10 PE=1 SV=1	1.05092e+09	1.01385e+09	8.33896e+08	9.69737e+08	4.13664e+08	3.02359e+08	4.38458e+08	4.24564e+08	1.35313e+07	5.39804e+07	1.67119e+07	3.57383e+07	4.43932e+08	7.29405e+08	3.75341e+08	7.43131e+08
ARO2	P28777	Chorismate synthase OS=Saccharomyces cerevisiae (strain ATCC 204508 / S288c) GN=ARO2 PE=1 SV=1	1.48817e+09	1.54806e+09	1.50185e+09	1.55473e+09	5.82675e+08	6.32478e+08	6.21393e+08	6.21358e+08	5.33566e+07	7.25233e+07	5.42359e+07	9.09839e+07	5.91516e+08	8.5121e+08	5.40461e+08	6.63759e+08
ARO3	P14843	Phospho-2-dehydro-3-deoxyheptonate aldolase, phenylalanine-inhibited OS=Saccharomyces cerevisiae (strain ATCC 204508 / S288c) GN=ARO3 PE=1 SV=1	1.55578e+09	1.50107e+09	1.4953e+09	1.17326e+09	5.37022e+08	4.68249e+08	5.6971e+08	5.2105e+08	NA	NA	NA	NA	NA	NA	NA	NA
ARO4	P32449	Phospho-2-dehydro-3-deoxyheptonate aldolase, tyrosine-inhibited OS=Saccharomyces cerevisiae (strain ATCC 204508 / S288c) GN=ARO4 PE=1 SV=2	2.05994e+09	1.55162e+09	1.96993e+09	1.82473e+09	6.8922e+08	7.61131e+08	6.70221e+08	7.1388e+08	NA	NA	NA	NA	5.79259e+07	2.28995e+08	4.38963e+07	1.87254e+08
ARO7	P32178	Chorismate mutase OS=Saccharomyces cerevisiae (strain ATCC 204508 / S288c) GN=ARO7 PE=1 SV=1	2.63351e+08	3.29698e+08	2.13003e+08	2.88672e+08	2.62418e+08	3.06606e+08	2.67734e+08	2.11948e+08	NA	NA	NA	NA	NA	NA	NA	NA
ARO8	P53090	Aromatic/aminoadipate aminotransferase 1 OS=Saccharomyces cerevisiae (strain ATCC 204508 / S288c) GN=ARO8 PE=1 SV=1	3.75745e+09	3.68175e+09	3.13461e+09	3.20567e+09	1.27088e+09	1.28469e+09	1.48065e+09	1.48675e+09	7.23434e+06	2.06991e+07	5.88541e+06	1.9739e+07	9.11277e+07	3.66627e+08	9.52503e+07	2.79819e+08
ARO9	P38840	Aromatic amino acid aminotransferase 2 OS=Saccharomyces cerevisiae (strain ATCC 204508 / S288c) GN=ARO9 PE=1 SV=3	2.32391e+09	2.66885e+09	1.94509e+09	2.4968e+09	6.55488e+08	7.37979e+08	6.80433e+08	8.71761e+08	NA	NA	NA	NA	NA	NA	NA	NA
ARP2	P32381	Actin-related protein 2 OS=Saccharomyces cerevisiae (strain ATCC 204508 / S288c) GN=ARP2 PE=1 SV=1	9.42776e+08	9.55178e+08	8.87208e+08	9.35345e+08	5.22318e+08	4.96084e+08	5.42439e+08	5.86003e+08	1.55581e+07	4.18932e+07	1.63331e+07	4.15846e+07	3.77064e+08	1.93461e+09	4.65756e+08	2.37115e+09
ARP3	P47117	Actin-related protein 3 OS=Saccharomyces cerevisiae (strain ATCC 204508 / S288c) GN=ARP3 PE=1 SV=1	8.89054e+08	8.68878e+08	8.02548e+08	8.58039e+08	4.3593e+08	4.48035e+08	4.84782e+08	4.7047e+08	2.56082e+07	8.08083e+07	2.91349e+07	7.98397e+07	1.36334e+08	4.96403e+08	1.94224e+08	5.8953e+08
ARP4	P80428	Actin-related protein 4 OS=Saccharomyces cerevisiae (strain ATCC 204508 / S288c) GN=ARP4 PE=1 SV=1	5.35056e+08	4.91943e+08	5.19297e+08	5.10501e+08	2.88172e+08	2.98377e+08	3.01757e+08	3.2719e+08	NA	NA	NA	NA	NA	NA	NA	NA
ARP5	P53946	Actin-related protein 5 OS=Saccharomyces cerevisiae (strain ATCC 204508 / S288c) GN=ARP5 PE=1 SV=1	2.32155e+08	1.90234e+08	2.57134e+08	2.55766e+08	1.40299e+08	1.44405e+08	1.46281e+08	1.38298e+08	NA	NA	NA	NA	NA	NA	NA	NA
ARP6	Q12509	Actin-like protein ARP6 OS=Saccharomyces cerevisiae (strain ATCC 204508 / S288c) GN=ARP6 PE=1 SV=1	6.58954e+07	7.77298e+07	7.53261e+07	7.34784e+07	5.49795e+07	5.70413e+07	5.42656e+07	5.97184e+07	NA	NA	NA	NA	NA	NA	NA	NA
ARP7	Q12406	Actin-related protein 7 OS=Saccharomyces cerevisiae (strain ATCC 204508 / S288c) GN=ARP7 PE=1 SV=1	4.13493e+08	3.93904e+08	4.97625e+08	5.92641e+08	1.53416e+08	2.00616e+08	1.62096e+08	2.33459e+08	NA	NA	NA	NA	NA	NA	NA	NA
ARP8	Q12386	Actin-like protein ARP8 OS=Saccharomyces cerevisiae (strain ATCC 204508 / S288c) GN=ARP8 PE=1 SV=1	2.34805e+08	1.90768e+08	2.49278e+08	2.99075e+08	1.72965e+08	2.17821e+08	2.04578e+08	2.28201e+08	NA	NA	NA	NA	NA	NA	NA	NA
ARP9	Q05123	Actin-like protein ARP9 OS=Saccharomyces cerevisiae (strain ATCC 204508 / S288c) GN=ARP9 PE=1 SV=1	2.74768e+08	2.91019e+08	3.43398e+08	4.07558e+08	3.00989e+07	3.76422e+07	3.26765e+07	4.23892e+07	NA	NA	NA	NA	NA	NA	NA	NA
ARX1	Q03862	Probable metalloprotease ARX1 OS=Saccharomyces cerevisiae (strain ATCC 204508 / S288c) GN=ARX1 PE=1 SV=1	4.25357e+08	3.74659e+08	2.94881e+08	4.63924e+08	1.54861e+08	1.0544e+08	1.4428e+08	1.33053e+08	NA	NA	NA	NA	NA	NA	NA	NA
ASC1	P38011	Guanine nucleotide-binding protein subunit beta-like protein OS=Saccharomyces cerevisiae (strain ATCC 204508 / S288c) GN=ASC1 PE=1 SV=4	8.70053e+08	1.78652e+09	8.17518e+08	1.31328e+09	4.72536e+08	3.61243e+08	5.54125e+08	5.15352e+08	1.48405e+07	7.51777e+07	1.55841e+07	6.04312e+07	2.666e+08	7.92167e+08	3.20127e+08	7.0951e+08
ASF1	P32447	Histone chaperone ASF1 OS=Saccharomyces cerevisiae (strain ATCC 204508 / S288c) GN=ASF1 PE=1 SV=1	2.34791e+08	2.39649e+08	2.2861e+08	2.38555e+08	1.35657e+08	1.52221e+08	1.3184e+08	1.49785e+08	NA	NA	NA	NA	NA	NA	NA	NA
ASG1	P40467	Activator of stress genes 1 OS=Saccharomyces cerevisiae (strain ATCC 204508 / S288c) GN=ASG1 PE=1 SV=1	NA	NA	NA	NA	2.75811e+07	3.02775e+07	2.50902e+07	2.49939e+07	NA	NA	NA	NA	NA	NA	NA	NA
ASN1	P49089	Asparagine synthetase [glutamine-hydrolyzing] 1 OS=Saccharomyces cerevisiae (strain ATCC 204508 / S288c) GN=ASN1 PE=1 SV=2	1.8119e+09	1.84781e+09	1.59899e+09	1.49544e+09	6.08025e+08	6.84376e+08	6.73297e+08	6.78769e+08	1.98877e+08	2.65797e+08	2.43927e+08	3.73698e+08	1.29863e+09	2.12275e+09	1.46282e+09	1.71139e+09
ASN2	P49090	Asparagine synthetase [glutamine-hydrolyzing] 2 OS=Saccharomyces cerevisiae (strain ATCC 204508 / S288c) GN=ASN2 PE=1 SV=2	1.54674e+09	1.66483e+09	1.2669e+09	1.32651e+09	3.99901e+08	4.37292e+08	4.48024e+08	4.83224e+08	1.70061e+08	2.87622e+08	2.11129e+08	3.09471e+08	2.31072e+09	4.42473e+09	3.03045e+09	3.11914e+09
ASP1	P38986	L-asparaginase 1 OS=Saccharomyces cerevisiae (strain ATCC 204508 / S288c) GN=ASP1 PE=1 SV=1	2.90137e+08	3.10725e+08	3.75021e+08	5.26e+08	1.5362e+08	2.06151e+08	2.01824e+08	2.39452e+08	6.73493e+06	1.30926e+07	1.10498e+07	1.73572e+07	NA	NA	NA	NA
AST2	P39945	Protein AST2 OS=Saccharomyces cerevisiae (strain ATCC 204508 / S288c) GN=AST2 PE=1 SV=1	3.01852e+07	2.53917e+07	2.54618e+07	2.61821e+07	NA	NA	NA	NA	NA	NA	NA	NA	NA	NA	NA	NA
ATE1	P16639	Arginyl-tRNA--protein transferase 1 OS=Saccharomyces cerevisiae (strain ATCC 204508 / S288c) GN=ATE1 PE=1 SV=2	9.69556e+07	1.07887e+08	1.04212e+08	1.01808e+08	4.90004e+07	4.16267e+07	4.15963e+07	4.43504e+07	NA	NA	NA	NA	NA	NA	NA	NA
ATF2	P53296	Alcohol O-acetyltransferase 2 OS=Saccharomyces cerevisiae (strain ATCC 204508 / S288c) GN=ATF2 PE=1 SV=1	1.21892e+07	1.44356e+07	2.35789e+07	2.54234e+07	5.88539e+07	8.65462e+07	6.56082e+07	6.53108e+07	NA	NA	NA	NA	NA	NA	NA	NA
ATG1	P53104	Serine/threonine-protein kinase ATG1 OS=Saccharomyces cerevisiae (strain ATCC 204508 / S288c) GN=ATG1 PE=1 SV=1	NA	NA	NA	NA	6.50979e+07	4.49621e+07	5.47325e+07	5.44767e+07	NA	NA	NA	NA	NA	NA	NA	NA
ATG11	Q12527	Autophagy-related protein 11 OS=Saccharomyces cerevisiae (strain ATCC 204508 / S288c) GN=ATG11 PE=1 SV=1	NA	NA	NA	NA	4.51567e+07	4.07311e+07	4.7296e+07	4.40442e+07	NA	NA	NA	NA	NA	NA	NA	NA
ATG13	Q06628	Autophagy-related protein 13 OS=Saccharomyces cerevisiae (strain ATCC 204508 / S288c) GN=ATG13 PE=1 SV=1	NA	NA	NA	NA	1.69183e+07	1.32001e+07	1.43952e+07	1.19045e+07	NA	NA	NA	NA	NA	NA	NA	NA
ATG17	Q06410	Autophagy-related protein 17 OS=Saccharomyces cerevisiae (strain ATCC 204508 / S288c) GN=ATG17 PE=1 SV=1	NA	NA	NA	NA	5.22561e+07	4.94876e+07	5.02956e+07	4.76608e+07	NA	NA	NA	NA	NA	NA	NA	NA
ATG18	P43601	Autophagy-related protein 18 OS=Saccharomyces cerevisiae (strain ATCC 204508 / S288c) GN=ATG18 PE=1 SV=1	2.14617e+08	3.05338e+08	1.8961e+08	2.10516e+08	1.06807e+08	9.47874e+07	1.21797e+08	1.18654e+08	NA	NA	NA	NA	NA	NA	NA	NA
ATG19	P35193	Autophagy-related protein 19 OS=Saccharomyces cerevisiae (strain ATCC 204508 / S288c) GN=ATG19 PE=1 SV=1	2.79394e+07	2.13546e+07	2.89112e+07	2.36962e+07	1.94191e+07	2.17112e+07	1.80356e+07	2.06812e+07	NA	NA	NA	NA	NA	NA	NA	NA
ATG2	P53855	Autophagy-related protein 2 OS=Saccharomyces cerevisiae (strain ATCC 204508 / S288c) GN=ATG2 PE=1 SV=1	NA	NA	NA	NA	3.97794e+07	3.601e+07	3.74435e+07	3.87586e+07	NA	NA	NA	NA	NA	NA	NA	NA
ATG20	Q07528	Autophagy-related protein 20 OS=Saccharomyces cerevisiae (strain ATCC 204508 / S288c) GN=ATG20 PE=1 SV=1	5.30747e+07	5.98599e+07	5.12992e+07	3.63086e+07	1.47905e+08	1.13272e+08	1.36032e+08	1.18148e+08	NA	NA	NA	NA	NA	NA	NA	NA
ATG21	Q02887	Autophagy-related protein 21 OS=Saccharomyces cerevisiae (strain ATCC 204508 / S288c) GN=ATG21 PE=1 SV=1	1.56837e+08	1.69354e+08	1.32038e+08	1.29147e+08	1.016e+08	1.01445e+08	9.32987e+07	9.39251e+07	NA	NA	NA	NA	NA	NA	NA	NA
ATG23	Q06671	Autophagy-related protein 23 OS=Saccharomyces cerevisiae (strain ATCC 204508 / S288c) GN=ATG23 PE=1 SV=1	NA	NA	NA	NA	2.97724e+07	2.61628e+07	2.8832e+07	2.80955e+07	NA	NA	NA	NA	NA	NA	NA	NA
ATG26	Q06321	Sterol 3-beta-glucosyltransferase OS=Saccharomyces cerevisiae (strain ATCC 204508 / S288c) GN=ATG26 PE=1 SV=1	3.79857e+07	3.84883e+07	3.35889e+07	2.97987e+07	2.24106e+07	1.88271e+07	1.99042e+07	1.98611e+07	NA	NA	NA	NA	NA	NA	NA	NA
ATG27	P46989	Autophagy-related protein 27 OS=Saccharomyces cerevisiae (strain ATCC 204508 / S288c) GN=ATG27 PE=1 SV=2	5.20844e+07	4.92084e+07	6.45972e+07	5.13859e+07	1.04731e+08	1.19278e+08	1.28324e+08	9.19784e+07	NA	NA	NA	NA	NA	NA	NA	NA
ATG29	Q12092	Autophagy-related protein 29 OS=Saccharomyces cerevisiae (strain ATCC 204508 / S288c) GN=ATG29 PE=1 SV=1	NA	NA	NA	NA	4.05649e+07	5.04107e+07	4.37757e+07	4.6045e+07	NA	NA	NA	NA	NA	NA	NA	NA
ATG3	P40344	Autophagy-related protein 3 OS=Saccharomyces cerevisiae (strain ATCC 204508 / S288c) GN=ATG3 PE=1 SV=1	9.69142e+07	9.14915e+07	7.85721e+07	6.3023e+07	4.65056e+07	3.75214e+07	4.95229e+07	4.66588e+07	NA	NA	NA	NA	NA	NA	NA	NA
ATG31	Q12421	Autophagy-related protein 31 OS=Saccharomyces cerevisiae (strain ATCC 204508 / S288c) GN=ATG31 PE=1 SV=1	NA	NA	NA	NA	3.14762e+07	3.29807e+07	3.29082e+07	3.07004e+07	NA	NA	NA	NA	NA	NA	NA	NA
ATG4	P53867	Cysteine protease ATG4 OS=Saccharomyces cerevisiae (strain ATCC 204508 / S288c) GN=ATG4 PE=1 SV=2	6.93412e+07	1.00886e+08	8.24973e+07	7.08474e+07	8.53897e+07	8.84233e+07	9.03366e+07	9.44308e+07	1.56601e+07	1.12163e+07	2.70373e+07	1.00479e+07	1.77017e+08	3.01679e+08	2.69177e+08	2.74419e+08
ATG40	Q99325	Autophagy-related protein 40 OS=Saccharomyces cerevisiae (strain ATCC 204508 / S288c) GN=ATG40 PE=1 SV=1	NA	NA	NA	NA	3.66622e+07	1.97208e+07	2.43599e+07	2.01122e+07	NA	NA	NA	NA	NA	NA	NA	NA
ATG7	P38862	Ubiquitin-like modifier-activating enzyme ATG7 OS=Saccharomyces cerevisiae (strain ATCC 204508 / S288c) GN=ATG7 PE=1 SV=1	7.48012e+07	8.96828e+07	6.76439e+07	5.71542e+07	8.55347e+07	8.0478e+07	7.94137e+07	8.40458e+07	NA	NA	NA	NA	NA	NA	NA	NA
ATG8	P38182	Autophagy-related protein 8 OS=Saccharomyces cerevisiae (strain ATCC 204508 / S288c) GN=ATG8 PE=1 SV=1	8.51118e+07	1.11602e+08	7.16664e+07	5.14718e+07	1.1196e+08	1.01333e+08	1.41153e+08	1.05148e+08	NA	NA	NA	NA	NA	NA	NA	NA
ATH1	P48016	Vacuolar acid trehalase OS=Saccharomyces cerevisiae (strain ATCC 204508 / S288c) GN=ATH1 PE=1 SV=1	6.66033e+07	5.46956e+07	6.71678e+07	2.67116e+07	9.84659e+07	6.08026e+07	6.92372e+07	8.98853e+07	NA	NA	NA	NA	NA	NA	NA	NA
ATP1	P07251	ATP synthase subunit alpha, mitochondrial OS=Saccharomyces cerevisiae (strain ATCC 204508 / S288c) GN=ATP1 PE=1 SV=5	5.50333e+09	4.2466e+09	4.80853e+09	3.41075e+09	1.61097e+09	1.34878e+09	1.75284e+09	1.91658e+09	3.33123e+07	1.82594e+08	3.28449e+07	1.34835e+08	4.22702e+08	1.69533e+09	3.87261e+08	2.13508e+09
ATP11	P32453	Protein ATP11, mitochondrial OS=Saccharomyces cerevisiae (strain ATCC 204508 / S288c) GN=ATP11 PE=1 SV=1	1.62662e+08	1.39041e+08	1.35031e+08	1.17844e+08	2.5406e+08	1.8139e+08	2.16364e+08	2.09389e+08	NA	NA	NA	NA	NA	NA	NA	NA
ATP12	P22135	Protein ATP12, mitochondrial OS=Saccharomyces cerevisiae (strain ATCC 204508 / S288c) GN=ATP12 PE=1 SV=2	1.83018e+08	1.47874e+08	1.63517e+08	1.40291e+08	1.26612e+08	1.19376e+08	1.36691e+08	1.20587e+08	NA	NA	NA	NA	NA	NA	NA	NA
ATP15	P21306	ATP synthase subunit epsilon, mitochondrial OS=Saccharomyces cerevisiae (strain ATCC 204508 / S288c) GN=ATP15 PE=1 SV=2	NA	NA	NA	NA	2.44749e+07	2.25452e+07	2.6538e+07	2.77858e+07	NA	NA	NA	NA	NA	NA	NA	NA
ATP16	Q12165	ATP synthase subunit delta, mitochondrial OS=Saccharomyces cerevisiae (strain ATCC 204508 / S288c) GN=ATP16 PE=1 SV=1	1.03875e+08	6.62624e+07	7.62525e+07	6.49846e+07	3.60204e+07	3.05003e+07	4.45159e+07	5.22372e+07	NA	NA	NA	NA	NA	NA	NA	NA
ATP17	Q06405	ATP synthase subunit f, mitochondrial OS=Saccharomyces cerevisiae (strain ATCC 204508 / S288c) GN=ATP17 PE=1 SV=1	NA	NA	NA	NA	2.53811e+07	2.08976e+07	2.28675e+07	1.89551e+07	NA	NA	NA	NA	NA	NA	NA	NA
ATP18	P81450	ATP synthase subunit J, mitochondrial OS=Saccharomyces cerevisiae (strain ATCC 204508 / S288c) GN=ATP18 PE=1 SV=1	NA	NA	NA	NA	3.60995e+07	2.05373e+07	2.39995e+07	2.44381e+07	NA	NA	NA	NA	NA	NA	NA	NA
ATP2	P00830	ATP synthase subunit beta, mitochondrial OS=Saccharomyces cerevisiae (strain ATCC 204508 / S288c) GN=ATP2 PE=1 SV=2	4.30356e+09	3.32557e+09	3.78256e+09	2.68e+09	1.34828e+09	1.10649e+09	1.49006e+09	1.61319e+09	2.31601e+07	8.77309e+07	2.38808e+07	7.26284e+07	4.31271e+08	1.81011e+09	4.21858e+08	2.24832e+09
ATP20	Q12233	ATP synthase subunit g, mitochondrial OS=Saccharomyces cerevisiae (strain ATCC 204508 / S288c) GN=ATP20 PE=1 SV=1	NA	NA	NA	NA	1.27263e+08	9.45093e+07	1.14428e+08	1.16504e+08	NA	NA	NA	NA	NA	NA	NA	NA
ATP3	P38077	ATP synthase subunit gamma, mitochondrial OS=Saccharomyces cerevisiae (strain ATCC 204508 / S288c) GN=ATP3 PE=1 SV=1	1.0007e+09	7.37331e+08	8.08152e+08	5.43605e+08	4.80847e+08	4.33455e+08	5.47741e+08	4.94175e+08	NA	NA	NA	NA	1.14821e+08	5.6276e+08	1.10535e+08	9.2371e+08
ATP4	P05626	ATP synthase subunit 4, mitochondrial OS=Saccharomyces cerevisiae (strain ATCC 204508 / S288c) GN=ATP4 PE=1 SV=2	2.01191e+07	1.7392e+07	2.26531e+07	1.80035e+07	1.66061e+08	1.24047e+08	1.31716e+08	1.15758e+08	NA	NA	NA	NA	NA	NA	NA	NA
ATP5	P09457	ATP synthase subunit 5, mitochondrial OS=Saccharomyces cerevisiae (strain ATCC 204508 / S288c) GN=ATP5 PE=1 SV=1	5.65458e+08	4.51954e+08	4.86618e+08	4.32646e+08	2.23991e+08	1.58344e+08	2.18112e+08	2.09254e+08	NA	NA	NA	NA	NA	NA	NA	NA
ATP7	P30902	ATP synthase subunit d, mitochondrial OS=Saccharomyces cerevisiae (strain ATCC 204508 / S288c) GN=ATP7 PE=1 SV=2	NA	NA	NA	NA	1.12127e+08	8.28933e+07	8.73992e+07	8.44551e+07	NA	NA	NA	NA	NA	NA	NA	NA
ATX1	P38636	Metal homeostasis factor ATX1 OS=Saccharomyces cerevisiae (strain ATCC 204508 / S288c) GN=ATX1 PE=1 SV=1	3.52072e+08	3.63474e+08	3.92615e+08	3.00365e+08	1.54455e+08	1.73379e+08	1.02879e+08	1.35782e+08	NA	NA	NA	NA	NA	NA	NA	NA
AVL9	Q12500	Late secretory pathway protein AVL9 OS=Saccharomyces cerevisiae (strain ATCC 204508 / S288c) GN=AVL9 PE=1 SV=1	1.9633e+08	1.51776e+08	1.62326e+08	1.43383e+08	2.41589e+08	2.57913e+08	2.45711e+08	2.23961e+08	NA	NA	NA	NA	NA	NA	NA	NA
AYR1	P40471	NADPH-dependent 1-acyldihydroxyacetone phosphate reductase OS=Saccharomyces cerevisiae (strain ATCC 204508 / S288c) GN=AYR1 PE=1 SV=1	5.85758e+08	4.3599e+08	5.0631e+08	4.41528e+08	3.55781e+08	3.36824e+08	2.9633e+08	3.60388e+08	NA	NA	NA	NA	3.10133e+08	1.64399e+09	2.91415e+08	1.73739e+09
BAT1	P38891	Branched-chain-amino-acid aminotransferase, mitochondrial OS=Saccharomyces cerevisiae (strain ATCC 204508 / S288c) GN=BAT1 PE=1 SV=1	1.08155e+09	8.56971e+08	9.97037e+08	7.89579e+08	4.36033e+08	4.35353e+08	5.19795e+08	3.73973e+08	NA	NA	NA	NA	NA	NA	NA	NA
BAT2	P47176	Branched-chain-amino-acid aminotransferase, cytosolic OS=Saccharomyces cerevisiae (strain ATCC 204508 / S288c) GN=BAT2 PE=1 SV=1	1.74761e+09	1.60748e+09	1.64983e+09	1.63195e+09	6.37839e+08	5.98007e+08	6.47874e+08	6.66624e+08	NA	NA	NA	NA	NA	NA	NA	NA
BBC1	P47068	Myosin tail region-interacting protein MTI1 OS=Saccharomyces cerevisiae (strain ATCC 204508 / S288c) GN=BBC1 PE=1 SV=2	2.04335e+09	1.47195e+09	1.37423e+09	1.36332e+09	1.18481e+09	9.83408e+08	1.29952e+09	1.2448e+09	5.59084e+08	2.52092e+08	2.43013e+08	2.68297e+08	7.96404e+09	4.43177e+09	7.81767e+09	4.38427e+09
BCH1	Q05029	Protein BCH1 OS=Saccharomyces cerevisiae (strain ATCC 204508 / S288c) GN=BCH1 PE=1 SV=1	3.48339e+08	3.5026e+08	2.80331e+08	3.02101e+08	1.93113e+08	1.87129e+08	1.92939e+08	2.16105e+08	NA	NA	NA	NA	1.90663e+08	4.04221e+08	1.60841e+08	5.04001e+08
BCP1	Q06338	Protein BCP1 OS=Saccharomyces cerevisiae (strain ATCC 204508 / S288c) GN=BCP1 PE=1 SV=1	NA	NA	NA	NA	8.81256e+07	8.36094e+07	7.64416e+07	8.02297e+07	NA	NA	NA	NA	NA	NA	NA	NA
BCS1	P32839	Mitochondrial chaperone BCS1 OS=Saccharomyces cerevisiae (strain ATCC 204508 / S288c) GN=BCS1 PE=1 SV=2	NA	NA	NA	NA	1.97527e+07	1.9689e+07	2.0976e+07	1.74377e+07	NA	NA	NA	NA	NA	NA	NA	NA
BCY1	P07278	cAMP-dependent protein kinase regulatory subunit OS=Saccharomyces cerevisiae (strain ATCC 204508 / S288c) GN=BCY1 PE=1 SV=4	9.49187e+08	1.04075e+09	8.23543e+08	6.95696e+08	7.56398e+08	5.14125e+08	6.75619e+08	7.13569e+08	NA	NA	NA	NA	7.53532e+08	1.50959e+09	5.65933e+08	1.59552e+09
BDF1	P35817	Bromodomain-containing factor 1 OS=Saccharomyces cerevisiae (strain ATCC 204508 / S288c) GN=BDF1 PE=1 SV=3	5.9626e+07	4.46839e+07	5.85068e+07	8.45137e+07	1.22551e+07	1.2305e+07	1.01151e+07	1.17693e+07	NA	NA	NA	NA	NA	NA	NA	NA
BDH1	P39714	(R,R)-butanediol dehydrogenase OS=Saccharomyces cerevisiae (strain ATCC 204508 / S288c) GN=BDH1 PE=1 SV=2	4.44518e+08	4.31113e+08	3.95018e+08	3.63082e+08	4.56148e+08	3.42408e+08	3.84675e+08	4.40723e+08	3.53124e+07	7.14346e+07	2.66396e+07	6.28847e+07	5.09741e+08	1.10929e+09	3.50879e+08	8.0867e+08
BDH2	P39713	Probable diacetyl reductase [(R)-acetoin forming] 2 OS=Saccharomyces cerevisiae (strain ATCC 204508 / S288c) GN=BDH2 PE=1 SV=1	1.63474e+08	1.58873e+08	1.53154e+08	9.18426e+07	1.46741e+08	1.92696e+08	1.29387e+08	2.33057e+08	NA	NA	NA	NA	NA	NA	NA	NA
BEM1	P29366	Bud emergence protein 1 OS=Saccharomyces cerevisiae (strain ATCC 204508 / S288c) GN=BEM1 PE=1 SV=1	NA	NA	NA	NA	4.52749e+07	4.42799e+07	3.71527e+07	3.90264e+07	NA	NA	NA	NA	NA	NA	NA	NA
BEM2	P39960	GTPase-activating protein BEM2/IPL2 OS=Saccharomyces cerevisiae (strain ATCC 204508 / S288c) GN=BEM2 PE=1 SV=1	3.49509e+07	6.51463e+07	4.68185e+07	5.23196e+07	1.57683e+08	1.21081e+08	1.51483e+08	1.29404e+08	NA	NA	NA	NA	4.73166e+08	3.91188e+08	4.71056e+08	3.65456e+08
BEM3	P32873	GTPase-activating protein BEM3 OS=Saccharomyces cerevisiae (strain ATCC 204508 / S288c) GN=BEM3 PE=1 SV=3	NA	NA	NA	NA	6.25517e+07	6.92837e+07	6.03571e+07	5.62129e+07	NA	NA	NA	NA	NA	NA	NA	NA
BEM4	P39011	Bud emergence protein 4 OS=Saccharomyces cerevisiae (strain ATCC 204508 / S288c) GN=BEM4 PE=1 SV=1	NA	NA	NA	NA	5.38825e+07	5.11089e+07	4.94955e+07	4.92219e+07	NA	NA	NA	NA	NA	NA	NA	NA
BET2	P20133	Geranylgeranyl transferase type-2 subunit beta OS=Saccharomyces cerevisiae (strain ATCC 204508 / S288c) GN=BET2 PE=1 SV=3	1.46251e+08	1.54124e+08	1.47765e+08	1.37853e+08	5.98399e+07	6.33837e+07	5.90343e+07	6.47327e+07	NA	NA	NA	NA	NA	NA	NA	NA
BET3	P36149	Trafficking protein particle complex subunit BET3 OS=Saccharomyces cerevisiae (strain ATCC 204508 / S288c) GN=BET3 PE=1 SV=1	1.35454e+08	1.11144e+08	1.28536e+08	1.31135e+08	7.25099e+07	7.38342e+07	5.80466e+07	6.10794e+07	NA	NA	NA	NA	NA	NA	NA	NA
BET4	Q00618	Geranylgeranyl transferase type-2 subunit alpha OS=Saccharomyces cerevisiae (strain ATCC 204508 / S288c) GN=BET4 PE=1 SV=3	2.98761e+08	3.11062e+08	2.97568e+08	2.82972e+08	1.60782e+08	1.71115e+08	1.57029e+08	1.73639e+08	NA	NA	NA	NA	NA	NA	NA	NA
BFR1	P38934	Nuclear segregation protein BFR1 OS=Saccharomyces cerevisiae (strain ATCC 204508 / S288c) GN=BFR1 PE=1 SV=1	6.3271e+08	4.27732e+08	4.41086e+08	5.26011e+08	2.6528e+08	1.57696e+08	2.89553e+08	1.68692e+08	NA	NA	NA	NA	NA	NA	NA	NA
BFR2	Q06631	Protein BFR2 OS=Saccharomyces cerevisiae (strain ATCC 204508 / S288c) GN=BFR2 PE=1 SV=1	NA	NA	NA	NA	2.88734e+07	3.59356e+07	3.00026e+07	2.83847e+07	NA	NA	NA	NA	NA	NA	NA	NA
BGL2	P15703	Glucan 1,3-beta-glucosidase OS=Saccharomyces cerevisiae (strain ATCC 204508 / S288c) GN=BGL2 PE=1 SV=1	7.42762e+08	6.23263e+08	6.90055e+08	6.75843e+08	2.98054e+08	3.61758e+08	3.5364e+08	4.16814e+08	NA	NA	NA	NA	NA	NA	NA	NA
BIG1	P38813	Protein BIG1 OS=Saccharomyces cerevisiae (strain ATCC 204508 / S288c) GN=BIG1 PE=1 SV=1	NA	NA	NA	NA	3.31004e+07	2.09545e+07	2.90508e+07	2.60424e+07	NA	NA	NA	NA	NA	NA	NA	NA
BIK1	P11709	Nuclear fusion protein BIK1 OS=Saccharomyces cerevisiae (strain ATCC 204508 / S288c) GN=BIK1 PE=1 SV=1	NA	NA	NA	NA	4.31597e+07	4.0964e+07	4.50981e+07	4.92407e+07	NA	NA	NA	NA	NA	NA	NA	NA
BIM1	P40013	Protein BIM1 OS=Saccharomyces cerevisiae (strain ATCC 204508 / S288c) GN=BIM1 PE=1 SV=1	NA	NA	NA	NA	3.47872e+07	4.06198e+07	3.64063e+07	3.37466e+07	NA	NA	NA	NA	NA	NA	NA	NA
BIO2	P32451	Biotin synthase, mitochondrial OS=Saccharomyces cerevisiae (strain ATCC 204508 / S288c) GN=BIO2 PE=1 SV=2	4.58552e+07	3.73127e+07	4.67426e+07	6.00292e+07	3.73295e+07	3.24173e+07	4.51179e+07	3.07423e+07	NA	NA	NA	NA	NA	NA	NA	NA
BLM10	P43583	Proteasome activator BLM10 OS=Saccharomyces cerevisiae (strain ATCC 204508 / S288c) GN=BLM10 PE=1 SV=2	5.47696e+08	3.10548e+08	5.24501e+08	4.66102e+08	1.91257e+08	2.07306e+08	2.03669e+08	1.75096e+08	NA	NA	NA	NA	NA	NA	NA	NA
BMH1	P29311	Protein BMH1 OS=Saccharomyces cerevisiae (strain ATCC 204508 / S288c) GN=BMH1 PE=1 SV=4	3.52857e+08	3.64413e+08	3.31548e+08	3.85038e+08	1.61563e+08	2.02381e+08	1.56773e+08	1.95785e+08	1.09318e+08	1.24905e+08	8.3822e+07	1.42602e+08	2.56941e+08	3.53229e+08	3.03248e+08	5.14028e+08
BMH2	P34730	Protein BMH2 OS=Saccharomyces cerevisiae (strain ATCC 204508 / S288c) GN=BMH2 PE=1 SV=3	2.78334e+08	3.13908e+08	2.51765e+08	2.52572e+08	2.46708e+08	2.43327e+08	2.27085e+08	2.65048e+08	9.90906e+07	1.28464e+08	6.99003e+07	9.82945e+07	2.48693e+08	2.15656e+08	2.50774e+08	3.40611e+08
BNA1	P47096	3-hydroxyanthranilate 3,4-dioxygenase OS=Saccharomyces cerevisiae (strain ATCC 204508 / S288c) GN=BNA1 PE=1 SV=1	4.72908e+08	2.44406e+08	6.30275e+08	2.73785e+08	2.57798e+08	2.8336e+08	2.01966e+08	2.30157e+08	6.27243e+07	4.84461e+07	7.49672e+07	4.29266e+07	1.66884e+09	2.87279e+09	1.32137e+09	2.25695e+09
BNA2	P47125	Indoleamine 2,3-dioxygenase OS=Saccharomyces cerevisiae (strain ATCC 204508 / S288c) GN=BNA2 PE=1 SV=1	NA	NA	NA	NA	7.16588e+07	5.34662e+07	4.2434e+07	4.39284e+07	NA	NA	NA	NA	NA	NA	NA	NA
BNA3	P47039	Probable kynurenine--oxoglutarate transaminase BNA3 OS=Saccharomyces cerevisiae (strain ATCC 204508 / S288c) GN=BNA3 PE=1 SV=1	8.87004e+08	9.05521e+08	8.23027e+08	8.02546e+08	3.09678e+08	3.76975e+08	3.69246e+08	4.4288e+08	NA	NA	NA	NA	NA	NA	NA	NA
BNA4	P38169	Kynurenine 3-monooxygenase OS=Saccharomyces cerevisiae (strain ATCC 204508 / S288c) GN=BNA4 PE=1 SV=1	NA	NA	NA	NA	7.0575e+07	8.29793e+07	5.70865e+07	7.18205e+07	NA	NA	NA	NA	NA	NA	NA	NA
BNA5	Q05979	Kynureninase OS=Saccharomyces cerevisiae (strain ATCC 204508 / S288c) GN=BNA5 PE=1 SV=1	4.73425e+08	3.16149e+08	4.69506e+08	3.42582e+08	2.60157e+08	2.39936e+08	2.0986e+08	2.77547e+08	NA	NA	NA	NA	NA	NA	NA	NA
BNA6	P43619	Nicotinate-nucleotide pyrophosphorylase [carboxylating] OS=Saccharomyces cerevisiae (strain ATCC 204508 / S288c) GN=BNA6 PE=1 SV=1	1.37253e+09	1.07247e+09	1.32492e+09	1.12866e+09	3.69761e+08	3.54303e+08	3.86116e+08	4.28692e+08	5.66642e+07	4.81373e+07	2.79297e+07	3.87244e+07	NA	NA	NA	NA
BNA7	Q04066	Kynurenine formamidase OS=Saccharomyces cerevisiae (strain ATCC 204508 / S288c) GN=BNA7 PE=1 SV=1	1.435e+08	1.37171e+08	1.49038e+08	1.55927e+08	8.00105e+07	9.07297e+07	7.02118e+07	9.03237e+07	NA	NA	NA	NA	NA	NA	NA	NA
BNI1	P41832	Protein BNI1 OS=Saccharomyces cerevisiae (strain ATCC 204508 / S288c) GN=BNI1 PE=1 SV=3	NA	NA	NA	NA	3.99828e+07	3.64853e+07	3.42156e+07	3.35298e+07	NA	NA	NA	NA	NA	NA	NA	NA
BNI4	P53858	Protein BNI4 OS=Saccharomyces cerevisiae (strain ATCC 204508 / S288c) GN=BNI4 PE=1 SV=1	6.74103e+07	4.32577e+07	8.02011e+07	8.22435e+07	8.33255e+07	8.74988e+07	8.25649e+07	8.47777e+07	NA	NA	NA	NA	NA	NA	NA	NA
BNI5	P53890	Bud neck protein 5 OS=Saccharomyces cerevisiae (strain ATCC 204508 / S288c) GN=BNI5 PE=1 SV=1	4.2801e+08	2.15062e+08	3.34892e+08	3.56671e+08	2.18861e+08	2.68342e+08	2.37577e+08	2.44594e+08	NA	NA	NA	NA	NA	NA	NA	NA
BOI1	P38041	Protein BOB1 OS=Saccharomyces cerevisiae (strain ATCC 204508 / S288c) GN=BOI1 PE=1 SV=1	NA	NA	NA	NA	3.26816e+07	3.85465e+07	3.19154e+07	3.84249e+07	NA	NA	NA	NA	NA	NA	NA	NA
BOI2	P39969	Protein BOI2 OS=Saccharomyces cerevisiae (strain ATCC 204508 / S288c) GN=BOI2 PE=1 SV=1	NA	NA	NA	NA	3.74657e+07	3.83957e+07	3.31786e+07	3.6663e+07	NA	NA	NA	NA	NA	NA	NA	NA
BOS1	P25385	Protein transport protein BOS1 OS=Saccharomyces cerevisiae (strain ATCC 204508 / S288c) GN=BOS1 PE=1 SV=1	NA	NA	NA	NA	3.2336e+07	2.02481e+07	2.07786e+07	1.60179e+07	NA	NA	NA	NA	NA	NA	NA	NA
BPL1	P48445	Biotin--protein ligase OS=Saccharomyces cerevisiae (strain ATCC 204508 / S288c) GN=BPL1 PE=1 SV=1	2.10425e+08	2.59301e+08	2.28759e+08	2.0645e+08	1.94876e+08	1.99729e+08	2.02106e+08	2.0099e+08	NA	NA	NA	NA	NA	NA	NA	NA
BPT1	P14772	Bile pigment transporter 1 OS=Saccharomyces cerevisiae (strain ATCC 204508 / S288c) GN=BPT1 PE=1 SV=2	NA	NA	NA	NA	1.92167e+07	1.79796e+07	1.69484e+07	1.45949e+07	NA	NA	NA	NA	NA	NA	NA	NA
BRE1	Q07457	E3 ubiquitin-protein ligase BRE1 OS=Saccharomyces cerevisiae (strain ATCC 204508 / S288c) GN=BRE1 PE=1 SV=1	5.11275e+07	4.65139e+07	5.29979e+07	5.00676e+07	3.19089e+07	2.6292e+07	2.92015e+07	3.19422e+07	NA	NA	NA	NA	NA	NA	NA	NA
[truncated: 2,476 more rows]

## Sheet: limma results full long table
gene_name	protein_id	description	sample	comparison	log2(fold change)	average signal_sum	pvalue	fdr	hit_annotation
[truncated: 22,848 more rows]

## Sheet: limma fold change overview hits
gene_name	protein_id	description	lysate heat shock - Hsc_GFP_vs_Hsc	lysate heat shock - Hsc_GFP_vs_Hsc_against_Hsp_GFP_vs_Hsp	lysate heat shock - Hsc_GFP_vs_Hsp_GFP	lysate heat shock - Hsp_GFP_vs_Hsp	lysate non-heat shock - Hsc_GFP_vs_Hsc	lysate non-heat shock - Hsc_GFP_vs_Hsc_against_Hsp_GFP_vs_Hsp	lysate non-heat shock - Hsc_GFP_vs_Hsp_GFP	lysate non-heat shock - Hsp_GFP_vs_Hsp	pulldown heat shock - Hsc_GFP_vs_Hsc	pulldown heat shock - Hsc_GFP_vs_Hsc_against_Hsp_GFP_vs_Hsp	pulldown heat shock - Hsc_GFP_vs_Hsp_GFP	pulldown heat shock - Hsp_GFP_vs_Hsp	pulldown non-heat shock - Hsc_GFP_vs_Hsc	pulldown non-heat shock - Hsc_GFP_vs_Hsc_against_Hsp_GFP_vs_Hsp	pulldown non-heat shock - Hsc_GFP_vs_Hsp_GFP	pulldown non-heat shock - Hsp_GFP_vs_Hsp
[truncated: 780 more rows]
