# Supplementary material for: The Hsp90 isoforms from S. cerevisiae differ in structure, function and client range
Source: Nat Commun. 2019 Aug 9;10:3626. doi: 10.1038/s41467-019-11518-w (PMC6689086; doi:10.1038/s41467-019-11518-w)
Supplement: Supplementary file 4 — Supplementary Data 2 [file 41467_2019_11518_MOESM4_ESM.xlsx]

## Sheet: Tabelle1
Gene Name	Protein_id	Molecular Mass (kDa)	Isoelectric Point	Hydropathy (GRAVY)	SCOPE Fold(s)	Description	Classification Non-heat shock	Classification Heat shock
ABP1	P15891	65.58	4.31	-1.042	b.34., d.109	Actin-binding protein	Common interactor	Common interactor
ACC1	Q00955	250.39	6.21	-0.297	c.14, c.30	Acetyl-CoA carboxylase	NA	Hsp unique interactor
ACO1	P19414	85.38	8.25	-0.381	c.8	Aconitate hydratase, mitochondrial	Common interactor	Common interactor
ACS1	Q01574	79.15	6.6	-0.272	e.23	Acetyl-coenzyme A synthetase 1	Hsp unique interactor	NA
ACS2	P52910	75.5	6.67	-0.261	e.23	Acetyl-coenzyme A synthetase 2	Common interactor	Common interactor
ACT1	P60010	41.7	5.43	-0.176	c.55	Actin	Common interactor	Common interactor
ADD66	P36040	30.74	4.34	-0.137		Proteasome assembly chaperone 2	Hsc unique interactor	NA
ADE1	P27616	34.61	5.74	-0.395	d.143	Phosphoribosylaminoimidazole-succinocarboxamide synthase	Common interactor	Common interactor
ADE12	P80210	48.28	8.37	-0.273	c.37	Adenylosuccinate synthetase	Common interactor	Common interactor
ADE13	Q05911	54.52	6.39	-0.189	a.127	Adenylosuccinate lyase	Common interactor	Common interactor
ADE17	P38009	65.27	6.52	-0.203	c.24, c.97	Bifunctional purine biosynthesis protein ADE17	Hsc unique interactor	NA
ADE2	P21264	62.35	7.36	-0.004	c.23	Phosphoribosylaminoimidazole carboxylase	Common interactor	NA
ADE3	P07245	102.22	6.83	-0.124	c.37, c.2, c.58	C-1-tetrahydrofolate synthase, cytoplasmic	NA	Common interactor
ADE4	P04046	56.73	6.2	-0.31	c.61, d.153	Amidophosphoribosyltransferase	Hsc unique interactor	Hsp unique interactor
ADE5	P07244	86.08	4.89	0.006	b.84, c.30, d.79., d.139, d.142	Bifunctional purine biosynthetic protein ADE5,7	Common interactor	Common interactor
ADE6	P38972	148.93	4.92	-0.22	c.23, d.79, d.139	Phosphoribosylformylglycinamidine synthase	NA	Common interactor
ADE8	P04161	23.54	6.39	-0.107	c.65	Phosphoribosylglycinamide formyltransferase	Common interactor	NA
ADH1	P00330	36.85	6.67	0.03	c.2, b.35	Alcohol dehydrogenase 1	Common interactor	Hsp unique interactor
ADH3	P07246	40.37	8.62	-0.044	b.35	Alcohol dehydrogenase 3, mitochondrial	Common interactor	Common interactor
ADK1	P07170	24.26	6.37	-0.425	c.37, g.41	Adenylate kinase	NA	Common interactor
ADO1	P47143	36.38	4.77	0.006	c.72	Adenosine kinase	Common interactor	Common interactor
AHA1	Q12449	39.44	7.59	-0.5	d.83 , d.129	Hsp90 co-chaperone AHA1	Common interactor	Common interactor
AHP1	P38013	19.12	4.78	-0.048	c.47	Peroxiredoxin type-2	Common interactor	Common interactor
AIM2	P39721	27.09	6.23	-0.081		Protein AIM2	Hsc unique interactor	NA
AIM45	Q12480	36.81	8.74	0.06	c.31, c.26	Probable electron transfer flavoprotein subunit alpha, mitochondrial	NA	Common interactor
AIM9	P40053	72.43	8.99	-0.582		Altered inheritance of mitochondria protein 9, mitochondrial	Common interactor	Common interactor
ALA1	P40825|P40825-2	110.07	5.39	-0.476	a.203, d.67, d.104	Alanine--tRNA ligase, mitochondrial	Common interactor	Common interactor
ALD3	P54114	55.39	5.42	-0.153	c.82	Aldehyde dehydrogenase [NAD(P)+] 2	Common interactor	NA
ALD6	P54115	54.42	5.08	-0.141	c.82	Magnesium-activated aldehyde dehydrogenase, cytosolic	Common interactor	Common interactor
ALF1	P53904	28.36	4.5	-0.544	b.34	Tubulin-specific chaperone B	Hsc unique interactor	NA
APA1	P16550	36.5	4.66	-0.449		Protein APA1	Common interactor	Common interactor
APT1	P49435	20.59	4.75	0.15	c.61	Adenine phosphoribosyltransferase 1	Common interactor	Common interactor
ARA1	P38115	38.89	5.83	-0.29	c.1	D-arabinose dehydrogenase [NAD(P)+] heavy chain	NA	Common interactor
ARB1	P40024	68.39	6.47	-0.368	c.37	ABC transporter ATP-binding protein ARB1	Common interactor	NA
ARC1	P46672	42.09	8.11	-0.606	a.45, b.40	tRNA-aminoacylation cofactor ARC1	Common interactor	Common interactor
ARC35	P53731	39.57	6.8	-0.287	d.198	Actin-related protein 2/3 complex subunit 2	Common interactor	NA
ARC40	P38328	42.48	7.06	-0.221	b.69	Actin-related protein 2/3 complex subunit 1	Hsp unique interactor	Common interactor
ARF1	P11076	20.53	7.51	-0.222	c.37	ADP-ribosylation factor 1	Common interactor	NA
ARI1	P53111	38.09	5.69	-0.177	c.2	NADPH-dependent aldehyde reductase ARI1	Common interactor	NA
ARL1	P38116	20.44	4.55	-0.086	c.37	ADP-ribosylation factor-like protein 1	Common interactor	NA
ARO10	Q06408	71.39	6.51	-0.216	c.36, c.31	Transaminated amino acid decarboxylase	NA	Common interactor
ARO4	P32449	39.76	6.94	-0.265	c.1	Phospho-2-dehydro-3-deoxyheptonate aldolase, tyrosine-inhibited	Common interactor	NA
ARO8	P53090	56.19	5.86	-0.366	c.67	Aromatic/aminoadipate aminotransferase 1	Common interactor	Common interactor
ARP2	P32381	44.08	5.52	-0.25	c.55	Actin-related protein 2	Common interactor	Common interactor
ARP3	P47117	49.55	5.52	-0.257	c.55	Actin-related protein 3	Common interactor	Common interactor
ASC1	P38011	34.81	6.16	-0.131	b.69	Guanine nucleotide-binding protein subunit beta-like protein	Common interactor	Common interactor
ATP1	P07251	58.62	9.5	-0.084	a.69, b.49, c.37	ATP synthase subunit alpha, mitochondrial	Common interactor	Common interactor
ATP2	P00830	54.8	5.41	-0.018	c.37, a.69	ATP synthase subunit beta, mitochondrial	Common interactor	Common interactor
ATP3	P38077	34.36	9.85	-0.31	c.49	ATP synthase subunit gamma, mitochondrial	Common interactor	NA
AYR1	P40471	32.82	9.61	-0.161	c.2	NADPH-dependent 1-acyldihydroxyacetone phosphate reductase	Common interactor	NA
BCH1	Q05029	82.06	5.01	-0.143		Protein BCH1	Common interactor	NA
BCY1	P07278	47.23	8.19	-0.688	b.82	cAMP-dependent protein kinase regulatory subunit	Common interactor	NA
BDH1	P39714	41.59	6.55	-0.064	c.2	(R,R)-butanediol dehydrogenase	Common interactor	Hsp unique interactor
CAM1	P29547	47.09	8.74	-0.466	a.45, c.47, d.58	Elongation factor 1-gamma 1	Common interactor	Common interactor
CAP1	P28495	30.7	4.96	-0.532	e.43	F-actin-capping protein subunit alpha	NA	Common interactor
CAP2	P13517	32.63	4.3	-0.517	e.43	F-actin-capping protein subunit beta	NA	Common interactor
CAR1	P00812	35.67	5.38	-0.033	c.42	Arginase	NA	Hsc unique interactor
CAR2	P07991	46.09	6.95	0.01	c.67	Ornithine aminotransferase	NA	Common interactor
CBR1	P38626	31.5	9.19	-0.038	b.43, c.25	NADH-cytochrome b5 reductase 1	Common interactor	NA
CCS1	P40202	27.33	6.66	-0.347	b.1 d.58	Superoxide dismutase 1 copper chaperone	Common interactor	NA
CCT2	P39076	57.21	5.96	-0.153	a.129, c.8	T-complex protein 1 subunit beta	Common interactor	Common interactor
CCT3	P39077	58.83	5.96	-0.144	a.129, c.8	T-complex protein 1 subunit gamma	Common interactor	Common interactor
CCT4	P39078	57.61	8.07	-0.093	a.129, c.8	T-complex protein 1 subunit delta	Common interactor	Common interactor
CCT5	P40413	61.93	5.17	-0.253	a.129, c.8	T-complex protein 1 subunit epsilon	Common interactor	Common interactor
CCT6	P39079	59.93	5.59	-0.168	a.129, c.8	T-complex protein 1 subunit zeta	Common interactor	Common interactor
CCT7	P42943	59.75	5.22	-0.088	a.129, c.8	T-complex protein 1 subunit eta	Hsc unique interactor	Common interactor
CCT8	P47079	61.67	5.44	-0.089	a.129, c.8	T-complex protein 1 subunit theta	Common interactor	Common interactor
CDC10	P25342	37.03	5.47	-0.38	c.37	Cell division control protein 10	Common interactor	Common interactor
CDC19	P00549	54.55	7.78	-0.148	c.1	Pyruvate kinase 1	Common interactor	Common interactor
CDC28	P00546	34.07	8.55	-0.239	d.144	Cyclin-dependent kinase 1	Common interactor	NA
CDC3	P32457	60.07	5.14	-0.876		Cell division control protein 3	Hsc unique interactor	NA
CDC37	P06101	58.39	4.68	-0.751		Hsp90 co-chaperone Cdc37	Common interactor	Common interactor
CDC48	P25694	92.01	4.56	-0.366	b.52, c.37, d.31	Cell division control protein 48	Common interactor	Common interactor
CDC60	P26637	124.16	5.6	-0.435		Leucine--tRNA ligase, cytoplasmic	Common interactor	Common interactor
CHA1	P25379	39.31	9.01	-0.049	c.79	Catabolic L-serine/threonine dehydratase	Common interactor	NA
CHC1	P22137	187.26	4.88	-0.167	a.118, b.69	Clathrin heavy chain	Common interactor	Common interactor
CIN1	P40987	116.67	8.33	-0.046		Chromosome instability protein 1	Hsc unique interactor	NA
CLU1	Q03690	145.19	6.35	-0.478		Clustered mitochondria protein 1	NA	Common interactor
CMK2	P22517	50.45	5.88	-0.423	d.144	Calcium/calmodulin-dependent protein kinase II	Common interactor	NA
CMP2	P14747	68.54	6.32	-0.452	d.159	Serine/threonine-protein phosphatase 2B catalytic subunit A2	NA	Hsp unique interactor
COF1	Q03048	15.9	4.81	-0.38	d.109	Cofilin	NA	Common interactor
COP1	P53622	135.63	5.84	-0.295	b.69	Coatomer subunit alpha	NA	Hsp unique interactor
COR1	P07256	50.24	7.35	-0.232	d.185	Cytochrome b-c1 complex subunit 1, mitochondrial	Common interactor	Hsp unique interactor
CPA2	P03965	123.93	4.95	-0.133	c.30, d.142	Carbamoyl-phosphate synthase arginine-specific large chain	Common interactor	Common interactor
CPR1	P14832	17.39	7.57	-0.236	b.62	Peptidyl-prolyl cis-trans isomerase	Common interactor	Common interactor
CPR6	P53691	42.08	6.03	-0.556	b.62	Peptidyl-prolyl cis-trans isomerase CPR6	Common interactor	Common interactor
CRM1	P30822	124.13	5.14	-0.094	a.118	Exportin-1	Common interactor	Common interactor
CTT1	P06115	64.6	6.51	-0.656	e.5	Catalase T	Common interactor	NA
CYS3	P31373	42.55	6.51	-0.144	c.67	Cystathionine gamma-lyase	NA	Common interactor
CYS4	P32582	56.03	6.65	-0.332	c.79	Cystathionine beta-synthase	Common interactor	Common interactor
DAK1	P54838	62.21	5.05	-0.073	a.208, c.119	Dihydroxyacetone kinase 1	Common interactor	Common interactor
DBP5	P20449	53.88	7.54	-0.373	c.37	ATP-dependent RNA helicase DBP5	Common interactor	NA
DCP2	P53550	108.69	5.65	-0.79	d.113, a.242	m7GpppN-mRNA hydrolase	NA	Hsp unique interactor
DCS1	Q06151	40.78	6.19	-0.422	d.13	m7GpppX diphosphatase	Common interactor	Common interactor
DED1	P06634	65.56	7.98	-0.523	c.37	ATP-dependent RNA helicase DED1	Common interactor	NA
DED81	P38707	62.22	5.59	-0.38	d.104	Asparagine--tRNA ligase, cytoplasmic	NA	Common interactor
DHH1	P39517	57.56	8.09	-0.384	c.37	ATP-dependent RNA helicase DHH1	Common interactor	NA
DNM1	P54861	84.98	5.16	-0.363	c.37	Dynamin-related protein DNM1	Common interactor	NA
DPM1	P14020	30.37	8.06	-0.03		Dolichol-phosphate mannosyltransferase	Common interactor	NA
DPS1	P04802	63.53	6.53	-0.532	d.104	Aspartate--tRNA ligase, cytoplasmic	Common interactor	Common interactor
DUG1	P43616	52.88	5.36	-0.202	c.56	Cys-Gly metallodipeptidase DUG1	NA	Common interactor
DYS1	P38791	42.9	5.49	-0.238	c.31	Deoxyhypusine synthase	Hsc unique interactor	NA
ECM29	P38737	210.47	6.5	-0.079		Proteasome component ECM29	Common interactor	NA
EFB1	P32471	22.63	4.05	-0.417	d.58	Elongation factor 1-beta	Common interactor	Common interactor
EFT1	P32324	93.3	6.23	-0.178	b.43,c.37, d.14, d.58	Elongation factor 2	Hsc unique interactor	Common interactor
EMP47	P43555	50.34	5.65	-0.41	b.29	Protein EMP47	NA	Hsc unique interactor
ENO1	P00924	46.82	6.6	-0.18	c.1	Enolase 1	Common interactor	Common interactor
ENO2	P00925	46.92	5.85	-0.184	c.1	Enolase 2	Common interactor	Common interactor
ERG10	P41338	41.74	7.46	0.011	c.95	Acetyl-CoA acetyltransferase	Common interactor	Common interactor
ERG13	P54839	55.02	8.32	-0.38	c.95	Hydroxymethylglutaryl-CoA synthase	Common interactor	Common interactor
ERG20	P08524	40.49	5.11	-0.32	a.128	Farnesyl pyrophosphate synthase	Common interactor	Common interactor
ERG26	P53199	38.71	6.67	-0.162	c.2	Sterol-4-alpha-carboxylate 3-dehydrogenase, decarboxylating	Common interactor	NA
ERG6	P25087	43.44	5.52	-0.55	c.66	Sterol 24-C-methyltransferase	Common interactor	NA
ERG9	P29704	51.73	5.75	-0.107	a.128	Squalene synthase	Common interactor	NA
ETT1	Q08421	47.36	4.42	-0.728		Enhancer of translation termination 1	Common interactor	NA
FAA1	P30624	77.88	7.69	-0.244	e.23	Long-chain-fatty-acid--CoA ligase 1	Common interactor	Common interactor
FAA4	P47912	77.28	6.52	-0.151	e.23	Long-chain-fatty-acid--CoA ligase 4	Common interactor	Common interactor
FAS1	P07149	228.72	5.73	-0.18	c.19, d.38	Fatty acid synthase subunit beta	Common interactor	Common interactor
FAS2	P19097	206.98	5.11	-0.294	c.95	Fatty acid synthase subunit alpha	Common interactor	Common interactor
FBA1	P14540	39.63	5.59	-0.357	c.1	Fructose-bisphosphate aldolase	Common interactor	Common interactor
FPR1	P20081	12.16	5.83	-0.134	d.26	FK506-binding protein 1	Common interactor	Common interactor
FRA1	Q07825	84.94	6.84	-0.453	d.127	Putative Xaa-Pro aminopeptidase FRA1	Common interactor	NA
FRS1	P15624	67.37	5.55	-0.327	d.104	Phenylalanine--tRNA ligase beta subunit	Common interactor	Common interactor
FRS2	P15625	57.52	5.53	-0.474	d.104	Phenylalanine--tRNA ligase alpha subunit	NA	Common interactor
FUM1	P08417	53.16	8.4	-0.206	a.127	Fumarate hydratase, mitochondrial	Hsp unique interactor	Common interactor
FUN12	P39730	112.29	5.45	-0.741	c.37, c.20, b.43	Eukaryotic translation initiation factor 5B	NA	Common interactor
GCD11	P32481	57.87	6.78	-0.227	c.37, b.43, b.44	Eukaryotic translation initiation factor 2 subunit gamma	NA	Hsp unique interactor
GCN1	P33892	296.74	4.91	0.044		eIF-2-alpha kinase activator GCN1	Common interactor	NA
GCN20	P43535	85.04	6.17	-0.46	c.37	Protein GCN20	NA	Common interactor
GDH1	P07262	49.58	5.39	-0.264	c.2, c.58	NADP-specific glutamate dehydrogenase 1	NA	Common interactor
GDH2	P33327	124.35	5.46	-0.304		NAD-specific glutamate dehydrogenase	Hsp unique interactor	Hsc unique interactor
GET3	Q12154	39.36	4.61	-0.303	c.37	ATPase GET3	Common interactor	Common interactor
GGA2	P38817	64.36	6.45	-0.419	a.118	ADP-ribosylation factor-binding protein GGA2	Common interactor	NA
GIR2	Q03768	31.04	4.22	-0.891		Protein GIR2	NA	Common interactor
GIS2	P53849	17.11	7.88	-0.808	g.40	Zinc finger protein GIS2	Common interactor	Common interactor
GLK1	P17709	55.39	6.13	-0.22	c.55	Glucokinase-1	Common interactor	Common interactor
GLN1	P32288	41.77	6.29	-0.574	d.128	Glutamine synthetase	NA	Hsp unique interactor
GLN4	P13188	93.14	8.67	-0.659	c.26, b.53	Glutamine--tRNA ligase	NA	Common interactor
GND1	P38720	53.55	6.6	-0.143	a.100, c.2	6-phosphogluconate dehydrogenase, decarboxylating 1	NA	Common interactor
GPD1	Q00055	42.87	5.16	-0.074	a.100, c.2	Glycerol-3-phosphate dehydrogenase [NAD(+)] 1	Common interactor	Common interactor
GPD2	P41911	49.43	7.09	-0.188	c.2, a.100	Glycerol-3-phosphate dehydrogenase [NAD(+)] 2, mitochondrial	NA	Hsc unique interactor
GPH1	P06738	103.29	5.31	-0.393	c.87	Glycogen phosphorylase	Hsp unique interactor	NA
GPM1	P00950	27.61	9.34	-0.489	c.60	Phosphoglycerate mutase 1	Common interactor	Common interactor
GPP1	P41277	27.95	5.22	-0.31	c.108	Glycerol-1-phosphate phosphohydrolase 1	Common interactor	Common interactor
GPX2	P38143	18.41	8.84	-0.442	c.47	Glutathione peroxidase 2	Common interactor	NA
GRE2	Q12068	38.17	6.06	-0.266	c.2	NADPH-dependent methylglyoxal reductase GRE2	Common interactor	Common interactor
GRS1	P38088|P38088-2	78.19	6.48	-0.438	d.104, c.51	Glycine--tRNA ligase 1, mitochondrial	Common interactor	Common interactor
GRX2	P17695	15.86	7.41	0.024	c.47	Glutaredoxin-2, mitochondrial	Common interactor	NA
GRX3	Q03835	28.27	4.1	-0.47	c.47	Monothiol glutaredoxin-3	Common interactor	NA
GRX4	P32642	27.5	4.29	-0.355	c.47	Monothiol glutaredoxin-4	NA	Common interactor
GSF2	Q04697	45.87	7.15	-0.327		Glucose-signaling factor 2	Common interactor	NA
GUA1	P38625	58.49	6.47	-0.168	c.23, c.26, d.52	GMP synthase [glutamine-hydrolyzing]	Hsp unique interactor	Common interactor
GUS1	P46655	80.85	7.62	-0.458	c.26, b.53	Glutamate--tRNA ligase, cytoplasmic	Common interactor	Common interactor
GVP36	P40531	36.68	4.62	-0.566		Protein GVP36	Common interactor	Common interactor
HAT2	P39984	45.07	4.47	-0.515	b.69	Histone acetyltransferase type B subunit 2	Common interactor	NA
HCH1	P53834	17.25	4.35	-0.493	d.83	Hsp90 co-chaperone HCH1	Common interactor	Common interactor
HEM15	P16622	44.6	9.46	-0.39	c.92	Ferrochelatase, mitochondrial	Common interactor	NA
HEM2	P05373	37.74	6.05	-0.086	c.1	Delta-aminolevulinic acid dehydratase	Common interactor	NA
HFD1	Q04458	59.99	6.74	-0.144	c.82	Fatty aldehyde dehydrogenase HFD1	Common interactor	NA
HHF1	P02309	11.37	11.91	-0.504	a.22	Histone H4	NA	Common interactor
HIS1	P00498	32.27	5.94	0.097	c.94	ATP phosphoribosyltransferase	NA	Common interactor
HIS5	P07172	42.65	6.37	-0.127	c.67	Histidinol-phosphate aminotransferase	Common interactor	Common interactor
HOG1	P32485	48.87	5.25	-0.242	d.144	Mitogen-activated protein kinase HOG1	Common interactor	NA
HOM2	P13663	39.55	6.71	-0.044	c.2, d.81	Aspartate-semialdehyde dehydrogenase	Common interactor	Common interactor
HOM3	P10869	58.12	6.65	-0.103	c.73, d.58	Aspartokinase	Common interactor	Common interactor
HOM6	P31116	38.51	7.71	0.05	c.2, d.81	Homoserine dehydrogenase	Common interactor	Common interactor
HSP104	P31539	102.05	5.1	-0.468	c.37	Heat shock protein 104	Common interactor	Common interactor
HSP12	P22943	11.69	5	-1.209		12 kDa heat shock protein	Common interactor	Common interactor
HSP26	P15992	23.88	5.15	-0.688	b.15	Heat shock protein 26	Common interactor	Common interactor
HSP42	Q12329	42.82	4.73	-1.127		Heat shock protein 42	NA	Hsc unique interactor
HSP78	P33416	91.35	8.24	-0.405	c.37	Heat shock protein 78, mitochondrial	Common interactor	Common interactor
HTS1	P07263|P07263-2	59.96	7.87	-0.276	d.104	Histidine--tRNA ligase, mitochondrial	Common interactor	Common interactor
HXK1	P04806	53.75	5.1	-0.326	c.55	Hexokinase-1	Common interactor	Common interactor
HXK2	P04807	53.95	4.93	-0.328	c.55	Hexokinase-2	Common interactor	Common interactor
HYP2	P23301	17.12	4.56	-0.383	b.34, b.40	Eukaryotic translation initiation factor 5A-1	Hsc unique interactor	NA
HYR1	P40581	18.64	8.42	-0.479	c.47	Peroxiredoxin HYR1	Common interactor	NA
IDH1	P28834	39.33	9.54	-0.209	c.77	Isocitrate dehydrogenase [NAD] subunit 1, mitochondrial	Common interactor	Common interactor
IDH2	P28241	39.74	9.01	-0.044	c.77	Isocitrate dehydrogenase [NAD] subunit 2, mitochondrial	Common interactor	Common interactor
IDP1	P21954	48.2	9.17	-0.371	c.77	Isocitrate dehydrogenase [NADP], mitochondrial	Hsc unique interactor	NA
IKI3	Q06706	153.01	4.69	-0.322		Elongator complex protein 1	NA	Common interactor
ILS1	P09436	123	5.9	-0.34	c.26, b.51	Isoleucine--tRNA ligase, cytoplasmic	NA	Hsp unique interactor
ILV2	P07342	74.95	8.87	-0.257	c.36, c.31	Acetolactate synthase catalytic subunit, mitochondrial	NA	Common interactor
ILV3	P39522	62.87	7.92	-0.213	d.334, c.8	Dihydroxy-acid dehydratase, mitochondrial	NA	Common interactor
ILV5	P06168	44.37	9.42	-0.446	a.100, c.2	Ketol-acid reductoisomerase, mitochondrial	Common interactor	Common interactor
ILV6	P25605	33.99	6.51	-0.185	d.58	Acetolactate synthase small subunit, mitochondrial	NA	Common interactor
IMD3	P50095	56.59	7.46	-0.14	c.1, d.37	Inosine-5'-monophosphate dehydrogenase 3	Hsc unique interactor	NA
IML2	P47031	82.55	6.6	-0.282		Mitochondrial outer membrane protein IML2	Common interactor	NA
IPP1	P00817	32.3	5.25	-0.518	b.40	Inorganic pyrophosphatase	Common interactor	Common interactor
IRC24	P40580	28.81	6.29	-0.061	c.2	Benzil reductase ((S)-benzoin forming) IRC24	Common interactor	NA
IST2	P38250	105.87	9.42	-0.211		Increased sodium tolerance protein 2	NA	Hsc unique interactor
KAP104	P38217	103.7	4.25	-0.031	a.118	Importin subunit beta-2	Common interactor	NA
KAP123	P40069	122.62	4.26	0	a.118	Importin subunit beta-4	Common interactor	Common interactor
KAP95	Q06142	94.8	4.25	-0.016	a.118	Importin subunit beta-1	Common interactor	NA
KES1	P35844	49.5	5.88	-0.532		Oxysterol-binding protein homolog 4	Common interactor	Common interactor
KRS1	P15180	67.97	6.01	-0.602	d.104	Lysine--tRNA ligase, cytoplasmic	Hsp unique interactor	NA
KTR1	P27810	46.03	6.67	-0.461	c.68	Alpha-1,2 mannosyltransferase KTR1	Common interactor	NA
LEU1	P07264	85.81	5.69	-0.355	c.82, c.8	3-isopropylmalate dehydratase	NA	Common interactor
LEU2	P04173	38.96	5.48	-0.035	c.77	3-isopropylmalate dehydrogenase	Common interactor	Common interactor
LEU4	P06208|P06208-2	68.42	5.85	-0.385	c.1, d.270	2-isopropylmalate synthase	Common interactor	Common interactor
LTP1	P40347	18.68	7.54	-0.652	c.44	Low molecular weight phosphotyrosine protein phosphatase	Hsc unique interactor	NA
LYS12	P40495	40.08	8.18	-0.115	c.77	Homoisocitrate dehydrogenase, mitochondrial	Common interactor	Common interactor
LYS21	Q12122	48.6	6.25	-0.233	c.1	Homocitrate synthase, mitochondrial	Common interactor	NA
MBF1	O14467	16.41	11.31	-0.891	a.35	Multiprotein-bridging factor 1	NA	Common interactor
MCK1	P21965	43.14	8.88	-0.341	d.144	Protein kinase MCK1	Common interactor	Common interactor
MCM7	P38132	94.96	4.91	-0.335	b.40	DNA replication licensing factor MCM7	Common interactor	NA
MDH1	P17505	35.65	8.96	-0.101	c.2, d.162	Malate dehydrogenase, mitochondrial	Hsp unique interactor	NA
MDH2	P22133	40.74	6.9	0.039	c.2, d.162	Malate dehydrogenase, cytoplasmic	Hsp unique interactor	NA
MES1	P00958	85.69	6.59	-0.467	a.27, c.26, g.41	Methionine--tRNA ligase, cytoplasmic	Common interactor	Common interactor
MET17	P06106	48.68	6.41	-0.25	c.67	Homocysteine/cysteine synthase	Common interactor	Common interactor
MET6	P05694	85.87	6.41	-0.281	c.1	5-methyltetrahydropteroyltriglutamate--homocysteine methyltransferase	Common interactor	NA
MIR1	P23641	32.82	9.71	0.295	f.42	Mitochondrial phosphate carrier protein	Common interactor	NA
MIS1	P09440	106.23	9.02	-0.159	c.37, c.2, c.58	C-1-tetrahydrofolate synthase, mitochondrial	NA	Common interactor
MLS1	P30952	62.8	7.2	-0.303	c.1	Malate synthase 1, glyoxysomal	Hsp unique interactor	NA
MPD2	Q99316	32.41	6.51	-0.477	c.47	Protein disulfide isomerase MPD2	Common interactor	NA
MPM1	P40364	28.47	5.7	-0.638		Mitochondrial peculiar membrane protein 1	Common interactor	NA
MRI1	Q06489	45.03	4.64	-0.041	c.124	Methylthioribose-1-phosphate isomerase	Common interactor	NA
MRS6	P32864	67.38	4.37	-0.272	c.3	Rab proteins geranylgeranyltransferase component A	Common interactor	NA
MTC1	P47018	53.49	4.22	-0.949		Maintenance of telomere capping protein 1	Hsp unique interactor	Common interactor
MTD1	Q02046	36.24	7.01	-0.297	c.2, c.58	Methylenetetrahydrofolate dehydrogenase [NAD(+)]	Common interactor	Common interactor
MTR4	P47047	122.07	6.27	-0.411	c.37	ATP-dependent RNA helicase DOB1	Common interactor	NA
MXR1	P40029	21.14	7.01	-0.683	d.58	Peptide methionine sulfoxide reductase	Hsp unique interactor	NA
MYO2	P19524	180.71	6.24	-0.404	c.37	Myosin-2	Common interactor	NA
NAP1	P25293	47.89	3.96	-0.849	d.305	Nucleosome assembly protein	Common interactor	Common interactor
NBP35	P52920	35.26	4.24	-0.126	c.37	Cytosolic Fe-S cluster assembly factor NBP35	Common interactor	NA
NCP1	P16603	76.78	4.8	-0.253	b.43, c.23, c.25	NADPH--cytochrome P450 reductase	Common interactor	NA
NDE1	P40215	62.78	9.73	-0.239	c.3	External NADH-ubiquinone oxidoreductase 1, mitochondrial	Common interactor	NA
NET1	P47035	128.55	8.13	-0.925		Nucleolar protein NET1	NA	Hsc unique interactor
NEW1	Q08972	134.35	5.6	-0.515	c.37	[NU+] prion formation protein 1	Common interactor	Common interactor
NIP1	P32497	93.22	4.6	-0.523		Eukaryotic translation initiation factor 3 subunit C	NA	Hsc unique interactor
NMA2	P53204	44.92	5.75	-0.405	c.26	Nicotinamide/nicotinic acid mononucleotide adenylyltransferase 2	NA	Hsc unique interactor
NPA3	P47122	43.2	4.49	-0.467	c.37	GPN-loop GTPase 1	Common interactor	NA
NQM1	P53228	37.26	6.33	-0.35	c.1	Transaldolase NQM1	Common interactor	NA
NSR1	P27476	44.54	4.58	-1.289	d.58	Nuclear localization sequence-binding protein	NA	Hsc unique interactor
NTH1	P32356	85.89	7.88	-0.544	a.102	Neutral trehalase	Common interactor	Hsp unique interactor
NUP2	P32499	77.89	7.36	-0.904	b.55	Nucleoporin NUP2	NA	Common interactor
OLA1	P38219	44.18	7.5	-0.289	c.37, d.15	Obg-like ATPase 1	Common interactor	NA
OM45	P16547	44.59	9.18	-1.17		Mitochondrial outer membrane protein OM45	Common interactor	NA
OYE2	Q03558	45.02	6.53	-0.539	c.1	NADPH dehydrogenase 2	NA	Common interactor
PAA1	Q12447	21.95	5.64	-0.257		Polyamine N-acetyltransferase 1	Common interactor	Common interactor
PAB1	P04147	64.36	5.77	-0.678	a.144, d.58	Polyadenylate-binding protein, cytoplasmic and nuclear	NA	Hsc unique interactor
PAP1	P29468	64.56	8	-0.329	a.160, d.218	Poly(A) polymerase	Hsp unique interactor	NA
PCK1	P10963	60.99	6.31	-0.288	c.91, c.109	Phosphoenolpyruvate carboxykinase [ATP]	Hsp unique interactor	NA
PCM1	P38628	62.08	5.74	-0.158	d.129	Phosphoacetylglucosamine mutase	NA	Common interactor
PDA1	P16387	46.35	8.24	-0.297	c.36	Pyruvate dehydrogenase E1 component subunit alpha, mitochondrial	Common interactor	NA
PDB1	P32473	40.06	4.95	-0.069	c.36, c.48	Pyruvate dehydrogenase E1 component subunit beta, mitochondrial	Common interactor	NA
PDC1	P06169	61.5	6.11	-0.059	c.31, c.36	Pyruvate decarboxylase isozyme 1	Common interactor	Common interactor
PEP4	P07267	44.5	4.45	-0.185	b.50	Saccharopepsin	Common interactor	NA
PET9	P18239	34.43	10.33	0.086	f.42	ADP,ATP carrier protein 2	Common interactor	Common interactor
PFK1	P16861	107.98	6.35	-0.233	c.89	ATP-dependent 6-phosphofructokinase subunit alpha	NA	Common interactor
PFK2	P16862	104.63	6.65	-0.23	c.89	ATP-dependent 6-phosphofructokinase subunit beta	NA	Common interactor
PGA3	Q12746	35.29	5.23	-0.203	c.25, b.43	Plasma membrane-associated coenzyme Q6 reductase PGA3	Common interactor	NA
PGI1	P12709	61.31	6.43	-0.226	c.80	Glucose-6-phosphate isomerase	Common interactor	Common interactor
PGK1	P00560	44.74	7.81	-0.106	c.86	Phosphoglycerate kinase	Common interactor	Common interactor
PGM2	P37012	63.1	6.59	-0.343	c.84, d.129	Phosphoglucomutase 2	Common interactor	Common interactor
PHO85	P17157	34.91	8.43	-0.381	d.144	Cyclin-dependent protein kinase PHO85	Common interactor	NA
PHO88	P38264	21.14	9.65	-0.166		Inorganic phosphate transport protein PHO88	Common interactor	NA
PIL1	P53252	38.36	4.26	-0.859		Sphingolipid long chain base-responsive protein PIL1	Common interactor	Common interactor
PIM1	P36775	127.13	5.26	-0.583	d.14	Lon protease homolog, mitochondrial	Common interactor	NA
PNC1	P53184	25	6.23	-0.514	c.33	Nicotinamidase	NA	Hsc unique interactor
POL30	P15873	28.92	4.18	0	d.131	Proliferating cell nuclear antigen	Common interactor	NA
POR1	P04840	30.43	8.18	-0.092		Mitochondrial outer membrane protein porin 1	Common interactor	Common interactor
PPT1	P53043	58	7.78	-0.448	a.118, d.159	Serine/threonine-protein phosphatase T	Common interactor	NA
PRB1	P09232	69.63	6.36	-0.66	c.41	Cerevisin	Hsp unique interactor	Common interactor
PRM15	Q03262	71.08	6.21	-0.363	c.84	Phosphoribomutase	Common interactor	NA
PRO2	P54885	49.75	5.25	-0.209	c.82	Gamma-glutamyl phosphate reductase	Common interactor	Common interactor
PRO3	P32263	30.14	5.17	0.109	a.100, c.2	Pyrroline-5-carboxylate reductase	Common interactor	Common interactor
PRT1	P06103	88.14	5.84	-0.495		Eukaryotic translation initiation factor 3 subunit B	NA	Hsp unique interactor
PSA1	P41940	39.57	6.27	0.003	c.68	Mannose-1-phosphate guanyltransferase	Common interactor	Common interactor
PSE1	P32337	121.05	4.35	0.027	a.118	Importin subunit beta-3	Common interactor	NA
PST2	Q12335	20.97	5.55	-0.032	c.23	Protoplast secreted protein 2	Common interactor	NA
PTC3	P34221	51.34	4.23	-0.404	d.219	Protein phosphatase 2C homolog 3	NA	Common interactor
PUB1	P32588	50.78	4.73	-0.845	d.58	Nuclear and cytoplasmic polyadenylated RNA-binding protein PUB1	Common interactor	Common interactor
PYC2	P32327	130.19	6.47	-0.214	c.1, d.142	Pyruvate carboxylase 2	Common interactor	Common interactor
QCR2	P07257	40.48	8.3	-0.148	d.185	Cytochrome b-c1 complex subunit 2, mitochondrial	Common interactor	Common interactor
RBG2	P53295	41.01	8.82	-0.362	c.37	Ribosome-interacting GTPase 2	Common interactor	Common interactor
RCN2	Q12044	29.26	7.57	-0.586		Regulator of calcineurin 2	Common interactor	NA
RET2	P43621	60.64	4.83	-0.411	d.110	Coatomer subunit delta	Common interactor	Hsp unique interactor
RET3	P53600	21.69	4.79	-0.376		Coatomer subunit zeta	Common interactor	NA
RFA1	P22336	70.36	6.11	-0.559	b.40	Replication factor A protein 1	Common interactor	Common interactor
RFA2	P26754	29.94	4.61	-0.447	b.40	Replication factor A protein 2	NA	Common interactor
RGI1	P40043	18.99	6.14	-0.937		Respiratory growth induced protein 1	NA	Hsc unique interactor
RNA1	P11745	45.82	4.25	-0.277	c.10	Ran GTPase-activating protein 1	Common interactor	NA
RNR1	P21524	99.58	6.1	-0.332	a.98, c.7	Ribonucleoside-diphosphate reductase large chain 1	Hsc unique interactor	Hsp unique interactor
RNR2	P09938	46.15	4.9	-0.408	a.25	Ribonucleoside-diphosphate reductase small chain 1	Common interactor	Common interactor
RNR4	P49723	40.06	4.86	-0.418	a.25	Ribonucleoside-diphosphate reductase small chain 2	Common interactor	Common interactor
RPC40	P07703	37.69	5.16	-0.367	d.181	DNA-directed RNA polymerases I and III subunit RPAC1	Hsp unique interactor	NA
RPG1	P38249	110.36	6.21	-0.67		Eukaryotic translation initiation factor 3 subunit A	NA	Common interactor
RPL11A|RPL11B	P0C0W9|Q3E757	19.72	10.55	-0.622	d.77	60S ribosomal protein L11-A	Hsc unique interactor	NA
RPL1A|RPL1B	P0CX43|P0CX44	24.49	10.38	-0.27	e.24	60S ribosomal protein L1-A	Hsc unique interactor	Common interactor
RPL23A|RPL23B	P0CX41|P0CX42	14.47	11.03	-0.077	b.39	60S ribosomal protein L23-A	Common interactor	NA
RPL30	P14120	11.42	10.35	0.021	d.79	60S ribosomal protein L30	NA	Common interactor
RPL4A|RPL4B	P10664|P49626	39.1	11.33	-0.306	c.22	60S ribosomal protein L4-A	Hsc unique interactor	NA
RPL5	P26321	33.72	6.81	-0.634	c.55	60S ribosomal protein L5	Hsc unique interactor	NA
RPL9A	P05738	21.57	10.34	-0.259	d.141	60S ribosomal protein L9-A	Hsc unique interactor	NA
RPN1	P38764	109.51	4.25	-0.283		26S proteasome regulatory subunit RPN1	Common interactor	Common interactor
RPN10	P38886	29.76	4.45	-0.507		26S proteasome regulatory subunit RPN10	Common interactor	NA
RPN11	P43588	34.4	6.11	-0.383		Ubiquitin carboxyl-terminal hydrolase RPN11	NA	Hsc unique interactor
RPN13	O13563|O13563-2	17.9	4.17	-0.631		26S proteasome regulatory subunit RPN13	NA	Common interactor
RPN2	P32565	104.25	6.04	-0.189		26S proteasome regulatory subunit RPN2	Hsc unique interactor	NA
RPN3	P40016	60.4	5.29	-0.343		26S proteasome regulatory subunit RPN3	Common interactor	Common interactor
RPN5	Q12250	51.78	6.02	-0.449		26S proteasome regulatory subunit RPN5	Common interactor	Hsc unique interactor
RPN6	Q12377	49.78	6.21	-0.379		26S proteasome regulatory subunit RPN6	Common interactor	Common interactor
RPN7	Q06103	48.97	4.89	-0.398		26S proteasome regulatory subunit RPN7	Common interactor	Common interactor
RPN8	Q08723	38.32	5.33	-0.539		26S proteasome regulatory subunit RPN8	Common interactor	Common interactor
RPN9	Q04062	45.79	5.5	-0.303		26S proteasome regulatory subunit RPN9	NA	Common interactor
RPP0	P05317	33.72	4.46	0.02		60S acidic ribosomal protein P0	Common interactor	Common interactor
RPS10B|RPS10A	P46784|Q08745	12.74	9.39	-0.902		40S ribosomal protein S10-B	Common interactor	NA
RPS12	P48589	15.47	4.39	0.022	d.79	40S ribosomal protein S12	Common interactor	Common interactor
RPS14A|RPS14B	P06367|P39516	14.54	11.37	-0.374	c.55	40S ribosomal protein S14-A	Common interactor	NA
RPS16A|RPS16B	P0CX51|P0CX52	15.85	10.91	-0.344	d.14	40S ribosomal protein S16-A	NA	Common interactor
RPS18A|RPS18B	P0CX55|P0CX56	17.04	10.9	-0.701	a.156	40S ribosomal protein S18-A	Hsc unique interactor	Hsp unique interactor
RPS20	P38701	13.91	10.21	-0.645	d.58	40S ribosomal protein S20	Common interactor	Common interactor
RPS27A|RPS27B	P35997|P38711	8.88	9.51	-0.082	g.41	40S ribosomal protein S27-A	NA	Common interactor
RPS3	P05750	26.51	9.94	-0.185	d.53	40S ribosomal protein S3	Common interactor	Common interactor
RPS5	P26783	25.04	9.04	-0.332	a.75	40S ribosomal protein S5	Hsc unique interactor	NA
RPT1	P33299	51.99	5.08	-0.574	c.37	26S protease regulatory subunit 7 homolog	Common interactor	Hsc unique interactor
RPT2	P40327	48.84	5.84	-0.494	c.37	26S protease regulatory subunit 4 homolog	Common interactor	Hsc unique interactor
RPT3	P33298	47.9	5.17	-0.292	c.37	26S protease regulatory subunit 6B homolog	Common interactor	NA
RPT4	P53549	49.42	5.45	-0.6	c.37	26S protease subunit RPT4	Common interactor	NA
RPT5	P33297	48.26	4.67	-0.43	c.37	26S protease regulatory subunit 6A	Common interactor	NA
RPT6	Q01939	45.28	9.52	-0.262	c.37	26S protease regulatory subunit 8 homolog	Hsc unique interactor	Common interactor
RQC2	Q12532	119.09	5.43	-0.871		Ribosome quality control complex subunit 2	NA	Common interactor
RSP5	P39940	91.83	6.67	-0.678	d.148, b.72	E3 ubiquitin-protein ligase RSP5	NA	Hsc unique interactor
RTN1	Q04947	32.92	9.45	-0.165		Reticulon-like protein 1	Common interactor	NA
RTN2	Q12443	44.36	9.71	-0.621		Reticulon-like protein 2	Common interactor	NA
RVB1	Q03940	50.46	5.62	-0.124	b.40	RuvB-like protein 1	Common interactor	Common interactor
RVB2	Q12464	51.62	4.96	-0.269	b.40	RuvB-like protein 2	Common interactor	Common interactor
RVS161	P25343	30.26	6.56	-0.552	a.238	Reduced viability upon starvation protein 161	Common interactor	Common interactor
RVS167	P39743	52.79	5.82	-0.48	a.238, b.34	Reduced viability upon starvation protein 167	Common interactor	Common interactor
SAC1	P32368	71.14	7.8	-0.335		Phosphoinositide phosphatase SAC1	Common interactor	NA
SAC6	P32599	71.78	5.13	-0.281	a.40	Fimbrin	Common interactor	Common interactor
SAH1	P39954	49.13	6.2	0.004	c.2, c.23	Adenosylhomocysteinase	Common interactor	Common interactor
SAM1	P10659	41.82	4.83	-0.267	d.130	S-adenosylmethionine synthase 1	Common interactor	Hsp unique interactor
SAR1	P20606	21.45	5.03	-0.004	c.37	Small COPII coat GTPase SAR1	Common interactor	Common interactor
SBA1	P28707	24.09	4.2	-0.763	b.15	Co-chaperone protein SBA1	Common interactor	Common interactor
SCP160	P06105	134.82	5.59	-0.462	d.51	Protein SCP160	NA	Common interactor
SCS2	P40075	26.93	4.55	-0.295		Vesicle-associated membrane protein-associated protein SCS2	Common interactor	Common interactor
SDH1	Q00711	70.24	7.53	-0.369	c.3, d.168	Succinate dehydrogenase [ubiquinone] flavoprotein subunit, mitochondrial	Hsp unique interactor	NA
SDH2	P21801	30.24	8.97	-0.32	a.1, d.15	Succinate dehydrogenase [ubiquinone] iron-sulfur subunit, mitochondrial	Hsp unique interactor	NA
SDS22	P36047	38.89	5.2	-0.48	c.10	Protein phosphatase 1 regulatory subunit SDS22	NA	Hsc unique interactor
SDS23	P53172	58.11	9.5	-0.448		Protein SDS23	Hsp unique interactor	NA
SDS24	P38314	57.2	9.29	-0.281		Protein SDS24	Common interactor	Hsp unique interactor
SEC13	Q04491	33.05	5.54	-0.343	b.69	Protein transport protein SEC13	Common interactor	Common interactor
SEC17	P32602	32.81	4.71	-0.513	a.118	Alpha-soluble NSF attachment protein	Common interactor	NA
SEC18	P18759	84.07	8.18	-0.242	b.52, c.37, d.31	Vesicular-fusion protein SEC18	Common interactor	NA
SEC21	P32074	104.85	4.74	-0.154	b.1, a.118	Coatomer subunit gamma	Common interactor	Common interactor
SEC23	P15303	85.4	5.38	-0.211	a.71, b.2, c.62, d.109	Protein transport protein SEC23	Hsp unique interactor	Common interactor
SEC24	P40482	103.66	6.15	-0.245	c.62, d.109, a.71, b.2, g.41	Protein transport protein SEC24	Common interactor	NA
SEC26	P41810	109.03	5.33	-0.111	a.118	Coatomer subunit beta	Hsc unique interactor	Common interactor
SEC27	P41811	99.46	4.36	-0.382	b.69	Coatomer subunit beta'	Common interactor	Common interactor
SEC28	P40509	33.84	4.18	-0.337		Coatomer subunit epsilon	Common interactor	NA
SEC31	P38968	138.74	5.45	-0.506	b.69	Protein transport protein SEC31	Common interactor	Common interactor
SEC4	P07560	23.51	7.19	-0.226	c.37	Ras-related protein SEC4	Common interactor	NA
SEC53	P07283	29.07	4.88	-0.386	c.108	Phosphomannomutase	Common interactor	Common interactor
SEG2	P34250	125.61	5.51	-1.09		Eisosome protein SEG2	NA	Hsc unique interactor
SER1	P33330	43.42	6.52	-0.206	c.67	Phosphoserine aminotransferase	Common interactor	NA
SER3	P40054	51.2	5.28	-0.051	c.2, c.23, d.58	D-3-phosphoglycerate dehydrogenase 1	NA	Hsc unique interactor
SES1	P07284	53.32	5.94	-0.653	d.104	Serine--tRNA ligase, cytoplasmic	Common interactor	Common interactor
SGT1	Q08446	44.86	6.43	-0.754	b.15	Protein SGT1	Common interactor	NA
SGT2	Q12118	37.22	4.41	-0.599	a.118	Small glutamine-rich tetratricopeptide repeat-containing protein 2	NA	Common interactor
SHM2	P37291	52.23	7.47	-0.343	c.67	Serine hydroxymethyltransferase, cytosolic	NA	Hsc unique interactor
SIS1	P25294	37.6	9.51	-0.67	a.2, b.4	Protein SIS1	Common interactor	Common interactor
SKP1	P52286	22.33	4.11	-0.947	a.157, d.42	Suppressor of kinetochore protein 1	Hsp unique interactor	Hsc unique interactor
SLY1	P22213	74.69	4.84	-0.331	e.25	Protein SLY1	Common interactor	NA
SOD1	P00445	15.86	5.91	-0.323	b.1	Superoxide dismutase [Cu-Zn]	NA	Common interactor
SOL4	P53315	28.45	5.01	-0.069	c.124	6-phosphogluconolactonase 4	Hsp unique interactor	Hsc unique interactor
SPA2	P23201	163.17	4.82	-0.833		Protein SPA2	NA	Hsc unique interactor
SPF1	P39986	135.29	6.56	0.01	c.108	Manganese-transporting ATPase 1	Common interactor	NA
SPT6	P23615	168.32	4.63	-0.785		Transcription elongation factor SPT6	NA	Hsp unique interactor
SRP1	Q02821	60.45	4.53	-0.357	a.118	Importin subunit alpha	Common interactor	Common interactor
SRV2	P17555	57.53	5.31	-0.534	b.80, a.192	Adenylyl cyclase-associated protein	NA	Common interactor
SSA1	P10591	69.67	4.73	-0.438	c.55	Heat shock protein SSA1	Common interactor	Common interactor
SSA2	P10592	69.48	4.68	-0.446	c.55	Heat shock protein SSA2	Common interactor	Common interactor
SSA4	P22202	69.66	4.76	-0.437	c.55	Heat shock protein SSA4	Common interactor	Common interactor
SSB1	P11484	66.61	5.08	-0.244	c.55	Heat shock protein SSB1	NA	Common interactor
SSC1	P0CS90	70.64	5.24	-0.325	b.130, c.55	Heat shock protein SSC1, mitochondrial	Common interactor	Common interactor
SSE1	P32589	77.38	4.86	-0.507	c.55	Heat shock protein homolog SSE1	Common interactor	Common interactor
SSE2	P32590	77.63	5.29	-0.5	c.55	Heat shock protein homolog SSE2	Common interactor	Common interactor
SSP120	P39931	27.29	4.76	-0.721	a.39	Protein SSP120	Hsc unique interactor	Hsc unique interactor
SSZ1	P38788	58.24	4.68	-0.2	c.55	Ribosome-associated complex subunit SSZ1	Common interactor	Common interactor
STI1	P15705	66.28	5.26	-0.873	a.118	Heat shock protein STI1	Common interactor	Common interactor
SUB2	Q07478	50.32	5.19	-0.407	c.37	ATP-dependent RNA helicase SUB2	Common interactor	Common interactor
SUI2	P20459	34.72	4.65	-0.421	a.60, b.40, d.58	Eukaryotic translation initiation factor 2 subunit alpha	Hsc unique interactor	Common interactor
SUI3	P09064	31.58	10.19	-0.679	d.241	Eukaryotic translation initiation factor 2 subunit beta	NA	Hsp unique interactor
SUP35	P05453	76.57	7	-0.797	c.37, b.43, b.44	Eukaryotic peptide chain release factor GTP-binding subunit	Common interactor	Common interactor
SUP45	P12385	49.01	4.67	-0.34	c.55, d.79, d.91	Eukaryotic peptide chain release factor subunit 1	Common interactor	Common interactor
SXM1	Q04175	108.42	4.34	0.011	a.118	Importin beta SMX1	Common interactor	Common interactor
TAL1	P15019	37.04	6.33	-0.254	c.1	Transaldolase	Common interactor	Common interactor
TCP1	P12612	60.49	6.44	-0.035	a.129, c.8	T-complex protein 1 subunit alpha	Hsc unique interactor	Common interactor
TDA3	P38758	57.62	5.67	-0.38		Putative oxidoreductase TDA3	NA	Hsc unique interactor
TDH1	P00360	35.75	8.57	-0.073	d.81	Glyceraldehyde-3-phosphate dehydrogenase 1	Common interactor	NA
TDH3	P00359	35.75	6.96	-0.107	d.81	Glyceraldehyde-3-phosphate dehydrogenase 3	Common interactor	Common interactor
TEF1	P02994	50.04	9.58	-0.3	c.37, b.43, b.44	Elongation factor 1-alpha	Common interactor	Common interactor
TEF4	P36008	46.52	8.13	-0.396	a.45, c.47, d.58	Elongation factor 1-gamma 2	Common interactor	Common interactor
THR4	P16120	57.48	5.3	-0.28	c.79	Threonine synthase	NA	Common interactor
THS1	P04801	84.53	7.03	-0.548	c.51, d.67, d.104	Threonine--tRNA ligase, cytoplasmic	Common interactor	Common interactor
TIF1	P10081	44.71	4.75	-0.197	c.37	ATP-dependent RNA helicase eIF4A	Common interactor	Common interactor
TIF3	P34167	48.53	4.9	-1.099	d.58	Eukaryotic translation initiation factor 4B	NA	Common interactor
TIF34	P40217	38.76	5.41	-0.404	b.69	Eukaryotic translation initiation factor 3 subunit I	Hsp unique interactor	Common interactor
TIF5	P38431|P38431-2	45.27	4.68	-0.535		Eukaryotic translation initiation factor 5	NA	Hsc unique interactor
TKL1	P23254	73.82	7.01	-0.213	c.36, c.48	Transketolase 1	Common interactor	Common interactor
TMA19	P35691	18.74	4.17	-0.326	b.88	Translationally-controlled tumor protein homolog	Common interactor	Common interactor
TOM40	P23644	42.05	5.18	-0.196		Mitochondrial import receptor subunit TOM40	Common interactor	NA
TPI1	P00942	26.8	5.81	-0.105	c.1	Triosephosphate isomerase	Common interactor	Common interactor
TPS1	Q00764	56.16	6	-0.224	c.87	Alpha,alpha-trehalose-phosphate synthase [UDP-forming] 56 kDa subunit	Common interactor	Common interactor
TPS2	P31688	102.99	8.29	-0.516	c.87	Trehalose-phosphatase	Hsp unique interactor	Common interactor
TPS3	P38426	118.85	6.32	-0.357	c.87	Trehalose synthase complex regulatory subunit TPS3	Hsc unique interactor	Common interactor
TRP2	P00899	56.78	5.65	-0.337	d.161	Anthranilate synthase component 1	Common interactor	Common interactor
TRP3	P00937	53.5	6.91	-0.138	c.1, c.23	Multifunctional tryptophan biosynthesis protein	Common interactor	Common interactor
TRP5	P00931	76.64	6.47	-0.162	c.1, c.79	Tryptophan synthase	Common interactor	Common interactor
TRX1	P22217	11.24	4.54	0.054	c.47	Thioredoxin-1	Common interactor	NA
TRX2	P22803	11.21	4.54	0.143	c.47	Thioredoxin-2	Common interactor	NA
TSA1	P34760	21.59	4.77	-0.025	c.47	Peroxiredoxin TSA1	Common interactor	Common interactor
TSA2	Q04120	21.62	7.41	-0.105	c.47	Peroxiredoxin TSA2	Common interactor	NA
TSL1	P38427	123.04	6.61	-0.397	c.87	Trehalose synthase complex regulatory subunit TSL1	Hsp unique interactor	Common interactor
TUB1	P09733	49.81	4.71	-0.328	c.32, d.79	Tubulin alpha-1 chain	Hsc unique interactor	NA
TUB2	P02557	50.93	4.37	-0.373	c.32, d.79	Tubulin beta chain	Common interactor	NA
TUB3	P09734	49.7	4.81	-0.321	c.32, d.79	Tubulin alpha-3 chain	Hsc unique interactor	NA
TUF1	P02992	47.98	6.64	-0.2	c.37, b.43, b.44	Elongation factor Tu, mitochondrial	Common interactor	Common interactor
TYS1	P36421	44.03	8.74	-0.312	c.26	Tyrosine--tRNA ligase, cytoplasmic	NA	Common interactor
UBA1	P22515	114.28	4.72	-0.32	c.111	Ubiquitin-activating enzyme E1 1	Common interactor	Common interactor
UBA4	P38820	49.37	6.51	-0.288	c.46, c.111	Adenylyltransferase and sulfurtransferase UBA4	Hsc unique interactor	NA
UBC4	P15731	16.46	6.5	-0.315	d.20	Ubiquitin-conjugating enzyme E2 4	Common interactor	Common interactor
UBC8	P28263	24.64	3.86	-0.771	d.20	Ubiquitin-conjugating enzyme E2-24 kDa	Hsp unique interactor	NA
UBP13	P38187	83.87	6.08	-0.706	d.3	Ubiquitin carboxyl-terminal hydrolase 13	Hsc unique interactor	NA
UBP6	P43593	57.12	7.17	-0.655	d.3	Ubiquitin carboxyl-terminal hydrolase 6	Common interactor	Common interactor
UFD2	P54860	109.93	5.54	-0.248	g.44	E4 ubiquitin-protein ligase UFD2	Common interactor	NA
UGA1	P17649	52.95	6.79	-0.42	c.67	4-aminobutyrate aminotransferase	NA	Hsc unique interactor
URA2	P07259	245.07	5.6	-0.131	c.23, c.78, d.142	Protein URA2	Hsc unique interactor	Common interactor
URA7	P28274	64.72	5.91	-0.239	c.23, c.37	CTP synthase 1	Common interactor	Common interactor
URA8	P38627	64.52	5.39	-0.252	c.23, c.37	CTP synthase 2	Hsc unique interactor	Common interactor
VAC8	P39968	63.22	4.76	-0.118	a.118	Vacuolar protein 8	Common interactor	NA
VAS1	P07806|P07806-2	125.79	6.95	-0.48	a.27, c.26	Valine--tRNA ligase, mitochondrial	Common interactor	Common interactor
VIP1	Q06685	129.77	9.01	-0.581		Inositol hexakisphosphate and diphosphoinositol-pentakisphosphate kinase	Hsc unique interactor	Common interactor
VMA1	P17255	118.65	6.05	-0.294	b.86, c.37, d.95	V-type proton ATPase catalytic subunit A	Common interactor	Common interactor
VMA13	P41807	54.43	6.3	-0.126		V-type proton ATPase subunit H	Common interactor	Common interactor
VMA2	P16140	57.76	4.69	-0.378	c.37	V-type proton ATPase subunit B	Common interactor	Common interactor
VMA4	P22203	26.48	5.01	-0.529	d.81	V-type proton ATPase subunit E	NA	Common interactor
VMA5	P31412	44.19	6.65	-0.21		V-type proton ATPase subunit C	Common interactor	Common interactor
VMA8	P32610	29.2	5.61	-0.618		V-type proton ATPase subunit D	Common interactor	Common interactor
VPS1	P21576	78.75	8.18	-0.371	c.37	Vacuolar protein sorting-associated protein 1	Common interactor	Common interactor
VPS4	P52917	48.18	4.85	-0.537	a.7, c.37	Vacuolar protein sorting-associated protein 4	Common interactor	NA
WTM1	Q12363	48.39	5	-0.469		Transcriptional modulator WTM1	Common interactor	Common interactor
YBR053C	P38235	40.3	4.68	-0.269	b.68	Uncharacterized protein YBR053C	Common interactor	Common interactor
YBR139W	P38109	57.65	4.94	-0.328	c.69	Putative serine carboxypeptidase YBR139W	Common interactor	NA
YDJ1	P25491	44.68	6.21	-0.538	a.2, b.4, g.54	Mitochondrial protein import protein MAS5	Common interactor	Common interactor
YDR341C	Q05506	69.54	6.76	-0.319	a.27, c.26, d.67	Arginine--tRNA ligase, cytoplasmic	Common interactor	Common interactor
YDR391C	Q04170	26.28	6.36	-0.399		Uncharacterized protein YDR391C	Common interactor	NA
YEF3	P16521	115.96	5.91	-0.285	c.37	Elongation factor 3A	Hsc unique interactor	Common interactor
YET1	P35723	23.46	10.34	-0.169		Endoplasmic reticulum transmembrane protein 1	Common interactor	NA
YHB1	P39676	44.65	6.24	-0.191	a.1, b.43	Flavohemoprotein	Common interactor	Common interactor
YHR020W	P38708	77.4	6.35	-0.394	d.104, c.51	Putative proline--tRNA ligase YHR020W	Common interactor	Common interactor
YIR035C	P40579	27.48	6.28	0.06	c.2	Uncharacterized oxidoreductase YIR035C	Common interactor	NA
YJR096W	P47137	32.35	6.94	-0.485	c.1	Uncharacterized oxidoreductase YJR096W	Common interactor	Hsc unique interactor
YJU3	P28321	35.57	8.54	-0.491		Monoglyceride lipase	Common interactor	NA
YKL033W	Q86ZR7	26.17	5.63	-0.205	c.108	Putative uncharacterized hydrolase YKL033W-A	Common interactor	NA
YKR018C	P36114	81.76	4.8	-0.285		Mitochondrial outer membrane protein YKR018C	Common interactor	NA
YKT6	P36015	22.71	5.4	-0.4	d.110	Synaptobrevin homolog YKT6	Common interactor	Common interactor
YMR178W	Q03219	31.15	5.92	-0.326		Uncharacterized protein YMR178W	Common interactor	Common interactor
YMR226C	Q05016	29.16	6.81	-0.122	c.2	NADP-dependent 3-hydroxy acid dehydrogenase	Common interactor	Common interactor
YNL010W	P53981	27.48	5.09	-0.332	c.108	Uncharacterized phosphatase YNL010W	Common interactor	Common interactor
YNL134C	P53912	41.17	6.12	-0.114		Uncharacterized protein YNL134C	NA	Common interactor
YOL098C	Q12496	118.41	4.67	-0.311	d.185	Uncharacterized protein YOL098C	Common interactor	NA
YOP1	Q12402	20.27	9.38	0.291		Protein YOP1	Common interactor	NA
YOR131C	Q12486	24.84	6.63	-0.218	c.108	Putative uncharacterized hydrolase YOR131C	Common interactor	NA
YPK1	P12688	76.49	6.46	-0.393	d.144	Serine/threonine-protein kinase YPK1	Common interactor	NA
YPL225W	Q08971	17.45	4.95	-0.628		Protein PBDC1 homolog	Common interactor	Common interactor
YPL260W	Q08977	62.79	4.75	-0.707		UPF0662 protein YPL260W	NA	Hsc unique interactor
YPR127W	Q06494	38.61	5.85	-0.27	c.1	Putative pyridoxal reductase	Common interactor	Common interactor
YPR148C	Q06523	49.29	4.39	-0.9		Uncharacterized protein YPR148C	NA	Common interactor
YPT1	P01123	23.22	4.93	-0.413	c.37	GTP-binding protein YPT1	NA	Hsc unique interactor
YPT52	P36018	26.14	4.43	-0.629	c.37	GTP-binding protein YPT52	Common interactor	Common interactor
YRB1	P41920	22.95	5.9	-0.989	b.55	Ran-specific GTPase-activating protein 1	Common interactor	Common interactor
ZPR1	P53303	55.08	4.48	-0.572		Zinc finger protein ZPR1	Common interactor	Common interactor
ZTA1	P38230	37.02	9.1	-0.154	c.2, b.35	Probable quinone oxidoreductase	Hsp unique interactor	NA
ZUO1	P32527	49.02	8.73	-0.873	a.2	Zuotin	NA	Common interactor
