# Supplementary material for: The Hsp90 isoforms from S. cerevisiae differ in structure, function and client range
Source: Nat Commun. 2019 Aug 9;10:3626. doi: 10.1038/s41467-019-11518-w (PMC6689086; doi:10.1038/s41467-019-11518-w)
Supplement: Supplementary file 5 — Supplementary Data 3 [file 41467_2019_11518_MOESM5_ESM.xlsx]

## Sheet: Total
Interactors (total)
Fold	Description	Frquency (%) yeast proteome	Fold enrichment over yeast proteome	p-value (Fisher's exact test)
a.100	multihelical; common core is formed around two long antiparallel helices related by (pseudo) twofold symmetry	0.3	3.7	<0.05
a.129	multihelical; 8 helices arranged in 2 parallel layers	0.2	8.5	<0.05
a.2	2 helices; antiparallel hairpin, left-handed twist	0.3	2.0	n.s.
a.27	core: 4 helices; bundle; one loop crosses over one side of the bundle	0.2	3.2	n.s.
b.15	sandwich; 8 strands in 2 sheets; greek-key	0.1	5.7	<0.05
b.40	barrel, closed or partly opened n=5, S=10 or S=8; greek-key	1.2	1.4	n.s.
b.43	barrel, closed; n=6, S=10; greek-key	0.7	2.6	<0.05
b.44	barrel, closed; n=6, S=10; greek-key	0.1	7.6	<0.05
c.1	contains parallel beta-sheet barrel, closed; n=8, S=8; strand order 12345678	2.3	1.7	<0.05
c.108	layers: a/b/a; parallel beta-sheet of 6 strands, order 321456	0.9	1.3	n.s.
c.2	core: 3 layers, a/b/a; parallel beta-sheet of 6 strands, order 321456	1.8	2.6	<0.05
c.23	3 layers, a/b/a; parallel beta-sheet of 5 strand, order 21345	0.8	2.3	<0.05
c.25	3 layers, a/b/a; parallel beta-sheet of 5 strands, order 32145	0.3	2.0	n.s.
c.26	core: 3 layers, a/b/a ; parallel beta-sheet of 5 strands, order 32145	0.7	2.6	<0.05
c.30	3 layers: a/b/a; parallel or mixed beta-sheet of 4 to 6 strands	0.2	2.4	n.s.
c.32	3 layers: a/b/a; parallel beta-sheet of 6 strands, order 321456	0.1	7.1	<0.05
c.36	3 layers: a/b/a; parallel beta-sheet of 6 strands, order 213465	0.4	2.5	n.s.
c.37	3 layers: a/b/a, parallel or mixed beta-sheets of variable sizes	7.4	1.3	n.s.
c.47	core: 3 layers, a/b/a; mixed beta-sheet of 4 strands, order 4312; strand 3 is antiparallel to the rest	1.0	2.3	<0.05
c.58	core: 3 layers: a/b/a; parallel beta-sheet of 4 strands; 2134	0.2	4.8	<0.05
c.67	main domain: 3 layers: a/b/a, mixed beta-sheet of 7 strands, order 3245671; strand 7 is antiparallel to the rest	0.7	2.2	n.s.
c.77	3 layers: a/b/a; single mixed beta-sheet of 10 strands, order 213A945867 (A=10); strands from 5 to 9 are antiparallel to the rest	0.1	6.8	<0.05
c.79	consists of two similar domains related by pseudo dyad; duplication core: 3 layers, a/b/a; parallel beta-sheet of 4 strands, order 3214	0.1	5.4	<0.05
c.8	3 layers: b/b/a; the central sheet is parallel, and the other one is antiparallel	0.4	4.6	<0.05
c.82	consists of two similar domains with 3 layers (a/b/a) each;	0.2	4.3	<0.05
c.87	consists of two non-similar domains with 3 layers (a/b/a) each	0.3	3.2	<0.05
c.95	3 layers: a/b/a; mixed beta-sheet of 5 strands, order 32451	0.2	3.2	n.s.
d.104	contains large mixed beta-sheet	0.5	4.4	<0.05
d.109	3 layers: a/b/a; contains mixed beta-sheet	0.2	3.8	<0.05
d.129	beta-alpha-beta(4)-alpha	0.2	2.4	n.s.
d.142	Consists of two subdomains with different alpha+beta folds	0.3	2.1	n.s.
d.185	core: beta-alpha-beta(2)-alpha(2); 2 layers: alpha/beta	0.4	1.3	n.s.
d.67	core: alpha-beta(2)-alpha-beta(2); 2 layers: alpha/beta	0.1	4.8	<0.05
d.79	core: beta-alpha-beta-alpha-beta(2); mixed beta-sheet: order: 1423, strand 4 is antiparallel to the rest	0.4	3.6	<0.05
d.81	core: alpha-beta-alpha-beta(3); mixed sheet: 2134, strand 2 is parallel to strand	0.2	4.0	<0.05
e.23	4 domains: (1&2) duplication: share the same alpha/beta fold; (3) beta-barrel; (4) alpha+beta	0.2	3.5	<0.05

## Sheet: Non-heat shock interactors
Non-heat shock interactors
Fold	Description	Frequency (%) yeast proteome	Fold enrichment over yeast proteome	p-value (Fisher's exact test)
b.34	barrel, partly opened; n*=4, S*=8; meander	1.2	1.1	n.s.
b.40	barrel, closed or partly opened n=5, S=10 or S=8; greek-key	1.2	1.1	n.s.
b.43	barrel, closed; n=6, S=10; greek-key	0.7	2.7	n.s.
c.1	contains parallel beta-sheet barrel, closed; n=8, S=8; strand order 12345678	2.3	2.0	n.s.
c.108	layers: a/b/a; parallel beta-sheet of 6 strands, order 321456	0.9	2.2	n.s.
c.2	core: 3 layers, a/b/a; parallel beta-sheet of 6 strands, order 321456	1.8	3.0	<0.05
c.23	3 layers, a/b/a; parallel beta-sheet of 5 strand, order 21345	0.8	2.5	<0.05
c.25	3 layers, a/b/a; parallel beta-sheet of 5 strands, order 32145	0.3	7.2	n.s.
c.3	core: 3 layers, b/b/a; central parallel beta-sheet of 5 strands, order 32145; top antiparallel beta-sheet of 3 strands, meander	0.6	3.4	n.s.
c.32	3 layers: a/b/a; parallel beta-sheet of 6 strands, order 321456	0.4	25.3	<0.05
c.36	3 layers: a/b/a; parallel beta-sheet of 6 strands, order 213465	0.4	2.9	n.s.
c.37	3 layers: a/b/a, parallel or mixed beta-sheets of variable sizes	7.4	1.6	n.s.
c.47	core: 3 layers, a/b/a; mixed beta-sheet of 4 strands, order 4312; strand 3 is antiparallel to the rest	1.0	5.1	<0.05
c.82	consists of two similar domains with 3 layers (a/b/a) each;	0.2	6.1	n.s.
d.144	consists of two alpha+beta domains, C-terminal domain is mostly alpha helical	2.6	1.3	n.s.
d.15	core: beta(2)-alpha-beta(2); mixed beta-sheet 2143	0.8	1.6	n.s.
d.79	consists of two similar domains related by pseudo dyad; duplication core: 3 layers, a/b/a; parallel beta-sheet of 4 strands, order 3214	0.4	4.8	<0.05

## Sheet: Heat shock interactors
Heat shock interactors
Fold	Description	Frequency (%) yeast proteome	Fold enrichment over yeast proteome	p-value (Fisher's exact test)
a.100	multihelical; common core is formed around two long antiparallel helices related by (pseudo) twofold symmetry	0.3	8.1	<0.05
b.43	barrel, closed; n=6, S=10; greek-key	0.7	2.8	n.s.
c.2	barrel, closed; n=6, S=10; greek-key	1.8	2.9	<0.05
c.23	3 layers, a/b/a; parallel beta-sheet of 5 strand, order 21345	0.8	2.5	<0.05
c.26	core: 3 layers, a/b/a ; parallel beta-sheet of 5 strands, order 32145	0.7	7.1	<0.05
c.31	3 layers: a/b/a; parallel beta-sheet of 6 strands, order 321456; Rossmann-like	0.2	13.3	<0.05
c.58	core: 3 layers: a/b/a; parallel beta-sheet of 4 strands; 2134	0.2	19.9	<0.05
c.67	main domain: 3 layers: a/b/a, mixed beta-sheet of 7 strands, order 3245671; strand 7 is antiparallel to the rest	0.7	6.0	<0.05
c.89	consists of two non-similar domains, 3 layers (a/b/a) each Domain 1 has mixed sheet of 7 strands, order 3214567; strands 3 & 7 are antiparallel to the rest Domain 2 has parallel sheet of 4 strands, order 2314	0.1	26.6	<0.05
d.104	contains large mixed beta-sheet	0.5	4.4	n.s.
d.58	alpha+beta sandwich with antiparallel beta-sheet; (beta-alpha-beta)x2	2.9	1.7	n.s.
d.79	core: beta-alpha-beta-alpha-beta(2); mixed beta-sheet: order: 1423, strand 4 is antiparallel to the rest	0.4	5.0	n.s.
e.43	3 domains: (1) protozoan pheromone-like alpha-helical bundle; (2) rubredoxin-like domain lacking metal-binding site; (3) alpha+beta heterodimerisation domain: alpha-beta(5)-alpha	0.04	53.2	<0.05
g.41	metal(zinc or iron)-bound fold; sequence contains two CX(n)C motifs, in most cases n = 2	0.8	2.6	n.s.

## Sheet: Unique interactors
Folds that are only found for Hsp unique interactors
Fold	Description	Frequence (%) yeast proteome
a.160	core: 5-helical bundle; up-and-down; right-handed twist	0.06
a.242	4 helices; orthogonal array of two alpha hairpins	0.02
b.51	core: barrel, closed; n=6, S=8; topology is similar to that of the acid proteases barrel	0.1
c.109	contains mixed beta-sheets; topology is partly similar to that of the catalytic C-terminal domain	0.02
c.14	core: 4 turns of (beta-beta-alpha)n superhelix	0.14
c.91	contains a P-loop NTP-binding motif; mixed beta-sheet folds into a barrel-like structure with helices packed on one side	0.2
d.113	beta(2)-alpha-beta(3)-alpha; 3 layers: alpha/beta/alpha; mixed sheet contains beta-grasp motif	0.14
d.128	duplication: common core consists of two beta-alpha-beta2-alpha repeats	0.06
d.162	unusual fold, defines family	0.12
d.168	unusual fold	0.08
d.181	unusual fold; contains a left-handed beta-alpha-beta unit	0.04
d.218	core: alpha-beta-turn-beta-X-beta-(alpha); mixed beta-sheet, order of core strands: 123	0.06
d.241	beta-(2)-alpha(2)-beta(2); 2 layers: beta/alpha; antiparallel beta-sheet: order 1243; topological similarity to the common core of ribosomal proteins L23 and L15e	0.04
Folds that are only found for Hsc unique interactors
Fold	Description	Frequence (%) yeast proteome
a.144	4 helices; an orthogonal array	0.02
a.39	core: 4 helices; array of 2 hairpins, opened	0.43
a.75	core: 5 helices; contains one more helix and a beta-hairpin outside the core	0.04
b.29	sandwich; 12-14 strands in 2 sheets; complex topology	0.27
b.72	core: 3-stranded meander beta-sheet	0.16
c.22	3 layers, a/b/a; core: parallel beta-sheet of 4 strands, order 1423	0.06
c.24	3 layers, a/b/a; parallel beta-sheet of 5 strands, order 32145	0.08
c.33	3 layers: a/b/a; parallel beta-sheet of 6 strands, order 321456	0.02
c.42	3 layers: a/b/a, parallel beta-sheet of 8 strands, order 21387456	0.12
c.44	3 layers: a/b/a; parallel beta-sheet of 4 strands, order 2134	0.02
c.46	3 layers: a/b/a; parallel beta-sheet of 5 strands, order 32451	0.21
c.97	ore: alpha-beta(2)-(alpha-beta)2; 3 layers (a/b/a); mixed beta-sheet of 4 strands, order 2134; strand 1 is antiparallel to the rest	0.25
d.141	consists of two beta-sheets and one alpha-helix packed around single core	0.12
d.148	consists of two alpha+beta domains; the N-terminal domain is array of helices and beta-hairpins; the C-terminal domain is an a/b sandwich with one left-handed beta-alpha(n)-beta unit; conformational flexibility of domain orientation	0.1
d.37	duplication: tandem repeat of two beta-X-beta-alpha-beta(2)-alpha motifs of similar sequences; 4 layers: a/b/b/a	0.23
d.77	beta-alpha-beta(2)-alpha-beta(3)-alpha; 2 layers, alpha/beta; antiparallel beta-sheet: order 231654	0.06
