# Supplementary material for: The Hsp90 isoforms from S. cerevisiae differ in structure, function and client range
Source: Nat Commun. 2019 Aug 9;10:3626. doi: 10.1038/s41467-019-11518-w (PMC6689086; doi:10.1038/s41467-019-11518-w)
Supplement: Supplementary file 7 — Source Data [file 41467_2019_11518_MOESM7_ESM.xlsx]

## Sheet: Fig. 4
		Hsc82 + ATP		Hsc82 (apo)		Hsp82 + ATP		Hsp82 (apo)		Hsc82 + ATP		Hsp82 + ATP		Differential analysis		Significant difference?				Hsc82 + RD		Hsc82 (apo)		Hsp82 + RD		Hsp82 (apo)		Hsc82 + RD		Hsp82 + RD		Differential analysis		Significant difference?
	Residue	H (ppm)	N (ppm)	H (ppm)	N (ppm)	H (ppm)	N (ppm)	H (ppm)	N (ppm)	ΔH	ΔN	ΔH	ΔN	ΔH(Hsc82)-ΔH(Hsp82)	ΔN(Hsc82)-ΔN(Hsp82)	In H	In N		Residue	H (ppm)	N (ppm)	H (ppm)	N (ppm)	H (ppm)	N (ppm)	H (ppm)	N (ppm)	ΔH	ΔN	ΔH	ΔN	ΔH(Hsc82)-ΔH(Hsp82)	ΔN(Hsc82)-ΔN(Hsp82)	In H	In N
	0																		0
	1					8.43337	119.777	8.4433	119.807			-0.00993	-0.03056						1					8.35001	120.507	8.36215	120.502			-0.01214	0.00534
	2	8.39818	125.881	8.39924	125.839	8.43058	125.973	8.4363	125.989	-0.00106	0.04257	-0.00572	-0.01643	0.00466	0.059				2	8.39177	125.767	8.40458	125.893	8.35196	126.722	8.35515	126.684	-0.01281	-0.12531	-0.00319	0.03828	-0.08359	-0.16359
	3	8.27625	108.236	8.27791	108.216	8.06936	114.8	8.0953	114.865	-0.00166	0.02026	-0.02594	-0.06468	0.02428	0.08494				3	8.26549	108.187	8.28907	108.256	7.99623	115.513	8.01415	115.56	-0.02358	-0.06836	-0.01792	-0.04755	0.05919	-0.02081
	4	8.19389	120.672	8.20108	120.7	8.32228	123.668	8.3333	123.593	-0.00719	-0.02745	-0.01102	0.07519	0.00383	-0.10264				4	8.23343	120.722	8.19497	120.63	8.28014	124.428	8.25215	124.288	0.03846	0.092	0.02799	0.13965	0.03235	-0.04765
	5	7.96621	118.419	7.94714	118.25	7.95624	118.29	7.9363	118.096	0.01907	0.16913	0.01994	0.19401	-0.00087	-0.02488				5	7.96237	118.318	7.95145	118.346	7.88469	118.987	7.85515	118.791	0.01092	-0.02786	0.02954	0.19549	-0.14335	-0.22335
	6	8.58711	125.246	8.53722	124.899	8.56038	125.077	8.5033	124.95	0.04989	0.34772	0.05708	0.12685	-0.00719	0.22087				6	8.55597	124.895	8.52888	124.938	8.4573	125.495	8.42215	125.645	0.02709	-0.04296	0.03515	-0.14989	0.18693	0.10693
	7	8.25531	118.817	8.26616	118.532	8.26319	118.938	8.2703	118.539	-0.01085	0.28502	-0.00711	0.39881	-0.00374	-0.11379				7	8.29127	118.64	8.27928	118.642	8.22065	119.473	8.18915	119.234	0.01199	-0.00271	0.0315	0.23896	-0.16167	-0.24167
	8			7.9773	120.151			8.0303	121.18										8			7.97878	120.035	7.98276	121.337	7.94915	121.875			0.03361	-0.53848
	9			8.41797	121.44														9	8.41497	121.082	8.40468	121.466	8.30527	121.632			0.01029	-0.38364
	10	8.82352	126.743	8.89704	127.447					-0.07352	-0.70401								10	8.92108	127.333	8.92516	127.7	8.84075	128.028			-0.00408	-0.36691
	11																		11
	12			7.40548	118.737	7.38748	119.255	7.4263	118.464			-0.03882	0.79043						12	7.39181	118.339	7.40139	118.669	7.32152	118.828	7.34515	119.159	-0.00958	-0.3301	-0.02363	-0.33124	0.08114	0.00114
	13	7.75126	117.099	7.65999	117.234	7.65875	116.968	7.5823	117.193	0.09127	-0.13508	0.07645	-0.22477	0.01482	0.08969				13	7.61509	116.798	7.64335	117.438	7.45155	117.341	7.50115	117.888	-0.02826	-0.64054	-0.0496	-0.54708	-0.01346	-0.09346
	14	7.68517	120.728	7.83035	120.665	7.76321	120.789	7.8163	120.664	-0.14518	0.06284	-0.05309	0.12443	-0.09209	-0.06159	YES			14	7.85423	120.673	7.84444	120.738	7.77838	121.465	7.73515	121.359	0.00979	-0.06475	0.04323	0.10624	-0.09099	-0.17099
	15	8.003	122.744	7.89495	122.418			7.8813	122.272	0.10805	0.32573								15	7.85813	122.399	7.90091	122.445	7.75301	123.102	7.80015	122.967	-0.04278	-0.04654	-0.04714	0.1353	-0.10184	-0.18184
	16	8.51173	116.965	8.45148	117.032			8.4273	117.108	0.06025	-0.06672								16	8.45768	117.015	8.4594	117.169	8.34736	117.757	8.34615	117.803	-0.00172	-0.15438	0.00121	-0.04576	-0.02862	-0.10862
	17	7.60055	112.033	7.74632	111.996			7.7203	111.8	-0.14577	0.0372								17	7.71	111.873	7.75182	112.046	7.60263	112.463	7.63915	112.495	-0.04182	-0.17375	-0.03652	-0.0318	-0.06195	-0.14195
	18	7.7061	121.229	7.71841	121.448	7.67213	121.084	7.6893	121.532	-0.01231	-0.21878	-0.01717	-0.44837	0.00486	0.22959				18	7.71566	121.449	7.72261	121.498	7.60899	122.222	7.60815	122.227	-0.00695	-0.04824	0.00084	-0.00554	0.0373	-0.0427
	19	8.50117	122.808	8.22464	119.477			8.2533	119.54	0.27653	3.33131								19	8.24414	119.529	8.23687	119.57	8.17407	120.34	8.17215	120.235	0.00727	-0.04119	0.00192	0.10448	-0.06567	-0.14567
	20	8.31303	117.082	8.38751	118.222	8.22912	117.49	8.3983	118.218	-0.07448	-1.13919	-0.16918	-0.72777	0.0947	-0.41142	YES	YES		20	8.37174	118.269	8.40647	118.357	8.29264	118.984	8.31715	118.913	-0.03473	-0.08727	-0.02451	0.07133	-0.0786	-0.1586
	21	7.449	114.183	7.37433	114.057	7.39539	114.317	7.3113	114.101	0.07467	0.12608	0.08409	0.21574	-0.00942	-0.08966				21	7.34191	114.099	7.35238	114.127	7.22392	114.834	7.23015	114.796	-0.01047	-0.02774	-0.00623	0.03774	0.01452	-0.06548
	22							7.3863	116.411										22
	23																		23
	24																		24
	25																		25
	26																		26
	27			8.12404	117.541	8.10966	118.131	8.1263	117.515			-0.01664	0.61589						27			8.12991	117.518	7.90427	117.857	8.04515	118.21			-0.14088	-0.35337
	28	8.31401	114.411	8.42354	115.022	8.30885	114.639	8.4473	115.207	-0.10953	-0.61091	-0.13845	-0.56848	0.02892	-0.04243				28	8.41405	114.614	8.43502	115.157	8.34018	115.463	8.36615	115.902	-0.02097	-0.54349	-0.02597	-0.43924	-0.02425	-0.10425
	29	7.03268	114.146	7.02669	113.483	7.05378	114.331	7.0243	113.305	0.00599	0.66225	0.02948	1.02628	-0.02349	-0.36403		YES		29	7.03434	113.811	7.02026	113.298	6.94611	114.446	6.94315	114	0.01408	0.51381	0.00296	0.44592	0.14789	0.06789
	30	7.92303	120.542	8.02524	120.693	7.9073	120.483	8.0643	120.752	-0.10221	-0.15106	-0.157	-0.26872	0.05479	0.11766	YES			30	7.88634	120.473	8.04321	120.909	7.81091	121.172	7.98315	121.447	-0.15687	-0.43625	-0.17224	-0.27516	-0.08109	-0.16109
	31	5.90676	122.887	5.88328	122.788			5.8953	122.881	0.02348	0.0998								31	5.88369	122.422	5.87909	122.916	5.80698	123.277	5.81415	123.576	0.0046	-0.49411	-0.00717	-0.29926	-0.11485	-0.19485
	32	6.48926	118.168	6.43091	117.621	6.44857	118.16	6.3983	117.648	0.05835	0.5468	0.05027	0.51181	0.00808	0.03499				32	6.52715	117.834	6.39903	117.651	6.406	118.523	6.31715	118.343	0.12812	0.18315	0.08885	0.1795	0.08365	0.00365	YES
	33	7.53942	116.288	7.56652	116.461	7.53648	116.195	7.5753	116.402	-0.0271	-0.17275	-0.03882	-0.20708	0.01172	0.03433				33	7.4313	116.373	7.57177	116.556	7.35967	117.078	7.49415	117.097	-0.14047	-0.18351	-0.13448	-0.01902	-0.08449	-0.16449
	34			7.91359	118.223			7.9573	118.272										34	7.71523	116.94	7.9093	118.314	7.6563	117.687	7.87615	118.967	-0.19407	-1.37321	-0.21985	-1.27966	-0.01355	-0.09355
	35			8.35826	122.325			8.3713	122.435										35	8.48072	123.691	8.36133	122.422	8.40107	124.524	8.29015	123.13	0.11939	1.26908	0.11092	1.39387	-0.04479	-0.12479
	36			8.16815	117.285			8.1443	117.18										36	8.07509	116.826	8.17147	117.335	7.97551	117.467	8.06315	117.875	-0.09638	-0.50877	-0.08764	-0.40766	-0.02111	-0.10111
	37			7.88097	119.081			7.9013	119.21										37	7.59549	117.617	7.87529	119.17	7.52226	118.414	7.82015	119.905	-0.2798	-1.55357	-0.29789	-1.49065	0.01708	-0.06292
	38	7.59771	124.647	7.71466	124.384	7.6258	124.834	7.7303	124.38	-0.11695	0.2626	-0.1045	0.45376	-0.01245	-0.19116				38	7.29516	120.543	7.71627	124.584	7.21339	121.349	7.64915	125.075	-0.42111	-4.04095	-0.43576	-3.72618	-0.23477	-0.31477		YES
	39	8.38329	111.704	8.46474	112.121	8.33684	111.548	8.4503	112.087	-0.08145	-0.41742	-0.11346	-0.53882	0.03201	0.1214				39	8.39322	111.572	8.46829	112.149	8.29505	112.273	8.36915	112.782	-0.07507	-0.57689	-0.0741	-0.50903	0.01214	-0.06786
	40	8.44009	119.419	8.1312	119.329	8.4457	119.433	8.1203	119.412	0.30889	0.09047	0.3254	0.02092	-0.01651	0.06955				40	8.27888	119.776	8.13907	119.441	8.20596	120.604	8.03915	120.107	0.13981	0.33541	0.16681	0.49733	-0.08192	-0.16192
	41	7.5664	122.457	7.73503	122.649	7.58816	122.297	7.7143	122.483	-0.16863	-0.19194	-0.12614	-0.18572	-0.04249	-0.00622				41	7.94824	123.049	7.75462	122.85	7.87411	123.679	7.63315	123.178	0.19362	0.19846	0.24096	0.50078	-0.22232	-0.30232	YES	YES
	42	8.17877	124.813	8.24055	124.232	8.13593	124.699	8.1983	124.041	-0.06178	0.58024	-0.06237	0.65766	0.00059	-0.07742				42	8.11118	124.226	8.246	124.385	7.99743	125.003	8.11715	124.736	-0.13482	-0.1592	-0.11972	0.26679	-0.34599	-0.42599		YES
	43	8.71421	119.799	8.76213	119.939	8.7573	120.138	8.7983	120.364	-0.04792	-0.14004	-0.041	-0.22574	-0.00692	0.0857				43	8.62763	119.744	8.77016	120.099	8.5705	120.906	8.71715	121.059	-0.14253	-0.35563	-0.14665	-0.15304	-0.12259	-0.20259
	44	7.74202	116.823	7.75182	116.806	7.83674	116.734	7.8653	116.77	-0.0098	0.01704	-0.02856	-0.03608	0.01876	0.05312				44	7.73029	116.185	7.75361	116.912	7.74861	116.875	7.78415	117.465	-0.02332	-0.72639	-0.03554	-0.59002	-0.05637	-0.13637
	45	7.3966	118.211	7.3528	117.954	7.47712	118.425	7.4293	118.074	0.0438	0.25696	0.04782	0.35069	-0.00402	-0.09373				45	7.32117	117.868	7.35304	117.984	7.31385	118.649	7.34815	118.769	-0.03187	-0.11631	-0.0343	-0.11973	0.08342	0.00342
	46	8.30873	125.152	8.33534	125.525	8.55301	127.189	8.5653	127.61	-0.02661	-0.37338	-0.01229	-0.42081	-0.01432	0.04743				46	8.32384	125.532	8.33781	125.649	8.46195	128.374	8.48415	128.305	-0.01397	-0.11687	-0.0222	0.06847	-0.10534	-0.18534
	47	8.21717	116.75	8.27627	116.37	8.4917	118.397	8.5523	118.076	-0.0591	0.37964	-0.0606	0.32133	0.0015	0.05831				47	8.27029	116.323	8.28721	116.426	8.4531	118.767	8.47115	118.771	-0.01692	-0.10252	-0.01805	-0.00363	-0.01889	-0.09889
	48	7.959	120.339	7.89384	120.439	7.89646	119.968	7.8333	120.092	0.06516	-0.10061	0.06316	-0.12424	0.002	0.02363				48	7.8491	120.25	7.90142	120.553	7.71478	120.876	7.75215	120.787	-0.05232	-0.30303	-0.03737	0.08913	-0.31216	-0.39216		YES
	49	8.36782	119.126	8.40755	119.06	8.11112	113.149	8.1453	112.996	-0.03973	0.06642	-0.03418	0.15282	-0.00555	-0.0864				49	8.38186	119.061	8.40859	119.077	8.0383	113.7	8.06415	113.691	-0.02673	-0.01557	-0.02585	0.00863	0.0558	-0.0242
	50	7.33143	118.193	7.32711	118.159	7.29235	121.706	7.2943	121.693	0.00432	0.03423	-0.00195	0.01308	0.00627	0.02115				50	7.34105	118.272	7.33258	118.238	7.2142	122.515	7.21315	122.388	0.00847	0.03367	0.00105	0.12656	-0.01289	-0.09289
	51	7.0071	109.569	7.01642	109.593	7.09947	109.3	7.1133	109.366	-0.00932	-0.02323	-0.01383	-0.06626	0.00451	0.04303				51	7.01994	109.559	7.01861	109.536	7.03505	110.072	7.03215	110.061	0.00133	0.02272	0.0029	0.01101	0.09171	0.01171
	52	7.51048	118.387	7.52835	118.446	7.34835	118.126	7.3593	118.102	-0.01787	-0.05896	-0.01095	0.02364	-0.00692	-0.0826				52	7.50008	118.344	7.51672	118.408	7.24838	118.77	7.27815	118.797	-0.01664	-0.0638	-0.02977	-0.02675	0.04295	-0.03705
	53																		53
	54	8.02296	118.214	8.03412	118.314	7.96508	117.868	7.9833	117.964	-0.01116	-0.09987	-0.01822	-0.09583	0.00706	-0.00404				54	8.03736	118.258	8.05747	118.395	7.91139	118.688	7.90215	118.659	-0.02011	-0.13719	0.00924	0.02842	-0.08561	-0.16561
	55	8.01391	116.231	7.9895	116.126	7.91621	116.259	7.9023	116.179	0.02441	0.10481	0.01391	0.08002	0.0105	0.02479				55	8.00364	116.096	7.99591	116.184	7.82397	116.803	7.82115	116.874	0.00773	-0.08803	0.00282	-0.07147	0.06344	-0.01656
	56	7.18994	112.874	7.20236	112.963	7.13629	113.093	7.1513	113.187	-0.01242	-0.08899	-0.01501	-0.09439	0.00259	0.0054				56	7.2025	112.888	7.20543	113.004	7.06803	114.025	7.07015	113.882	-0.00293	-0.11565	-0.00212	0.1428	-0.17845	-0.25845
	57	7.45297	116.427	7.45247	116.319	7.37257	116.599	7.3763	116.439	0.0005	0.1081	-0.00373	0.15952	0.00423	-0.05142				57	7.45381	116.411	7.46175	116.359	7.28029	117.15	7.29515	117.134	-0.00794	0.05217	-0.01486	0.01615	0.11602	0.03602
	58	6.97349	105.431	6.96418	105.428	6.97802	105.33	6.9663	105.333	0.00931	0.00322	0.01172	-0.00338	-0.00241	0.0066				58	6.9671	105.357	6.96459	105.367	6.88232	106.102	6.88515	106.028	0.00251	-0.01014	-0.00283	0.07422	-0.00436	-0.08436
	59	7.16836	114.533	7.16615	114.467	7.13122	114.613	7.1373	114.583	0.00221	0.06569	-0.00608	0.03003	0.00829	0.03566				59	7.15992	114.415	7.16616	114.446	7.06216	115.337	7.05615	115.278	-0.00624	-0.03014	0.00601	0.05925	-0.00939	-0.08939
	60																		60
	61	8.60482	117.571	8.62141	117.587	8.55136	117.38	8.5143	117.336	-0.01659	-0.01573	0.03706	0.04387	-0.05365	-0.0596	YES			61	8.64508	117.615	8.62383	117.697	8.42899	118.078	8.43315	118.031	0.02125	-0.08228	-0.00416	0.04659	-0.04887	-0.12887
	62	8.22809	122.78	8.20506	122.631	8.24861	122.817	8.2353	122.693	0.02303	0.14925	0.01331	0.12368	0.00972	0.02557				62	8.215	122.783	8.20872	122.767	8.17199	123.592	8.15415	123.388	0.00628	0.01611	0.01784	0.20368	-0.10757	-0.18757
	63	7.5368	119.756	7.45193	119.667	7.50677	119.714	7.4453	119.684	0.08487	0.08965	0.06147	0.02964	0.0234	0.06001				63	7.44868	119.553	7.44559	119.734	7.35709	120.339	7.36415	120.379	0.00309	-0.18092	-0.00706	-0.04025	-0.06067	-0.14067
	64	8.04638	117.843	8.07156	117.989	8.04615	118	8.0833	118.134	-0.02518	-0.14609	-0.03715	-0.13373	0.01197	-0.01236				64	8.1011	118.198	8.06882	118.099	8.03135	119.114	8.00215	118.829	0.03228	0.09954	0.0292	0.28514	-0.1056	-0.1856
	65	9.99806	127.883	10.0456	128.019	10.0279	128.396	10.0753	128.495	-0.04751	-0.13525	-0.04745	-0.09862	-6e-05	-0.03663				65	9.97558	127.936	10.0518	128.201	9.90602	129.125	9.99415	129.19	-0.07624	-0.26477	-0.08813	-0.06472	-0.12005	-0.20005
	66	9.45466	129.6	9.43503	129.789	9.51764	130.108	9.4993	130.266	0.01963	-0.18912	0.01834	-0.15806	0.00129	-0.03106				66	9.48556	130.122	9.43922	130.01	9.46556	131.293	9.41815	130.961	0.04634	0.11194	0.04741	0.33143	-0.13949	-0.21949
	67	9.1792	123.004	9.15783	122.953	9.17163	123.066	9.1453	122.992	0.02137	0.05111	0.02633	0.07433	-0.00496	-0.02322				67	9.14492	123.008	9.14572	123.051	9.0555	123.834	9.06415	123.687	-0.0008	-0.04241	-0.00865	0.14681	-0.10922	-0.18922
	68																		68
	69	9.07708	122.653	9.05368	122.515	9.11625	122.572	9.0803	122.43	0.0234	0.13829	0.03595	0.14156	-0.01255	-0.00327				69	9.07894	122.608	9.0513	122.54	9.02597	123.28	8.99915	123.125	0.02764	0.06819	0.02682	0.15478	-0.00659	-0.08659
	70																		70
	71	9.2254	117.551	9.22446	117.546	9.33202	118.121	9.3343	118.102	0.00094	0.00514	-0.00228	0.01926	0.00322	-0.01412				71	9.21923	117.496	9.26683	117.651	9.25054	118.847	9.25315	118.797	-0.0476	-0.15565	-0.00261	0.05037	-0.12602	-0.20602	YES
	72	7.29391	115.874	7.2933	115.901	7.20031	115.317	7.2013	115.32	0.00061	-0.02673	-0.00099	-0.00332	0.0016	-0.02341				72	7.28439	115.897	7.29481	115.973	7.10928	116.031	7.12015	116.015	-0.01042	-0.07567	-0.01087	0.01589	-0.01156	-0.09156
	73	7.77164	114.766	7.77431	114.719	7.80584	114.965	7.8123	114.945	-0.00267	0.04757	-0.00646	0.01962	0.00379	0.02795				73	7.76892	114.713	7.77845	114.636	7.71845	115.69	7.73115	115.64	-0.00953	0.07629	-0.0127	0.04943	0.10686	0.02686
	74	7.15351	116.827	7.14497	116.677	7.11532	116.601	7.1023	116.225	0.00854	0.15018	0.01302	0.37591	-0.00448	-0.22573				74	7.14399	116.665	7.13994	116.7	7.02323	117.01	7.02115	116.92	0.00405	-0.03464	0.00208	0.09	-0.04464	-0.12464
	75	8.43723	126.362	8.42177	126.268	8.4366	126.264	8.4263	126.166	0.01546	0.09368	0.0103	0.09802	0.00516	-0.00434				75	8.42775	126.249	8.41629	126.409	8.34478	126.81	8.34515	126.861	0.01146	-0.16001	-0.00037	-0.05127	-0.02874	-0.10874
	76	7.95897	125.465	7.98335	125.441	7.93348	124.807	7.9503	124.801	-0.02438	0.02391	-0.01682	0.00575	-0.00756	0.01816				76	7.97571	125.6	7.98193	125.589	7.8556	125.68	7.86915	125.496	-0.00622	0.01073	-0.01355	0.18373	-0.093	-0.173
	77	9.03786	122.954	9.03231	122.858	9.02323	122.632	9.0173	122.556	0.00555	0.09588	0.00593	0.07595	-0.00038	0.01993				77	9.09569	122.594	9.02225	122.901	9.0057	122.966	8.93615	123.251	0.07344	-0.30755	0.06955	-0.28518	0.05763	-0.02237
	78	9.73997	129.972	9.75285	130.384	9.79104	130.374	9.8163	130.749	-0.01288	-0.41195	-0.02526	-0.37551	0.01238	-0.03644				78	9.78825	130.22	9.76198	130.545	9.76904	131.311	9.73515	131.444	0.02627	-0.32486	0.03389	-0.13276	-0.1121	-0.1921
	79	9.58679	122.882	9.59426	122.431	9.53541	122.591	9.5263	122.187	-0.00747	0.45161	0.00911	0.40359	-0.01658	0.04802				79	9.43576	122.161	9.58839	122.561	9.35278	122.423	9.44515	122.882	-0.15263	-0.39972	-0.09237	-0.45864	0.13892	0.05892	YES
	80	7.34168	115.123	7.35052	115.149	7.30845	114.903	7.3223	115.064	-0.00884	-0.02594	-0.01385	-0.1608	0.00501	0.13486				80	7.37198	115.424	7.34272	115.129	7.28561	116.196	7.24115	115.759	0.02926	0.29494	0.04446	0.43671	-0.06177	-0.14177
	81	10.2806	110.297	9.85246	109.605	10.2675	110.486	9.8333	109.723	0.42811	0.69187	0.43422	0.76256	-0.00611	-0.07069				81	9.47964	108.293	9.86604	109.684	9.36349	108.999	9.75215	110.418	-0.3864	-1.39045	-0.38866	-1.41898	0.10853	0.02853
	82	6.9039	116.049	6.84651	115.851	6.85322	115.951	6.7973	115.809	0.05739	0.19807	0.05592	0.14161	0.00147	0.05646				82	6.67082	115.631	6.84465	115.85	6.5835	116.463	6.71615	116.504	-0.17383	-0.21918	-0.13265	-0.04087	-0.09831	-0.17831	YES
	83	7.92394	105.094	7.43082	105.265	8.01601	106.094	7.6063	105.953	0.49312	-0.17114	0.40971	0.14121	0.08341	-0.31235	YES	YES		83	7.999	106.078	7.44013	105.366	7.84068	107.056	7.52515	106.648	0.55887	0.71138	0.31553	0.40833	0.38305	0.30305	YES	YES
	84	8.63707	119.064	8.42625	118.612	8.30666	118.392	8.0793	117.684	0.21082	0.45196	0.22736	0.70783	-0.01654	-0.25587				84	8.21451	116.86	8.41805	118.585	7.86335	117.112	7.99815	118.379	-0.20354	-1.72509	-0.1348	-1.26677	-0.37832	-0.45832	YES	YES
	85	8.34933	111.963	8.32308	112.182	8.99407	113.063	8.9323	113.356	0.02625	-0.21934	0.06177	-0.29269	-0.03552	0.07335				85	8.35018	112.421	8.32524	112.239	8.78454	114.091	8.85115	114.051	0.02494	0.1827	-0.06661	0.04028	0.22242	0.14242	YES	YES
	86	8.64328	120.567	8.62822	120.636	8.70521	120.316	8.7263	120.431	0.01506	-0.06879	-0.02109	-0.11558	0.03615	0.04679				86	8.63183	120.819	8.63349	120.721	8.63393	121.332	8.64515	121.126	-0.00166	0.09831	-0.01122	0.20611	-0.0278	-0.1078
	87	7.9468	115.884	7.9856	116.078	7.90453	116.011	7.9403	116.119	-0.0388	-0.19394	-0.03577	-0.10853	-0.00303	-0.08541				87	8.01098	116.25	7.98522	116.185	7.87219	117.094	7.85915	116.814	0.02576	0.06562	0.01304	0.28028	-0.13466	-0.21466
	88	7.35836	117.098	7.35232	117.11	7.56946	117.602	7.5593	117.508	0.00604	-0.01226	0.01016	0.09421	-0.00412	-0.10647				88	7.33232	116.676	7.35346	117.207	7.48971	117.831	7.47815	118.203	-0.02114	-0.53075	0.01156	-0.37233	-0.07842	-0.15842
	89	8.3073	121.526	8.29906	121.166	8.53924	121.733	8.5053	121.398	0.00824	0.35971	0.03394	0.33524	-0.0257	0.02447				89	8.37812	123.515	8.3009	121.291	8.57107	125.283	8.42415	122.093	0.07722	2.22416	0.14692	3.18942	-0.88526	-0.96526	YES	YES
	90	7.21718	114.232	7.37263	114.69	7.28892	114.743	7.3753	115.008	-0.15545	-0.45741	-0.08638	-0.26531	-0.06907	-0.1921	YES			90	7.30138	115.334	7.3722	114.756	7.23852	116.733	7.29415	115.703	-0.07082	0.57743	-0.05563	1.03009	-0.37266	-0.45266		YES
	91	8.24137	115.664	8.24604	116.071	8.2033	115.301			-0.00467	-0.40793								91	8.08075	115.832	8.23944	116.196	8.01168	116.569			-0.15869	-0.36372
	92					9.03272	117.097	9.0783	117.05			-0.04558	0.04724						92					8.52518	116.532	8.99715	117.745			-0.47197	-1.21302
	93							6.7763	114.82										93					6.92583	116.081	6.69515	115.515			0.23068	0.5656
	94			7.16868	103.692	6.87685	102.693	7.0853	103.495			-0.20845	-0.80167						94			7.19228	103.813	7.17002	104.203	7.00415	104.19			0.16587	0.01248
	95			7.62242	111.168			7.5903	111.496										95			7.63379	111.286			7.50915	112.191
	96			8.21678	120.736	8.02921	122.397												96			8.21969	120.651
	97					8.51257	127.564												97
	98					8.52575	122.378												98
	99																		99
	100			8.55099	110.43														100	8.48104	110.629	8.57465	110.656					-0.09361	-0.02751
	101			7.82589	115.868														101	7.89437	115.883	7.83194	115.919					0.06243	-0.03657
	102			8.06227	121.042														102	8.00644	121.224	8.05612	121.096					-0.04968	0.12774
	103			7.83947	120.51			7.8413	120.431										103	7.85167	120.424	7.84744	120.595	7.76143	121.171	7.76015	121.126	0.00423	-0.17099	0.00128	0.04514	-0.13613	-0.21613
	104							8.2503	120.123										104					8.16815	120.847	8.16915	120.818			-0.001	0.02863
	105	7.90189	117.11	7.90984	117.111			7.9343	117.142	-0.00795	-0.00103								105	8.08915	117.602	7.93276	117.23			7.85315	117.837	0.15639	0.37192
	106	8.14025	119.436	8.05046	119.357	8.15505	119.645	8.0293	119.409	0.08979	0.07945	0.12575	0.23578	-0.03596	-0.15633				106	8.0149	119.354	8.03991	119.441	7.91831	120.148	7.94815	120.104	-0.02501	-0.08742	-0.02984	0.04389	-0.05131	-0.13131
	107	7.68609	123.198	7.69183	123.796	7.65729	122.933	7.6833	123.819	-0.00574	-0.59776	-0.02601	-0.88615	0.02027	0.28839		YES		107	7.69421	123.762	7.69855	123.919	7.60353	124.511	7.60215	124.514	-0.00434	-0.15707	0.00138	-0.00311	-0.07396	-0.15396
	108			8.23662	120.024	8.04463	119.102	8.2503	119.943			-0.20567	-0.84099						108	8.26035	120.04	8.25573	119.979	8.18176	120.904	8.16915	120.638	0.00462	0.06118	0.01261	0.26637	-0.12519	-0.20519
	109	7.92216	115.391	7.76904	115.576	7.93492	115.156	7.7473	115.551	0.15312	-0.18532	0.18762	-0.3947	-0.0345	0.20938				109	7.77329	115.572	7.76319	115.633	7.68533	116.289	7.66615	116.246	0.0101	-0.06139	0.01918	0.04272	-0.02411	-0.10411
	110	7.43568	122.012	7.33601	122.142	7.47277	121.924	7.3263	122.126	0.09967	-0.12945	0.14647	-0.2022	-0.0468	0.07275				110	7.33249	122.1	7.33082	122.161	7.24136	122.81	7.24515	122.821	0.00167	-0.06133	-0.00379	-0.01136	0.03003	-0.04997
	111	7.70283	106.426	7.61597	105.958	7.71963	106.61	7.6033	106.085	0.08686	0.46768	0.11633	0.52494	-0.02947	-0.05726				111	7.61078	105.897	7.6183	105.93	7.52176	106.655	7.52215	106.78	-0.00752	-0.03294	-0.00039	-0.12547	0.17253	0.09253
	112	7.93589	122.867	7.95853	122.875	7.90887	122.849	7.9623	122.842	-0.02264	-0.00877	-0.05343	0.00694	0.03079	-0.01571				112	7.95739	122.888	7.95799	122.846	7.87611	123.592	7.88115	123.537	-0.0006	0.0423	-0.00504	0.05469	0.06761	-0.01239
	113			7.94372	117.963	8.15447	118.955	7.9343	117.904			0.22017	1.05088						113	7.94708	118.014	7.9382	117.954	7.86188	118.709	7.85315	118.599	0.00888	0.06004	0.00873	0.11034	0.0297	-0.0503
	114							7.9553	121.093										114	7.95984	121.144					7.87415	121.788
	115			8.59215	114.084	8.53161	116.177	8.5783	113.823			-0.04669	2.35421						115	8.58979	113.969	8.59073	114.046	8.50211	114.495	8.49715	114.518	-0.00094	-0.07691	0.00496	-0.02264	0.02573	-0.05427
	116			7.97825	120.223	8.06236	120.139	7.9763	120.108			0.08606	0.03087						116	7.97872	120.143	7.97229	120.1	7.89051	120.913	7.89515	120.803	0.00643	0.04286	-0.00464	0.10958	0.01328	-0.06672
	117			7.74612	119.174			7.7363	119.275										117	7.74249	119.113	7.74321	119.288	7.65517	119.892	7.65515	119.97	-0.00072	-0.1744	2e-05	-0.07853	-0.01587	-0.09587
	118			7.90143	109.251			7.8803	109.225										118	7.96621	109.411	7.91081	109.365	7.86003	110.074	7.79915	109.92	0.0554	0.04616	0.06088	0.1535	-0.02734	-0.10734
	119			7.98295	120.175	7.90416	119.451	7.9883	120.261			-0.08414	-0.81021						119	7.98965	120.16	7.98695	120.124	7.90646	120.939	7.90715	120.956	0.0027	0.03617	-0.00069	-0.01744	0.13361	0.05361
	120			7.30835	115.408	7.28436	115.897	7.2883	115.28			-0.00394	0.61737						120	7.32041	115.387	7.29397	115.305	7.22255	116.116	7.20715	115.975	0.02644	0.08203	0.0154	0.14107	0.02096	-0.05904
	121			7.64702	105.655	7.92313	107.745	7.6413	105.642			0.28183	2.10267						121	7.65601	105.673	7.63819	105.598	7.56556	106.385	7.56015	106.337	0.01782	0.07518	0.00541	0.04783	0.10735	0.02735
	122			6.64666	108.215			6.6303	108.053										122	6.64298	107.881	6.61886	107.838	6.5471	108.609	6.54915	108.748	0.02412	0.04311	-0.00205	-0.13935	0.26246	0.18246		YES
	123			8.78961	108.235			8.7923	108.183										123	8.79032	108.309	8.7985	108.274	8.71636	109.097	8.71115	108.878	-0.00818	0.03507	0.00521	0.21873	-0.10366	-0.18366
	124			8.97088	123.744			8.9703	123.75										124	9.23288	123.395	9.00892	123.766	9.18592	124.159	8.88915	124.445	0.22396	-0.37083	0.29677	-0.28587	-0.00496	-0.08496	YES
	125			7.22206	109.623			7.1843	109.528										125	7.3283	110.081	7.21384	109.574	7.21823	110.801	7.10315	110.223	0.11446	0.50771	0.11508	0.57759	0.01012	-0.06988
	126	7.92365	114.142	8.03803	113.79	7.57488	111.981	8.0343	113.662	-0.11438	0.35172	-0.45942	-1.68094	0.34504	2.03266	YES	YES		126	8.02953	113.625	8.04354	113.843	7.94075	114.25	7.95315	114.357	-0.01401	-0.21862	-0.0124	-0.10678	-0.03184	-0.11184
	127	7.64829	122.45	7.56044	122.801	7.64696	122.3	7.5503	122.848	0.08785	-0.35116	0.09666	-0.54782	-0.00881	0.19666				127	7.71078	122.668	7.5625	123.007	7.64302	123.455	7.46915	123.543	0.14828	-0.33902	0.17387	-0.08842	-0.1706	-0.2506
	128	7.60939	118.208	7.43091	117.964	7.62	118.406	7.4063	118.091	0.17848	0.24406	0.2137	0.31502	-0.03522	-0.07096				128	7.42286	118.513	7.43453	118.111	7.3317	119.409	7.32515	118.786	-0.01167	0.40129	0.00655	0.62269	-0.1414	-0.2214
	129	7.99471	117.583	7.99333	117.594	8.00499	117.736	8.0133	117.715	0.00138	-0.01059	-0.00831	0.02047	0.00969	-0.03106				129	7.89764	117.395	8.00053	117.7	7.81903	118.212	7.93215	118.41	-0.10289	-0.30512	-0.11312	-0.19777	-0.02735	-0.10735
	130	6.7862	103.345	6.82597	103.552	6.79127	103.451	6.8303	103.57	-0.03977	-0.20706	-0.03903	-0.1189	-0.00074	-0.08816				130	6.95913	104.331	6.83563	103.515	6.89321	105.166	6.74915	104.265	0.1235	0.81622	0.14406	0.90081	-0.00459	-0.08459
	131	7.63877	124.399	7.66623	124.427	7.6747	124.389	7.6813	124.498	-0.02746	-0.02786	-0.0066	-0.10861	-0.02086	0.08075				131	7.77259	124.444	7.66292	124.528	7.70894	125.182	7.60015	125.193	0.10967	-0.08419	0.10879	-0.01129	0.0071	-0.0729
	132	8.2385	117.639	8.20039	117.326	8.23738	117.573	8.1853	117.144	0.03811	0.31306	0.05208	0.42849	-0.01397	-0.11543				132	8.14618	116.785	8.19735	117.391	8.0536	117.424	8.10415	117.839	-0.05117	-0.60645	-0.05055	-0.41525	-0.1112	-0.1912
	133	7.49905	114.854	7.4962	114.887	7.49788	114.835	7.4973	114.839	0.00285	-0.03309	0.00058	-0.00459	0.00227	-0.0285				133	7.47758	115.259	7.50495	114.984	7.38804	116.013	7.41615	115.534	-0.02737	0.27523	-0.02811	0.47873	-0.1235	-0.2035
	134	8.6122	121.732	8.63065	121.457	8.6274	121.617	8.6793	121.425	-0.01845	0.27459	-0.0519	0.19141	0.03345	0.08318				134	8.57717	121.404	8.63481	121.587	8.53603	122.212	8.59815	122.12	-0.05764	-0.18382	-0.06212	0.09234	-0.19616	-0.27616
	135	8.7633	122.946	8.76833	122.939	8.80917	122.944	8.8253	123.032	-0.00503	0.00695	-0.01613	-0.08828	0.0111	0.09523				135	8.78835	122.884	8.75402	123.07	8.7767	123.644	8.74415	123.727	0.03433	-0.18566	0.03255	-0.08351	-0.02215	-0.10215
	136	10.3867	125.136	10.3959	125.099	10.3971	125.368	10.4103	125.386	-0.00922	0.03702	-0.01317	-0.01776	0.00395	0.05478				136	10.2786	124.297	10.4024	125.21	10.1742	125.243	10.3292	126.081	-0.12379	-0.91296	-0.15494	-0.83788	0.00492	-0.07508
	137	9.58823	129.677	9.62705	129.728	9.53658	129.942	9.5783	130.138	-0.03882	-0.05182	-0.04172	-0.19574	0.0029	0.14392				137	9.60613	129.528	9.63333	129.914	9.46596	130.573	9.49715	130.833	-0.0272	-0.38599	-0.03119	-0.2604	-0.04559	-0.12559
	138	9.10712	119.523	9.10042	119.414	9.19339	119.349	9.1853	119.234	0.0067	0.10856	0.00809	0.11442	-0.00139	-0.00586				138	9.02534	119.221	9.09577	119.508	9.00931	119.908	9.10415	119.929	-0.07043	-0.28796	-0.09484	-0.02159	-0.18637	-0.26637
	139	9.30209	126.181	9.20638	126.051	9.38287	127.403	9.2953	127.171	0.09571	0.12997	0.08757	0.23195	0.00814	-0.10198				139	9.24179	126.103	9.20461	126.09	9.23477	127.827	9.21415	127.866	0.03718	0.01296	0.02062	-0.03908	0.13204	0.05204
	140	9.52338	130	9.5028	129.913	9.26244	122.924	9.2543	123.206	0.02058	0.08663	0.00814	-0.28185	0.01244	0.36848		YES		140	9.64776	130.01	9.51137	130.068	9.26849	124.174	9.17315	123.901	0.13639	-0.05716	0.09534	0.27315	-0.25031	-0.33031	YES	YES
	141	10.4648	125.226	10.4648	125.112	10.3615	126.532	10.3293	126.365	-2e-05	0.11428	0.03223	0.16646	-0.03225	-0.05218				141	10.3375	124.788	10.4742	125.263	10.1295	127.009	10.2482	127.06	-0.13673	-0.47483	-0.1187	-0.05118	-0.34365	-0.42365		YES
	142	8.97394	116.378	8.90728	116.373	8.21512	116.04	8.2033	116.082	0.06666	0.00469	0.01182	-0.04249	0.05484	0.04718	YES			142	8.88248	116.318	8.91319	116.394	8.17624	116.888	8.12215	116.777	-0.03071	-0.07601	0.05409	0.11086	-0.10687	-0.18687	YES
	143	8.25663	122.147	8.23875	122.194	7.96154	120.898	7.9623	121.138	0.01788	-0.04714	-0.00076	-0.24039	0.01864	0.19325				143	8.23816	121.981	8.24307	122.157	7.85384	121.571	7.88115	121.833	-0.00491	-0.17593	-0.02731	-0.26211	0.16618	0.08618
	144	9.11671	117.029	9.13403	117.17	9.06331	116.051	9.0813	116.229	-0.01732	-0.14121	-0.01799	-0.17852	0.00067	0.03731				144	9.19393	117.364	9.14779	117.273	9.0232	117.076	9.00015	116.924	0.04614	0.09128	0.02305	0.15229	0.01899	-0.06101
	145	8.27306	119.254	8.2867	119.226	8.32112	119.446	8.3333	119.467	-0.01364	0.02787	-0.01218	-0.02146	-0.00146	0.04933				145	8.31148	119.423	8.31569	119.373	8.28143	120.452	8.25215	120.162	-0.00421	0.04969	0.02928	0.29017	-0.16048	-0.24048
	146	8.52828	125.063	8.52875	124.514	8.62197	125.45	8.6163	125.149	-0.00047	0.549	0.00567	0.30125	-0.00614	0.24775				146	8.46967	124.769	8.52451	124.646	8.45285	125.722	8.53515	125.844	-0.05484	0.12333	-0.0823	-0.12181	0.32514	0.24514		YES
	147	9.12597	116.022	9.15608	116.061	9.12231	115.894	9.1543	115.912	-0.03011	-0.0396	-0.03199	-0.01777	0.00188	-0.02183				147	9.14707	116.005	9.15722	116.155	9.05157	116.614	9.07315	116.607	-0.01015	-0.14969	-0.02158	0.00663	-0.07632	-0.15632
	148	10.2633	134.214	10.2911	134.164					-0.02777	0.05019								148	10.2387	133.792
	149	9.06176	128.305	9.03097	128.382	9.03062	128.447	9.0033	128.59	0.03079	-0.07716	0.02732	-0.14304	0.00347	0.06588				149	8.88124	128.087	9.03253	128.574	8.75673	129.057	8.92215	129.285	-0.15129	-0.48721	-0.16542	-0.22769	-0.17952	-0.25952
	150	8.16167	115.588	8.16369	115.706	8.11998	115.564	8.1433	115.707	-0.00202	-0.11767	-0.02332	-0.14291	0.0213	0.02524				150	8.17942	116.232	8.15691	115.761	8.07381	116.882	8.06215	116.402	0.02251	0.4711	0.01166	0.47963	0.07147	-0.00853
	151	8.55223	124.487	8.53205	124.468	8.52473	124.695	8.5073	124.8	0.02018	0.01846	0.01743	-0.10473	0.00275	0.12319				151	8.54603	123.721	8.52816	124.602	8.44643	124.978	8.42615	125.495	0.01787	-0.88103	0.02028	-0.5167	-0.28433	-0.36433		YES
	152	8.68649	118.052	8.60431	117.993	8.61998	117.807	8.5353	117.43	0.08218	0.05898	0.08468	0.37685	-0.0025	-0.31787		YES		152	8.61595	118.815	8.60722	117.796	8.49068	118.953	8.45415	118.125	0.00873	1.01924	0.03653	0.82781	0.27143	0.19143		YES
	153	8.16528	106.307	8.11738	106.351	8.10513	106.228	8.0503	106.155	0.0479	-0.04324	0.05483	0.07303	-0.00693	-0.11627				153	8.16634	106.44	8.12314	106.287	8.03706	107.116	7.96915	106.85	0.0432	0.15321	0.06791	0.26606	-0.03285	-0.11285
	154	8.31198	106.292	8.3145	106.12	8.29067	106.04	8.3323	105.721	-0.00252	0.17259	-0.04163	0.31906	0.03911	-0.14647				154	8.32512	106.313	8.33199	106.068	8.26558	106.843	8.25115	106.416	-0.00687	0.24486	0.01443	0.42671	-0.10185	-0.18185
	155	7.80246	114.488	7.86855	114.687	7.80991	114.282	7.9033	114.506	-0.06609	-0.199	-0.09339	-0.22387	0.0273	0.02487				155	7.84086	114.766	7.87247	114.624	7.78243	115.32	7.82215	115.201	-0.03161	0.14257	-0.03972	0.11874	0.10383	0.02383
	156	8.63972	118.724	8.65708	118.774	8.63716	118.592	8.7003	118.934	-0.01736	-0.04984	-0.06314	-0.34236	0.04578	0.29252		YES		156	8.61815	118.039	8.66134	118.8	8.56727	118.884	8.61915	119.629	-0.04319	-0.76117	-0.05188	-0.74469	0.06352	-0.01648
	157	8.60706	111.454	8.52415	111.206	8.57475	110.253	8.4913	109.691	0.08291	0.24752	0.08345	0.56182	-0.00054	-0.3143		YES		157	8.50088	111.424	8.51521	111.145	8.40051	110.711	8.41015	110.386	-0.01433	0.27951	-0.00964	0.32461	0.0349	-0.0451
	158	8.98083	121.805	8.98309	121.663	8.98681	120.667	8.9923	120.349	-0.00226	0.14254	-0.00549	0.31762	0.00323	-0.17508				158	8.97552	121.763	8.98114	121.731	8.89226	121.222	8.91115	121.044	-0.00562	0.03131	-0.01889	0.17791	-0.0666	-0.1466
	159	9.26701	124.658	9.26811	124.604	9.2357	124.298	9.2353	124.312	-0.0011	0.05421	0.0004	-0.01363	-0.0015	0.06784				159	9.26881	124.471	9.26744	124.752	9.16981	125.033	9.15415	125.007	0.00137	-0.28107	0.01566	0.02562	-0.22669	-0.30669		YES
	160	9.03344	130.57	9.04181	130.517	8.92846	130.775	8.9673	130.821	-0.00837	0.05282	-0.03884	-0.04575	0.03047	0.09857				160	8.99207	130.294	9.06601	130.723	8.83213	131.426	8.88615	131.516	-0.07394	-0.42908	-0.05402	-0.08962	-0.25946	-0.33946		YES
	161	8.49927	126.333	8.52484	126.371	8.38891	126.537	8.4093	126.487	-0.02557	-0.03828	-0.02039	0.04947	-0.00518	-0.08775				161	8.54622	126.413	8.52348	126.457	8.33552	127.367	8.32815	127.182	0.02274	-0.04423	0.00737	0.18511	-0.14934	-0.22934
	162	8.67375	127.558	8.68337	127.564	8.70576	127.871	8.7193	127.814	-0.00962	-0.00534	-0.01354	0.057	0.00392	-0.06234				162	8.68858	127.499	8.69284	127.703	8.64154	128.555	8.63815	128.509	-0.00426	-0.20389	0.00339	0.04595	-0.16984	-0.24984
	163	8.5195	115.148	8.51131	115.094	8.59199	115.131	8.5863	114.881	0.00819	0.05409	0.00569	0.25018	0.0025	-0.19609				163	8.45936	115.063	8.51782	114.937	8.45356	115.692	8.50515	115.576	-0.05846	0.12651	-0.05159	0.11625	0.09026	0.01026
	164	9.78391	120.947	9.78095	120.949	9.81294	121.057	9.8143	121.089	0.00296	-0.00167	-0.00136	-0.03231	0.00432	0.03064				164	9.70723	120.755	9.78158	121.026	9.66625	121.672	9.73315	121.784	-0.07435	-0.27029	-0.0669	-0.11241	-0.07788	-0.15788
	165	8.6702	120.334	8.67749	120.355	8.73044	120.248	8.7543	120.279	-0.00729	-0.02095	-0.02386	-0.03083	0.01657	0.00988				165	8.67442	120.245	8.6976	120.41	8.65351	120.938	8.67315	120.974	-0.02318	-0.16579	-0.01964	-0.03634	-0.04945	-0.12945
	166	8.63417	121.802	8.63394	121.808	8.56536	121.168	8.5533	120.939	0.00023	-0.00545	0.01206	0.22842	-0.01183	-0.23387				166	8.62742	121.739	8.64678	121.89	8.4779	121.934	8.47215	121.634	-0.01936	-0.1507	0.00575	0.29977	-0.37047	-0.45047		YES
	167			8.30082	120.325	8.49247	123.226	8.4533	122.86			0.03917	0.36548						167			8.25839	120.211	8.36579	123.556	8.37215	123.555			-0.00636	0.00058
	168	8.49878	114.234	8.48689	114.128	8.33228	114.013	8.3213	113.999	0.01189	0.1064	0.01098	0.0135	0.00091	0.0929				168	8.53374	114.41	8.50743	114.276	8.23594	114.682	8.24015	114.694	0.02631	0.13392	-0.00421	-0.0125	0.22642	0.14642		YES
	169					7.27588	118.563	7.3023	118.647			-0.02642	-0.08413						169					7.23286	119.291	7.22115	119.342			0.01171	-0.05098
	170	9.22708	115.531	9.20144	115.503	9.26947	116.016	9.2553	116.018	0.02564	0.02724	0.01417	-0.00214	0.01147	0.02938				170	9.27058	115.137	9.20799	115.615	9.22739	116.489	9.17415	116.713	0.06259	-0.47753	0.05324	-0.2245	-0.17303	-0.25303
	171	7.68007	115.714	7.7535	116.323	7.69803	115.514	7.7783	116.053	-0.07343	-0.6097	-0.08027	-0.5391	0.00684	-0.0706				171	7.58579	115.405	7.7448	116.29	7.56668	115.917	7.69715	116.748	-0.15901	-0.88484	-0.13047	-0.83155	0.02671	-0.05329
	172	9.99516	126.511	9.95752	126.053	9.97463	125.395	9.9433	124.957	0.03764	0.45751	0.03133	0.43746	0.00631	0.02005				172	9.95079	127.324	9.95702	126.15	9.85776	127.024	9.86215	125.652	-0.00623	1.17434	-0.00439	1.37203	-0.11769	-0.19769
	173	9.20893	127.927	9.15923	127.545	9.14148	128.55	9.1083	128.024	0.0497	0.38187	0.03318	0.52583	0.01652	-0.14396				173	9.14199	128.682	9.16279	127.721	9.00256	130.031	9.02715	128.719	-0.0208	0.96105	-0.02459	1.31231	-0.27126	-0.35126		YES
	174	9.56549	122.803	9.57957	122.997	9.57646	124.614	9.6123	124.899	-0.01408	-0.19428	-0.03584	-0.28542	0.02176	0.09114				174	9.55599	122.152	9.57874	123.139	9.50445	124.783	9.53115	125.594	-0.02275	-0.98739	-0.0267	-0.81135	-0.09604	-0.17604
	175	8.65918	124.376	8.65847	124.373	8.70027	125.217	8.7063	125.291	0.00071	0.0036	-0.00603	-0.07436	0.00674	0.07796				175	8.7353	124.579	8.6632	124.603	8.69673	126.267	8.62515	125.986	0.0721	-0.02436	0.07158	0.28134	-0.2257	-0.3057		YES
	176	8.14216	124.038	8.10884	124.037	8.09519	123.52	8.0773	123.565	0.03332	0.00127	0.01789	-0.04486	0.01543	0.04613				176	8.11639	123.931	8.09391	124.136	7.99739	124.131	7.99615	124.26	0.02248	-0.20504	0.00124	-0.12872	0.00368	-0.07632
	177	7.70341	122.123	7.63736	122.027	7.76086	121.752	7.6803	121.595	0.06605	0.09593	0.08056	0.15662	-0.01451	-0.06069				177	7.65628	121.998	7.6325	122.148	7.62455	122.38	7.59915	122.29	0.02378	-0.14946	0.0254	0.08953	-0.15899	-0.23899
	178	8.35186	119.842	8.38406	119.857	8.36783	119.753	8.4123	119.814	-0.0322	-0.01554	-0.04447	-0.06082	0.01227	0.04528				178	8.40123	119.845	8.38872	119.992	8.33979	120.513	8.33115	120.509	0.01251	-0.14679	0.00864	0.00364	-0.07043	-0.15043
	179	8.59661	118.86	8.59614	118.811	8.58808	118.827	8.5913	118.778	0.00047	0.04903	-0.00322	0.04845	0.00369	0.00058				179	8.59504	118.774	8.60772	118.925	8.50779	119.472	8.51015	119.473	-0.01268	-0.15119	-0.00236	-0.00085	-0.07034	-0.15034
	180	8.36685	113.771	8.36742	113.797	8.37401	113.692	8.3693	113.703	-0.00057	-0.02593	0.00471	-0.0112	-0.00528	-0.01473				180	8.38017	113.768	8.37864	113.86	8.30152	114.464	8.28815	114.398	0.00153	-0.09177	0.01337	0.06574	-0.07751	-0.15751
	181	7.97146	119.572	7.9708	119.583	7.94721	119.598	7.9493	119.601	0.00066	-0.01137	-0.00209	-0.00307	0.00275	-0.0083				181	7.95706	119.611	7.96216	119.561	7.85004	120.391	7.86815	120.296	-0.0051	0.04989	-0.01811	0.09504	0.03485	-0.04515
	182	7.65796	115.078	7.66394	115.057	7.64577	114.965	7.6643	114.899	-0.00598	0.02056	-0.01853	0.06607	0.01255	-0.04551				182	7.67071	115.088	7.67423	115.063	7.58693	115.72	7.58315	115.594	-0.00352	0.02485	0.00378	0.12638	-0.02153	-0.10153
	183	8.63276	120.604	8.63132	120.649	8.62979	120.695	8.6313	120.663	0.00144	-0.04454	-0.00151	0.0315	0.00295	-0.07604				183	8.62543	120.687	8.64398	120.741	8.54406	121.5	8.55015	121.358	-0.01855	-0.05475	-0.00609	0.14144	-0.11619	-0.19619
	184	6.66196	114.18	6.65817	114.187	6.63664	114.153	6.6313	114.188	0.00379	-0.00623	0.00534	-0.03524	-0.00155	0.02901				184	6.67821	114.137	6.65272	114.252	6.56489	114.842	6.55015	114.883	0.02549	-0.11537	0.01474	-0.0409	0.00553	-0.07447
	185	7.27803	110.85	7.27814	110.839	7.2764	110.81	7.2743	110.785	-0.00011	0.01102	0.0021	0.02522	-0.00221	-0.0142				185	7.29319	110.817	7.27025	110.91	7.20701	111.493	7.19315	111.48	0.02294	-0.09337	0.01386	0.01257	-0.02594	-0.10594
	186	7.43576	117.599	7.42628	117.634	7.41887	117.587	7.4073	117.512	0.00948	-0.03507	0.01157	0.0753	-0.00209	-0.11037				186	7.43819	117.704	7.42404	117.641	7.33808	118.41	7.32615	118.207	0.01415	0.06262	0.01193	0.20261	-0.05999	-0.13999
	187	8.95755	126.406	8.9458	126.458	8.93198	126.325	8.9303	126.383	0.01175	-0.05256	0.00168	-0.05821	0.01007	0.00565				187	8.94307	126.401	8.96603	126.613	8.84229	127.071	8.84915	127.078	-0.02296	-0.21221	-0.00686	-0.00709	-0.12512	-0.20512
	188	8.80779	116.123	8.80573	116.113	8.7985	116.124	8.8033	116.113	0.00206	0.01069	-0.0048	0.01049	0.00686	0.0002				188	8.80239	116.088	8.81971	116.192	8.71668	116.853	8.72215	116.808	-0.01732	-0.1047	-0.00547	0.04528	-0.06998	-0.14998
	189	6.85109	119.447	6.85567	119.409	6.85054	119.446	6.8463	119.379	-0.00458	0.03793	0.00424	0.06721	-0.00882	-0.02928				189	6.85968	119.392	6.85452	119.469	6.76679	120.125	6.76515	120.074	0.00516	-0.07725	0.00164	0.05065	-0.0479	-0.1279
	190	8.20293	118.292	8.18789	118.182	8.21251	118.259	8.1993	118.144	0.01504	0.11007	0.01321	0.11514	0.00183	-0.00507				190	8.2078	118.228	8.19696	118.256	8.13517	118.973	8.11815	118.839	0.01084	-0.02774	0.01702	0.13434	-0.08208	-0.16208
	191	8.34051	116.543	8.35848	116.745	8.33625	116.596	8.3573	116.775	-0.01797	-0.20164	-0.02105	-0.17901	0.00308	-0.02263				191	8.36182	116.828	8.36845	116.811	8.27306	117.601	8.27615	117.47	-0.00663	0.01675	-0.00309	0.13136	-0.03461	-0.11461
	192	7.6379	119.403	7.61715	119.234	7.63121	119.376	7.6163	119.214	0.02075	0.16959	0.01491	0.16217	0.00584	0.00742				192	7.61464	119.279	7.62577	119.344	7.52603	120.03	7.53515	119.909	-0.01113	-0.06533	-0.00912	0.12102	-0.10635	-0.18635
	193	8.00233	120.709	7.96666	120.536	7.98171	120.699	7.9613	120.564	0.03567	0.17242	0.02041	0.1348	0.01526	0.03762				193	7.95692	120.514	7.96897	120.626	7.87134	121.308	7.88015	121.259	-0.01205	-0.11126	-0.00881	0.04905	-0.08031	-0.16031
	194	8.34613	119.96	8.33466	119.46	8.35754	119.801	8.3443	119.465	0.01147	0.50065	0.01324	0.33592	-0.00177	0.16473				194	8.34143	119.445	8.33794	119.532	8.26547	120.154	8.26315	120.16	0.00349	-0.08647	0.00232	-0.00585	-0.00062	-0.08062
	195	7.83919	119.088	7.86101	119.261	7.82895	119.137	7.8553	119.269	-0.02182	-0.17311	-0.02635	-0.13197	0.00453	-0.04114				195	7.86774	119.277	7.86579	119.283	7.77539	120.046	7.77415	119.964	0.00195	-0.00635	0.00124	0.08223	-0.00858	-0.08858
	196	7.50587	115.466	7.50615	115.655	7.48514	115.566	7.4983	115.696	-0.00028	-0.18855	-0.01316	-0.13058	0.01288	-0.05797				196	7.49893	115.648	7.50769	115.69	7.40796	116.45	7.41715	116.391	-0.00876	-0.04138	-0.00919	0.05901	-0.02039	-0.10039
	197	7.56665	112.711	7.59192	113.035	7.57117	112.85	7.5903	113.033	-0.02527	-0.32407	-0.01913	-0.1833	-0.00614	-0.14077				197	7.57126	113.084	7.59174	113.009	7.49199	113.823	7.50915	113.728	-0.02048	0.075	-0.01716	0.09456	0.06044	-0.01956
	198	8.29267	115.372	8.24077	115.021	8.25026	115.052	8.2153	114.819	0.0519	0.35032	0.03496	0.233	0.01694	0.11732				198	8.21916	114.864	8.25656	114.984	8.11659	115.416	8.13415	115.514	-0.0374	-0.11928	-0.01756	-0.09858	0.0593	-0.0207
	199	7.94729	121.168	7.94779	121.134	7.89223	121.134	7.9373	121.099	-0.0005	0.03343	-0.04507	0.03462	0.04457	-0.00119				199	7.94551	121.108	7.93306	121.191	7.84429	121.859	7.85615	121.794	0.01245	-0.08243	-0.01186	0.06515	-0.06758	-0.14758
	200	7.93461	114.422	7.95379	114.51	7.92483	114.271	7.9543	114.483	-0.01918	-0.08781	-0.02947	-0.21174	0.01029	0.12393				200	7.91886	114.383	7.96434	114.337	7.83978	115.073	7.87315	115.178	-0.04548	0.04583	-0.03337	-0.10552	0.23135	0.15135		YES
	201	7.12843	122.218	7.15037	122.087	7.12028	122.21	7.1543	122.087	-0.02194	0.13072	-0.03402	0.12293	0.01208	0.00779				201	7.13743	122.071	7.13355	122.168	7.04811	122.879	7.07315	122.782	0.00388	-0.0967	-0.02504	0.09653	-0.11323	-0.19323
	202	8.90558	129.659	8.88694	129.415	8.914	129.662	8.8863	129.378	0.01864	0.24413	0.0277	0.28367	-0.00906	-0.03954				202	8.9296	129.552	8.90637	129.614	8.8508	130.289	8.80515	130.073	0.02323	-0.06114	0.04565	0.21639	-0.19753	-0.27753
	203	6.58768	116.551	6.60433	116.478	6.57298	116.538	6.5983	116.441	-0.01665	0.07326	-0.02532	0.09725	0.00867	-0.02399				203	6.58989	116.468	6.60439	116.463	6.50173	117.188	6.51715	117.136	-0.0145	0.00534	-0.01542	0.05222	0.03312	-0.04688
	204																		204
	205	8.01781	121.67	7.99093	121.349	7.99476	121.362	7.9683	121.052	0.02688	0.3207	0.02646	0.30999	0.00042	0.01071				205	8.00801	121.545	7.99821	121.388	7.91148	122.022	7.88715	121.747	0.0098	0.15706	0.02433	0.2746	-0.03754	-0.11754
	206	9.16532	127.654	9.22749	127.617	9.18882	127.71	9.2503	127.676	-0.06217	0.03647	-0.06148	0.03362	-0.00069	0.00285				206	9.21705	127.459	9.23829	127.71	9.15262	128.272	9.16915	128.371	-0.02124	-0.25012	-0.01653	-0.09873	-0.07139	-0.15139
	207	8.63925	127.236	8.63073	127	8.68698	127.48	8.6863	127.199	0.00852	0.23564	0.00068	0.28132	0.00784	-0.04568				207	8.62527	127.058	8.64217	127.098	8.59906	128.04	8.60515	127.894	-0.0169	-0.0398	-0.00609	0.1459	-0.1057	-0.1857
	208	8.67389	129.915	8.68143	130.05	8.74375	129.094	8.7493	129.201	-0.00754	-0.13531	-0.00555	-0.10717	-0.00199	-0.02814				208	8.64011	130.018	8.67588	130.147	8.62946	129.886	8.66815	129.896	-0.03577	-0.12897	-0.03869	-0.00987	-0.0391	-0.1191
	209	7.99542	120.489	8.00484	120.511	8.0901	122.801	8.1083	122.703	-0.00942	-0.02196	-0.0182	0.09799	0.00878	-0.11995				209	8.00169	120.568	8.0077	120.52	8.01376	123.495	8.02715	123.398	-0.00601	0.04846	-0.01339	0.09726	0.0312	-0.0488
	210	7.90248	122.947	7.8989	122.952	7.88145	122.886	7.8823	122.87	0.00358	-0.00451	-0.00085	0.01593	0.00443	-0.02044				210	7.89305	122.933	7.8933	122.964	7.79583	123.594	7.80115	123.565	-0.00025	-0.03117	-0.00532	0.02908	0.01975	-0.06025

## Sheet: Fig. 5D
Fig. 5D: Western blot was developped 20160619 with a-GFP
Western blot was developped 20160619 with a-HA antibodies

## Sheet: Fig. 6A
gene_name	protein_id	description	sample	x	x.name	y	y.name	comparison	hit_annotation	classification	label
STI1	P15705	Heat shock protein STI1 OS=Saccharomyces cerevisiae (strain ATCC 204508 / S288c) GN=STI1 PE=1 SV=1	pulldown non-heat shock	3.17697	Hsc_GFP_vs_Hsc	3.90705	Hsp_GFP_vs_Hsp	Hsc_GFP_vs_Hsc_vs_Hsp_GFP_vs_Hsp	no hit	Common interactor	0
HEM15	P16622	Ferrochelatase, mitochondrial OS=Saccharomyces cerevisiae (strain ATCC 204508 / S288c) GN=HEM15 PE=1 SV=1	pulldown non-heat shock	2.74526	Hsc_GFP_vs_Hsc	2.54213	Hsp_GFP_vs_Hsp	Hsc_GFP_vs_Hsc_vs_Hsp_GFP_vs_Hsp	no hit	Common interactor	0
YDR341C	Q05506	Arginine--tRNA ligase, cytoplasmic OS=Saccharomyces cerevisiae (strain ATCC 204508 / S288c) GN=YDR341C PE=1 SV=1	pulldown non-heat shock	2.53849	Hsc_GFP_vs_Hsc	2.48532	Hsp_GFP_vs_Hsp	Hsc_GFP_vs_Hsc_vs_Hsp_GFP_vs_Hsp	no hit	Common interactor	0
AYR1	P40471	NADPH-dependent 1-acyldihydroxyacetone phosphate reductase OS=Saccharomyces cerevisiae (strain ATCC 204508 / S288c) GN=AYR1 PE=1 SV=1	pulldown non-heat shock	2.42106	Hsc_GFP_vs_Hsc	2.57975	Hsp_GFP_vs_Hsp	Hsc_GFP_vs_Hsc_vs_Hsp_GFP_vs_Hsp	no hit	Common interactor	0
LYS12	P40495	Homoisocitrate dehydrogenase, mitochondrial OS=Saccharomyces cerevisiae (strain ATCC 204508 / S288c) GN=LYS12 PE=1 SV=1	pulldown non-heat shock	3.0497	Hsc_GFP_vs_Hsc	2.89206	Hsp_GFP_vs_Hsp	Hsc_GFP_vs_Hsc_vs_Hsp_GFP_vs_Hsp	no hit	Common interactor	0
POR1	P04840	Mitochondrial outer membrane protein porin 1 OS=Saccharomyces cerevisiae (strain ATCC 204508 / S288c) GN=POR1 PE=1 SV=4	pulldown non-heat shock	2.77039	Hsc_GFP_vs_Hsc	2.79065	Hsp_GFP_vs_Hsp	Hsc_GFP_vs_Hsc_vs_Hsp_GFP_vs_Hsp	no hit	Common interactor	0
YKT6	P36015	Synaptobrevin homolog YKT6 OS=Saccharomyces cerevisiae (strain ATCC 204508 / S288c) GN=YKT6 PE=1 SV=1	pulldown non-heat shock	3.00207	Hsc_GFP_vs_Hsc	2.85599	Hsp_GFP_vs_Hsp	Hsc_GFP_vs_Hsc_vs_Hsp_GFP_vs_Hsp	no hit	Common interactor	0
SSA4	P22202	Heat shock protein SSA4 OS=Saccharomyces cerevisiae (strain ATCC 204508 / S288c) GN=SSA4 PE=1 SV=3	pulldown non-heat shock	2.32397	Hsc_GFP_vs_Hsc	2.68629	Hsp_GFP_vs_Hsp	Hsc_GFP_vs_Hsc_vs_Hsp_GFP_vs_Hsp	no hit	Common interactor	0
HOM3	P10869	Aspartokinase OS=Saccharomyces cerevisiae (strain ATCC 204508 / S288c) GN=HOM3 PE=1 SV=2	pulldown non-heat shock	2.8582	Hsc_GFP_vs_Hsc	2.39829	Hsp_GFP_vs_Hsp	Hsc_GFP_vs_Hsc_vs_Hsp_GFP_vs_Hsp	no hit	Common interactor	0
GPM1	P00950	Phosphoglycerate mutase 1 OS=Saccharomyces cerevisiae (strain ATCC 204508 / S288c) GN=GPM1 PE=1 SV=3	pulldown non-heat shock	2.46673	Hsc_GFP_vs_Hsc	2.39528	Hsp_GFP_vs_Hsp	Hsc_GFP_vs_Hsc_vs_Hsp_GFP_vs_Hsp	no hit	Common interactor	0
TIF1	P10081	ATP-dependent RNA helicase eIF4A OS=Saccharomyces cerevisiae (strain ATCC 204508 / S288c) GN=TIF1 PE=1 SV=3	pulldown non-heat shock	3.32732	Hsc_GFP_vs_Hsc	3.05569	Hsp_GFP_vs_Hsp	Hsc_GFP_vs_Hsc_vs_Hsp_GFP_vs_Hsp	no hit	Common interactor	0
SGT1	Q08446	Protein SGT1 OS=Saccharomyces cerevisiae (strain ATCC 204508 / S288c) GN=SGT1 PE=1 SV=1	pulldown non-heat shock	3.63524	Hsc_GFP_vs_Hsc	3.38051	Hsp_GFP_vs_Hsp	Hsc_GFP_vs_Hsc_vs_Hsp_GFP_vs_Hsp	no hit	Common interactor	0
AHA1	Q12449	Hsp90 co-chaperone AHA1 OS=Saccharomyces cerevisiae (strain ATCC 204508 / S288c) GN=AHA1 PE=1 SV=1	pulldown non-heat shock	3.74316	Hsc_GFP_vs_Hsc	3.59151	Hsp_GFP_vs_Hsp	Hsc_GFP_vs_Hsc_vs_Hsp_GFP_vs_Hsp	no hit	Common interactor	0
FRS1	P15624	Phenylalanine--tRNA ligase beta subunit OS=Saccharomyces cerevisiae (strain ATCC 204508 / S288c) GN=FRS1 PE=1 SV=3	pulldown non-heat shock	2.37308	Hsc_GFP_vs_Hsc	2.15496	Hsp_GFP_vs_Hsp	Hsc_GFP_vs_Hsc_vs_Hsp_GFP_vs_Hsp	no hit	Common interactor	0
IML2	P47031	Mitochondrial outer membrane protein IML2 OS=Saccharomyces cerevisiae (strain ATCC 204508 / S288c) GN=IML2 PE=1 SV=1	pulldown non-heat shock	2.67015	Hsc_GFP_vs_Hsc	2.40747	Hsp_GFP_vs_Hsp	Hsc_GFP_vs_Hsc_vs_Hsp_GFP_vs_Hsp	no hit	Common interactor	0
CBR1	P38626	NADH-cytochrome b5 reductase 1 OS=Saccharomyces cerevisiae (strain ATCC 204508 / S288c) GN=CBR1 PE=1 SV=2	pulldown non-heat shock	2.39925	Hsc_GFP_vs_Hsc	1.79513	Hsp_GFP_vs_Hsp	Hsc_GFP_vs_Hsc_vs_Hsp_GFP_vs_Hsp	no hit	Common interactor	0
YDR391C	Q04170	Uncharacterized protein YDR391C OS=Saccharomyces cerevisiae (strain ATCC 204508 / S288c) GN=YDR391C PE=1 SV=1	pulldown non-heat shock	3.1793	Hsc_GFP_vs_Hsc	2.9039	Hsp_GFP_vs_Hsp	Hsc_GFP_vs_Hsc_vs_Hsp_GFP_vs_Hsp	no hit	Common interactor	0
YDJ1	P25491	Mitochondrial protein import protein MAS5 OS=Saccharomyces cerevisiae (strain ATCC 204508 / S288c) GN=YDJ1 PE=1 SV=1	pulldown non-heat shock	2.79797	Hsc_GFP_vs_Hsc	2.67661	Hsp_GFP_vs_Hsp	Hsc_GFP_vs_Hsc_vs_Hsp_GFP_vs_Hsp	no hit	Common interactor	0
VMA2	P16140	V-type proton ATPase subunit B OS=Saccharomyces cerevisiae (strain ATCC 204508 / S288c) GN=VMA2 PE=1 SV=2	pulldown non-heat shock	2.64272	Hsc_GFP_vs_Hsc	2.75542	Hsp_GFP_vs_Hsp	Hsc_GFP_vs_Hsc_vs_Hsp_GFP_vs_Hsp	no hit	Common interactor	0
ARP2	P32381	Actin-related protein 2 OS=Saccharomyces cerevisiae (strain ATCC 204508 / S288c) GN=ARP2 PE=1 SV=1	pulldown non-heat shock	2.38318	Hsc_GFP_vs_Hsc	2.36309	Hsp_GFP_vs_Hsp	Hsc_GFP_vs_Hsc_vs_Hsp_GFP_vs_Hsp	no hit	Common interactor	0
IDH2	P28241	Isocitrate dehydrogenase [NAD] subunit 2, mitochondrial OS=Saccharomyces cerevisiae (strain ATCC 204508 / S288c) GN=IDH2 PE=1 SV=1	pulldown non-heat shock	2.604	Hsc_GFP_vs_Hsc	2.28631	Hsp_GFP_vs_Hsp	Hsc_GFP_vs_Hsc_vs_Hsp_GFP_vs_Hsp	no hit	Common interactor	0
HCH1	P53834	Hsp90 co-chaperone HCH1 OS=Saccharomyces cerevisiae (strain ATCC 204508 / S288c) GN=HCH1 PE=1 SV=1	pulldown non-heat shock	3.48247	Hsc_GFP_vs_Hsc	3.67523	Hsp_GFP_vs_Hsp	Hsc_GFP_vs_Hsc_vs_Hsp_GFP_vs_Hsp	no hit	Common interactor	0
RNR4	P49723	Ribonucleoside-diphosphate reductase small chain 2 OS=Saccharomyces cerevisiae (strain ATCC 204508 / S288c) GN=RNR4 PE=1 SV=1	pulldown non-heat shock	2.70181	Hsc_GFP_vs_Hsc	2.86613	Hsp_GFP_vs_Hsp	Hsc_GFP_vs_Hsc_vs_Hsp_GFP_vs_Hsp	no hit	Common interactor	0
VPS4	P52917	Vacuolar protein sorting-associated protein 4 OS=Saccharomyces cerevisiae (strain ATCC 204508 / S288c) GN=VPS4 PE=1 SV=1	pulldown non-heat shock	3.05405	Hsc_GFP_vs_Hsc	2.86038	Hsp_GFP_vs_Hsp	Hsc_GFP_vs_Hsc_vs_Hsp_GFP_vs_Hsp	no hit	Common interactor	0
YPK1	P12688	Serine/threonine-protein kinase YPK1 OS=Saccharomyces cerevisiae (strain ATCC 204508 / S288c) GN=YPK1 PE=1 SV=2	pulldown non-heat shock	2.14011	Hsc_GFP_vs_Hsc	1.78914	Hsp_GFP_vs_Hsp	Hsc_GFP_vs_Hsc_vs_Hsp_GFP_vs_Hsp	no hit	Common interactor	0
TSA1	P34760	Peroxiredoxin TSA1 OS=Saccharomyces cerevisiae (strain ATCC 204508 / S288c) GN=TSA1 PE=1 SV=3	pulldown non-heat shock	2.63898	Hsc_GFP_vs_Hsc	2.67435	Hsp_GFP_vs_Hsp	Hsc_GFP_vs_Hsc_vs_Hsp_GFP_vs_Hsp	no hit	Common interactor	0
GRX3	Q03835	Monothiol glutaredoxin-3 OS=Saccharomyces cerevisiae (strain ATCC 204508 / S288c) GN=GRX3 PE=1 SV=2	pulldown non-heat shock	2.77621	Hsc_GFP_vs_Hsc	2.56942	Hsp_GFP_vs_Hsp	Hsc_GFP_vs_Hsc_vs_Hsp_GFP_vs_Hsp	no hit	Common interactor	0
SLY1	P22213	Protein SLY1 OS=Saccharomyces cerevisiae (strain ATCC 204508 / S288c) GN=SLY1 PE=1 SV=1	pulldown non-heat shock	3.19183	Hsc_GFP_vs_Hsc	3.54607	Hsp_GFP_vs_Hsp	Hsc_GFP_vs_Hsc_vs_Hsp_GFP_vs_Hsp	no hit	Common interactor	0
PHO88	P38264	Inorganic phosphate transport protein PHO88 OS=Saccharomyces cerevisiae (strain ATCC 204508 / S288c) GN=PHO88 PE=1 SV=1	pulldown non-heat shock	3.31676	Hsc_GFP_vs_Hsc	2.83637	Hsp_GFP_vs_Hsp	Hsc_GFP_vs_Hsc_vs_Hsp_GFP_vs_Hsp	no hit	Common interactor	0
SAC6	P32599	Fimbrin OS=Saccharomyces cerevisiae (strain ATCC 204508 / S288c) GN=SAC6 PE=1 SV=1	pulldown non-heat shock	2.56455	Hsc_GFP_vs_Hsc	2.88592	Hsp_GFP_vs_Hsp	Hsc_GFP_vs_Hsc_vs_Hsp_GFP_vs_Hsp	no hit	Common interactor	0
PGK1	P00560	Phosphoglycerate kinase OS=Saccharomyces cerevisiae (strain ATCC 204508 / S288c) GN=PGK1 PE=1 SV=2	pulldown non-heat shock	2.20426	Hsc_GFP_vs_Hsc	1.81167	Hsp_GFP_vs_Hsp	Hsc_GFP_vs_Hsc_vs_Hsp_GFP_vs_Hsp	no hit	Common interactor	0
ALD3	P54114	Aldehyde dehydrogenase [NAD(P)+] 2 OS=Saccharomyces cerevisiae (strain ATCC 204508 / S288c) GN=ALD3 PE=1 SV=1	pulldown non-heat shock	2.71457	Hsc_GFP_vs_Hsc	2.6861	Hsp_GFP_vs_Hsp	Hsc_GFP_vs_Hsc_vs_Hsp_GFP_vs_Hsp	no hit	Common interactor	0
VMA8	P32610	V-type proton ATPase subunit D OS=Saccharomyces cerevisiae (strain ATCC 204508 / S288c) GN=VMA8 PE=1 SV=1	pulldown non-heat shock	3.13808	Hsc_GFP_vs_Hsc	3.0912	Hsp_GFP_vs_Hsp	Hsc_GFP_vs_Hsc_vs_Hsp_GFP_vs_Hsp	no hit	Common interactor	0
RNA1	P11745	Ran GTPase-activating protein 1 OS=Saccharomyces cerevisiae (strain ATCC 204508 / S288c) GN=RNA1 PE=1 SV=2	pulldown non-heat shock	2.39109	Hsc_GFP_vs_Hsc	2.70831	Hsp_GFP_vs_Hsp	Hsc_GFP_vs_Hsc_vs_Hsp_GFP_vs_Hsp	no hit	Common interactor	0
DBP5	P20449	ATP-dependent RNA helicase DBP5 OS=Saccharomyces cerevisiae (strain ATCC 204508 / S288c) GN=DBP5 PE=1 SV=2	pulldown non-heat shock	3.26866	Hsc_GFP_vs_Hsc	2.92768	Hsp_GFP_vs_Hsp	Hsc_GFP_vs_Hsc_vs_Hsp_GFP_vs_Hsp	no hit	Common interactor	0
YNL010W	P53981	Uncharacterized phosphatase YNL010W OS=Saccharomyces cerevisiae (strain ATCC 204508 / S288c) GN=YNL010W PE=1 SV=1	pulldown non-heat shock	2.54823	Hsc_GFP_vs_Hsc	2.5076	Hsp_GFP_vs_Hsp	Hsc_GFP_vs_Hsc_vs_Hsp_GFP_vs_Hsp	no hit	Common interactor	0
HSP26	P15992	Heat shock protein 26 OS=Saccharomyces cerevisiae (strain ATCC 204508 / S288c) GN=HSP26 PE=1 SV=3	pulldown non-heat shock	2.35291	Hsc_GFP_vs_Hsc	3.38878	Hsp_GFP_vs_Hsp	Hsc_GFP_vs_Hsc_vs_Hsp_GFP_vs_Hsp	hit	Common interactor	1
APA1	P16550	Protein APA1 OS=Saccharomyces cerevisiae (strain ATCC 204508 / S288c) GN=APA1 PE=1 SV=4	pulldown non-heat shock	2.15233	Hsc_GFP_vs_Hsc	2.07161	Hsp_GFP_vs_Hsp	Hsc_GFP_vs_Hsc_vs_Hsp_GFP_vs_Hsp	no hit	Common interactor	0
HSP78	P33416	Heat shock protein 78, mitochondrial OS=Saccharomyces cerevisiae (strain ATCC 204508 / S288c) GN=HSP78 PE=1 SV=2	pulldown non-heat shock	2.70806	Hsc_GFP_vs_Hsc	2.95085	Hsp_GFP_vs_Hsp	Hsc_GFP_vs_Hsc_vs_Hsp_GFP_vs_Hsp	no hit	Common interactor	0
VPS1	P21576	Vacuolar protein sorting-associated protein 1 OS=Saccharomyces cerevisiae (strain ATCC 204508 / S288c) GN=VPS1 PE=1 SV=2	pulldown non-heat shock	2.4294	Hsc_GFP_vs_Hsc	2.68406	Hsp_GFP_vs_Hsp	Hsc_GFP_vs_Hsc_vs_Hsp_GFP_vs_Hsp	no hit	Common interactor	0
SBA1	P28707	Co-chaperone protein SBA1 OS=Saccharomyces cerevisiae (strain ATCC 204508 / S288c) GN=SBA1 PE=1 SV=3	pulldown non-heat shock	2.65673	Hsc_GFP_vs_Hsc	3.05871	Hsp_GFP_vs_Hsp	Hsc_GFP_vs_Hsc_vs_Hsp_GFP_vs_Hsp	no hit	Common interactor	0
RPN10	P38886	26S proteasome regulatory subunit RPN10 OS=Saccharomyces cerevisiae (strain ATCC 204508 / S288c) GN=RPN10 PE=1 SV=3	pulldown non-heat shock	1.9029	Hsc_GFP_vs_Hsc	1.92576	Hsp_GFP_vs_Hsp	Hsc_GFP_vs_Hsc_vs_Hsp_GFP_vs_Hsp	no hit	Common interactor	0
FBA1	P14540	Fructose-bisphosphate aldolase OS=Saccharomyces cerevisiae (strain ATCC 204508 / S288c) GN=FBA1 PE=1 SV=3	pulldown non-heat shock	1.9569	Hsc_GFP_vs_Hsc	1.56026	Hsp_GFP_vs_Hsp	Hsc_GFP_vs_Hsc_vs_Hsp_GFP_vs_Hsp	no hit	Common interactor	0
VMA5	P31412	V-type proton ATPase subunit C OS=Saccharomyces cerevisiae (strain ATCC 204508 / S288c) GN=VMA5 PE=1 SV=4	pulldown non-heat shock	3.13844	Hsc_GFP_vs_Hsc	2.95685	Hsp_GFP_vs_Hsp	Hsc_GFP_vs_Hsc_vs_Hsp_GFP_vs_Hsp	no hit	Common interactor	0
QCR2	P07257	Cytochrome b-c1 complex subunit 2, mitochondrial OS=Saccharomyces cerevisiae (strain ATCC 204508 / S288c) GN=QCR2 PE=1 SV=1	pulldown non-heat shock	2.14764	Hsc_GFP_vs_Hsc	2.4198	Hsp_GFP_vs_Hsp	Hsc_GFP_vs_Hsc_vs_Hsp_GFP_vs_Hsp	no hit	Common interactor	0
CYS4	P32582	Cystathionine beta-synthase OS=Saccharomyces cerevisiae (strain ATCC 204508 / S288c) GN=CYS4 PE=1 SV=1	pulldown non-heat shock	2.40681	Hsc_GFP_vs_Hsc	2.57166	Hsp_GFP_vs_Hsp	Hsc_GFP_vs_Hsc_vs_Hsp_GFP_vs_Hsp	no hit	Common interactor	0
CPR6	P53691	Peptidyl-prolyl cis-trans isomerase CPR6 OS=Saccharomyces cerevisiae (strain ATCC 204508 / S288c) GN=CPR6 PE=1 SV=1	pulldown non-heat shock	2.06603	Hsc_GFP_vs_Hsc	2.01737	Hsp_GFP_vs_Hsp	Hsc_GFP_vs_Hsc_vs_Hsp_GFP_vs_Hsp	no hit	Common interactor	0
SPF1	P39986	Manganese-transporting ATPase 1 OS=Saccharomyces cerevisiae (strain ATCC 204508 / S288c) GN=SPF1 PE=1 SV=1	pulldown non-heat shock	2.14054	Hsc_GFP_vs_Hsc	1.84928	Hsp_GFP_vs_Hsp	Hsc_GFP_vs_Hsc_vs_Hsp_GFP_vs_Hsp	no hit	Common interactor	0
FAA1	P30624	Long-chain-fatty-acid--CoA ligase 1 OS=Saccharomyces cerevisiae (strain ATCC 204508 / S288c) GN=FAA1 PE=1 SV=1	pulldown non-heat shock	2.08085	Hsc_GFP_vs_Hsc	2.11265	Hsp_GFP_vs_Hsp	Hsc_GFP_vs_Hsc_vs_Hsp_GFP_vs_Hsp	no hit	Common interactor	0
HSP82	P02829	ATP-dependent molecular chaperone HSP82 OS=Saccharomyces cerevisiae (strain ATCC 204508 / S288c) GN=HSP82 PE=1 SV=1	pulldown non-heat shock	3.96246	Hsc_GFP_vs_Hsc	5.01578	Hsp_GFP_vs_Hsp	Hsc_GFP_vs_Hsc_vs_Hsp_GFP_vs_Hsp	hit	Bait	1
CDC37	P06101	Hsp90 co-chaperone Cdc37 OS=Saccharomyces cerevisiae (strain ATCC 204508 / S288c) GN=CDC37 PE=1 SV=2	pulldown non-heat shock	3.02562	Hsc_GFP_vs_Hsc	3.05552	Hsp_GFP_vs_Hsp	Hsc_GFP_vs_Hsc_vs_Hsp_GFP_vs_Hsp	no hit	Common interactor	0
TSA2	Q04120	Peroxiredoxin TSA2 OS=Saccharomyces cerevisiae (strain ATCC 204508 / S288c) GN=TSA2 PE=1 SV=3	pulldown non-heat shock	2.98216	Hsc_GFP_vs_Hsc	3.05179	Hsp_GFP_vs_Hsp	Hsc_GFP_vs_Hsc_vs_Hsp_GFP_vs_Hsp	no hit	Common interactor	0
SSC1	P0CS90	Heat shock protein SSC1, mitochondrial OS=Saccharomyces cerevisiae (strain ATCC 204508 / S288c) GN=SSC1 PE=1 SV=1	pulldown non-heat shock	1.83525	Hsc_GFP_vs_Hsc	2.09614	Hsp_GFP_vs_Hsp	Hsc_GFP_vs_Hsc_vs_Hsp_GFP_vs_Hsp	no hit	Common interactor	0
MTD1	Q02046	Methylenetetrahydrofolate dehydrogenase [NAD(+)] OS=Saccharomyces cerevisiae (strain ATCC 204508 / S288c) GN=MTD1 PE=1 SV=1	pulldown non-heat shock	3.00474	Hsc_GFP_vs_Hsc	2.92813	Hsp_GFP_vs_Hsp	Hsc_GFP_vs_Hsc_vs_Hsp_GFP_vs_Hsp	no hit	Common interactor	0
LEU2	P04173	3-isopropylmalate dehydrogenase OS=Saccharomyces cerevisiae (strain ATCC 204508 / S288c) GN=LEU2 PE=1 SV=4	pulldown non-heat shock	4.57645	Hsc_GFP_vs_Hsc	4.32102	Hsp_GFP_vs_Hsp	Hsc_GFP_vs_Hsc_vs_Hsp_GFP_vs_Hsp	no hit	Common interactor	0
SUB2	Q07478	ATP-dependent RNA helicase SUB2 OS=Saccharomyces cerevisiae (strain ATCC 204508 / S288c) GN=SUB2 PE=1 SV=1	pulldown non-heat shock	1.95156	Hsc_GFP_vs_Hsc	1.92874	Hsp_GFP_vs_Hsp	Hsc_GFP_vs_Hsc_vs_Hsp_GFP_vs_Hsp	no hit	Common interactor	0
YMR178W	Q03219	Uncharacterized protein YMR178W OS=Saccharomyces cerevisiae (strain ATCC 204508 / S288c) GN=YMR178W PE=1 SV=1	pulldown non-heat shock	1.91662	Hsc_GFP_vs_Hsc	1.57043	Hsp_GFP_vs_Hsp	Hsc_GFP_vs_Hsc_vs_Hsp_GFP_vs_Hsp	no hit	Common interactor	0
MET17	P06106	Homocysteine/cysteine synthase OS=Saccharomyces cerevisiae (strain ATCC 204508 / S288c) GN=MET17 PE=1 SV=3	pulldown non-heat shock	2.20382	Hsc_GFP_vs_Hsc	2.34052	Hsp_GFP_vs_Hsp	Hsc_GFP_vs_Hsc_vs_Hsp_GFP_vs_Hsp	no hit	Common interactor	0
DHH1	P39517	ATP-dependent RNA helicase DHH1 OS=Saccharomyces cerevisiae (strain ATCC 204508 / S288c) GN=DHH1 PE=1 SV=1	pulldown non-heat shock	2.10803	Hsc_GFP_vs_Hsc	1.87003	Hsp_GFP_vs_Hsp	Hsc_GFP_vs_Hsc_vs_Hsp_GFP_vs_Hsp	no hit	Common interactor	0
PRO3	P32263	Pyrroline-5-carboxylate reductase OS=Saccharomyces cerevisiae (strain ATCC 204508 / S288c) GN=PRO3 PE=1 SV=1	pulldown non-heat shock	2.7518	Hsc_GFP_vs_Hsc	2.62092	Hsp_GFP_vs_Hsp	Hsc_GFP_vs_Hsc_vs_Hsp_GFP_vs_Hsp	no hit	Common interactor	0
OLA1	P38219	Obg-like ATPase 1 OS=Saccharomyces cerevisiae (strain ATCC 204508 / S288c) GN=OLA1 PE=1 SV=1	pulldown non-heat shock	1.80868	Hsc_GFP_vs_Hsc	1.56423	Hsp_GFP_vs_Hsp	Hsc_GFP_vs_Hsc_vs_Hsp_GFP_vs_Hsp	no hit	Common interactor	0
YBR139W	P38109	Putative serine carboxypeptidase YBR139W OS=Saccharomyces cerevisiae (strain ATCC 204508 / S288c) GN=YBR139W PE=1 SV=1	pulldown non-heat shock	2.58681	Hsc_GFP_vs_Hsc	2.90992	Hsp_GFP_vs_Hsp	Hsc_GFP_vs_Hsc_vs_Hsp_GFP_vs_Hsp	no hit	Common interactor	0
TUB1	P09733	Tubulin alpha-1 chain OS=Saccharomyces cerevisiae (strain ATCC 204508 / S288c) GN=TUB1 PE=1 SV=2	pulldown non-heat shock	2.0562	Hsc_GFP_vs_Hsc	0.627613	Hsp_GFP_vs_Hsp	Hsc_GFP_vs_Hsc_vs_Hsp_GFP_vs_Hsp	hit	Hsc unique interactor	1
FAA4	P47912	Long-chain-fatty-acid--CoA ligase 4 OS=Saccharomyces cerevisiae (strain ATCC 204508 / S288c) GN=FAA4 PE=1 SV=1	pulldown non-heat shock	2.42759	Hsc_GFP_vs_Hsc	1.96196	Hsp_GFP_vs_Hsp	Hsc_GFP_vs_Hsc_vs_Hsp_GFP_vs_Hsp	no hit	Common interactor	0
ADE2	P21264	Phosphoribosylaminoimidazole carboxylase OS=Saccharomyces cerevisiae (strain ATCC 204508 / S288c) GN=ADE2 PE=1 SV=1	pulldown non-heat shock	2.43459	Hsc_GFP_vs_Hsc	1.86378	Hsp_GFP_vs_Hsp	Hsc_GFP_vs_Hsc_vs_Hsp_GFP_vs_Hsp	no hit	Common interactor	0
YOL098C	Q12496	Uncharacterized protein YOL098C OS=Saccharomyces cerevisiae (strain ATCC 204508 / S288c) GN=YOL098C PE=1 SV=1	pulldown non-heat shock	1.99924	Hsc_GFP_vs_Hsc	1.97646	Hsp_GFP_vs_Hsp	Hsc_GFP_vs_Hsc_vs_Hsp_GFP_vs_Hsp	no hit	Common interactor	0
DPM1	P14020	Dolichol-phosphate mannosyltransferase OS=Saccharomyces cerevisiae (strain ATCC 204508 / S288c) GN=DPM1 PE=1 SV=3	pulldown non-heat shock	1.87782	Hsc_GFP_vs_Hsc	2.34149	Hsp_GFP_vs_Hsp	Hsc_GFP_vs_Hsc_vs_Hsp_GFP_vs_Hsp	no hit	Common interactor	0
TMA19	P35691	Translationally-controlled tumor protein homolog OS=Saccharomyces cerevisiae (strain ATCC 204508 / S288c) GN=TMA19 PE=1 SV=1	pulldown non-heat shock	2.76627	Hsc_GFP_vs_Hsc	3.29073	Hsp_GFP_vs_Hsp	Hsc_GFP_vs_Hsc_vs_Hsp_GFP_vs_Hsp	no hit	Common interactor	0
SSA1	P10591	Heat shock protein SSA1 OS=Saccharomyces cerevisiae (strain ATCC 204508 / S288c) GN=SSA1 PE=1 SV=4	pulldown non-heat shock	2.22249	Hsc_GFP_vs_Hsc	2.59869	Hsp_GFP_vs_Hsp	Hsc_GFP_vs_Hsc_vs_Hsp_GFP_vs_Hsp	no hit	Common interactor	0
RVS161	P25343	Reduced viability upon starvation protein 161 OS=Saccharomyces cerevisiae (strain ATCC 204508 / S288c) GN=RVS161 PE=1 SV=1	pulldown non-heat shock	2.12282	Hsc_GFP_vs_Hsc	2.52122	Hsp_GFP_vs_Hsp	Hsc_GFP_vs_Hsc_vs_Hsp_GFP_vs_Hsp	no hit	Common interactor	0
HIS5	P07172	Histidinol-phosphate aminotransferase OS=Saccharomyces cerevisiae (strain ATCC 204508 / S288c) GN=HIS5 PE=3 SV=2	pulldown non-heat shock	2.25862	Hsc_GFP_vs_Hsc	2.53557	Hsp_GFP_vs_Hsp	Hsc_GFP_vs_Hsc_vs_Hsp_GFP_vs_Hsp	no hit	Common interactor	0
RNR2	P09938	Ribonucleoside-diphosphate reductase small chain 1 OS=Saccharomyces cerevisiae (strain ATCC 204508 / S288c) GN=RNR2 PE=1 SV=2	pulldown non-heat shock	2.03787	Hsc_GFP_vs_Hsc	1.50723	Hsp_GFP_vs_Hsp	Hsc_GFP_vs_Hsc_vs_Hsp_GFP_vs_Hsp	no hit	Common interactor	0
YKL033W	Q86ZR7	Putative uncharacterized hydrolase YKL033W-A OS=Saccharomyces cerevisiae (strain ATCC 204508 / S288c) GN=YKL033W-A PE=3 SV=2	pulldown non-heat shock	2.52944	Hsc_GFP_vs_Hsc	2.31361	Hsp_GFP_vs_Hsp	Hsc_GFP_vs_Hsc_vs_Hsp_GFP_vs_Hsp	no hit	Common interactor	0
PSA1	P41940	Mannose-1-phosphate guanyltransferase OS=Saccharomyces cerevisiae (strain ATCC 204508 / S288c) GN=PSA1 PE=1 SV=2	pulldown non-heat shock	2.89496	Hsc_GFP_vs_Hsc	2.94804	Hsp_GFP_vs_Hsp	Hsc_GFP_vs_Hsc_vs_Hsp_GFP_vs_Hsp	no hit	Common interactor	0
ARL1	P38116	ADP-ribosylation factor-like protein 1 OS=Saccharomyces cerevisiae (strain ATCC 204508 / S288c) GN=ARL1 PE=1 SV=4	pulldown non-heat shock	2.5461	Hsc_GFP_vs_Hsc	2.58124	Hsp_GFP_vs_Hsp	Hsc_GFP_vs_Hsc_vs_Hsp_GFP_vs_Hsp	no hit	Common interactor	0
SUP45	P12385	Eukaryotic peptide chain release factor subunit 1 OS=Saccharomyces cerevisiae (strain ATCC 204508 / S288c) GN=SUP45 PE=1 SV=2	pulldown non-heat shock	1.73525	Hsc_GFP_vs_Hsc	1.62583	Hsp_GFP_vs_Hsp	Hsc_GFP_vs_Hsc_vs_Hsp_GFP_vs_Hsp	no hit	Common interactor	0
UBC4	P15731	Ubiquitin-conjugating enzyme E2 4 OS=Saccharomyces cerevisiae (strain ATCC 204508 / S288c) GN=UBC4 PE=1 SV=1	pulldown non-heat shock	3.60283	Hsc_GFP_vs_Hsc	3.33633	Hsp_GFP_vs_Hsp	Hsc_GFP_vs_Hsc_vs_Hsp_GFP_vs_Hsp	no hit	Common interactor	0
AHP1	P38013	Peroxiredoxin type-2 OS=Saccharomyces cerevisiae (strain ATCC 204508 / S288c) GN=AHP1 PE=1 SV=4	pulldown non-heat shock	2.48018	Hsc_GFP_vs_Hsc	2.30996	Hsp_GFP_vs_Hsp	Hsc_GFP_vs_Hsc_vs_Hsp_GFP_vs_Hsp	no hit	Common interactor	0
ADE5	P07244	Bifunctional purine biosynthetic protein ADE5,7 OS=Saccharomyces cerevisiae (strain ATCC 204508 / S288c) GN=ADE5,7 PE=1 SV=1	pulldown non-heat shock	2.35272	Hsc_GFP_vs_Hsc	2.04217	Hsp_GFP_vs_Hsp	Hsc_GFP_vs_Hsc_vs_Hsp_GFP_vs_Hsp	no hit	Common interactor	0
KAP104	P38217	Importin subunit beta-2 OS=Saccharomyces cerevisiae (strain ATCC 204508 / S288c) GN=KAP104 PE=1 SV=1	pulldown non-heat shock	1.7768	Hsc_GFP_vs_Hsc	1.90274	Hsp_GFP_vs_Hsp	Hsc_GFP_vs_Hsc_vs_Hsp_GFP_vs_Hsp	no hit	Common interactor	0
CDC28	P00546	Cyclin-dependent kinase 1 OS=Saccharomyces cerevisiae (strain ATCC 204508 / S288c) GN=CDC28 PE=1 SV=1	pulldown non-heat shock	2.28819	Hsc_GFP_vs_Hsc	2.0394	Hsp_GFP_vs_Hsp	Hsc_GFP_vs_Hsc_vs_Hsp_GFP_vs_Hsp	no hit	Common interactor	0
PPT1	P53043	Serine/threonine-protein phosphatase T OS=Saccharomyces cerevisiae (strain ATCC 204508 / S288c) GN=PPT1 PE=1 SV=1	pulldown non-heat shock	3.15499	Hsc_GFP_vs_Hsc	3.41323	Hsp_GFP_vs_Hsp	Hsc_GFP_vs_Hsc_vs_Hsp_GFP_vs_Hsp	no hit	Common interactor	0
CPR1	P14832	Peptidyl-prolyl cis-trans isomerase OS=Saccharomyces cerevisiae (strain ATCC 204508 / S288c) GN=CPR1 PE=1 SV=3	pulldown non-heat shock	2.50078	Hsc_GFP_vs_Hsc	2.90873	Hsp_GFP_vs_Hsp	Hsc_GFP_vs_Hsc_vs_Hsp_GFP_vs_Hsp	no hit	Common interactor	0
CDC10	P25342	Cell division control protein 10 OS=Saccharomyces cerevisiae (strain ATCC 204508 / S288c) GN=CDC10 PE=1 SV=1	pulldown non-heat shock	2.37827	Hsc_GFP_vs_Hsc	2.44108	Hsp_GFP_vs_Hsp	Hsc_GFP_vs_Hsc_vs_Hsp_GFP_vs_Hsp	no hit	Common interactor	0
ARC35	P53731	Actin-related protein 2/3 complex subunit 2 OS=Saccharomyces cerevisiae (strain ATCC 204508 / S288c) GN=ARC35 PE=1 SV=1	pulldown non-heat shock	1.92962	Hsc_GFP_vs_Hsc	1.45223	Hsp_GFP_vs_Hsp	Hsc_GFP_vs_Hsc_vs_Hsp_GFP_vs_Hsp	no hit	Common interactor	0
RPP0	P05317	60S acidic ribosomal protein P0 OS=Saccharomyces cerevisiae (strain ATCC 204508 / S288c) GN=RPP0 PE=1 SV=2	pulldown non-heat shock	2.89094	Hsc_GFP_vs_Hsc	2.80393	Hsp_GFP_vs_Hsp	Hsc_GFP_vs_Hsc_vs_Hsp_GFP_vs_Hsp	no hit	Common interactor	0
ADE8	P04161	Phosphoribosylglycinamide formyltransferase OS=Saccharomyces cerevisiae (strain ATCC 204508 / S288c) GN=ADE8 PE=1 SV=1	pulldown non-heat shock	2.31506	Hsc_GFP_vs_Hsc	2.13178	Hsp_GFP_vs_Hsp	Hsc_GFP_vs_Hsc_vs_Hsp_GFP_vs_Hsp	no hit	Common interactor	0
MCK1	P21965	Protein kinase MCK1 OS=Saccharomyces cerevisiae (strain ATCC 204508 / S288c) GN=MCK1 PE=1 SV=1	pulldown non-heat shock	2.2811	Hsc_GFP_vs_Hsc	1.97575	Hsp_GFP_vs_Hsp	Hsc_GFP_vs_Hsc_vs_Hsp_GFP_vs_Hsp	no hit	Common interactor	0
CCT5	P40413	T-complex protein 1 subunit epsilon OS=Saccharomyces cerevisiae (strain ATCC 204508 / S288c) GN=CCT5 PE=1 SV=3	pulldown non-heat shock	1.84335	Hsc_GFP_vs_Hsc	1.36585	Hsp_GFP_vs_Hsp	Hsc_GFP_vs_Hsc_vs_Hsp_GFP_vs_Hsp	no hit	Common interactor	0
ARP3	P47117	Actin-related protein 3 OS=Saccharomyces cerevisiae (strain ATCC 204508 / S288c) GN=ARP3 PE=1 SV=1	pulldown non-heat shock	1.87386	Hsc_GFP_vs_Hsc	1.63936	Hsp_GFP_vs_Hsp	Hsc_GFP_vs_Hsc_vs_Hsp_GFP_vs_Hsp	no hit	Common interactor	0
ADO1	P47143	Adenosine kinase OS=Saccharomyces cerevisiae (strain ATCC 204508 / S288c) GN=ADO1 PE=1 SV=1	pulldown non-heat shock	2.39621	Hsc_GFP_vs_Hsc	2.55988	Hsp_GFP_vs_Hsp	Hsc_GFP_vs_Hsc_vs_Hsp_GFP_vs_Hsp	no hit	Common interactor	0
ETT1	Q08421	Enhancer of translation termination 1 OS=Saccharomyces cerevisiae (strain ATCC 204508 / S288c) GN=ETT1 PE=1 SV=1	pulldown non-heat shock	2.44531	Hsc_GFP_vs_Hsc	2.41242	Hsp_GFP_vs_Hsp	Hsc_GFP_vs_Hsc_vs_Hsp_GFP_vs_Hsp	no hit	Common interactor	0
HOM6	P31116	Homoserine dehydrogenase OS=Saccharomyces cerevisiae (strain ATCC 204508 / S288c) GN=HOM6 PE=1 SV=1	pulldown non-heat shock	2.70517	Hsc_GFP_vs_Hsc	2.7559	Hsp_GFP_vs_Hsp	Hsc_GFP_vs_Hsc_vs_Hsp_GFP_vs_Hsp	no hit	Common interactor	0
THS1	P04801	Threonine--tRNA ligase, cytoplasmic OS=Saccharomyces cerevisiae (strain ATCC 204508 / S288c) GN=THS1 PE=1 SV=2	pulldown non-heat shock	1.79146	Hsc_GFP_vs_Hsc	1.44882	Hsp_GFP_vs_Hsp	Hsc_GFP_vs_Hsc_vs_Hsp_GFP_vs_Hsp	no hit	Common interactor	0
RVS167	P39743	Reduced viability upon starvation protein 167 OS=Saccharomyces cerevisiae (strain ATCC 204508 / S288c) GN=RVS167 PE=1 SV=1	pulldown non-heat shock	2.05465	Hsc_GFP_vs_Hsc	2.06501	Hsp_GFP_vs_Hsp	Hsc_GFP_vs_Hsc_vs_Hsp_GFP_vs_Hsp	no hit	Common interactor	0
GET3	Q12154	ATPase GET3 OS=Saccharomyces cerevisiae (strain ATCC 204508 / S288c) GN=GET3 PE=1 SV=1	pulldown non-heat shock	1.775	Hsc_GFP_vs_Hsc	2.07865	Hsp_GFP_vs_Hsp	Hsc_GFP_vs_Hsc_vs_Hsp_GFP_vs_Hsp	no hit	Common interactor	0
CCT8	P47079	T-complex protein 1 subunit theta OS=Saccharomyces cerevisiae (strain ATCC 204508 / S288c) GN=CCT8 PE=1 SV=1	pulldown non-heat shock	1.68478	Hsc_GFP_vs_Hsc	1.37332	Hsp_GFP_vs_Hsp	Hsc_GFP_vs_Hsc_vs_Hsp_GFP_vs_Hsp	no hit	Common interactor	0
PDC1	P06169	Pyruvate decarboxylase isozyme 1 OS=Saccharomyces cerevisiae (strain ATCC 204508 / S288c) GN=PDC1 PE=1 SV=7	pulldown non-heat shock	2.30645	Hsc_GFP_vs_Hsc	2.63212	Hsp_GFP_vs_Hsp	Hsc_GFP_vs_Hsc_vs_Hsp_GFP_vs_Hsp	no hit	Common interactor	0
ABP1	P15891	Actin-binding protein OS=Saccharomyces cerevisiae (strain ATCC 204508 / S288c) GN=ABP1 PE=1 SV=4	pulldown non-heat shock	2.4423	Hsc_GFP_vs_Hsc	2.47046	Hsp_GFP_vs_Hsp	Hsc_GFP_vs_Hsc_vs_Hsp_GFP_vs_Hsp	no hit	Common interactor	0
ARI1	P53111	NADPH-dependent aldehyde reductase ARI1 OS=Saccharomyces cerevisiae (strain ATCC 204508 / S288c) GN=ARI1 PE=1 SV=1	pulldown non-heat shock	2.60746	Hsc_GFP_vs_Hsc	2.16754	Hsp_GFP_vs_Hsp	Hsc_GFP_vs_Hsc_vs_Hsp_GFP_vs_Hsp	no hit	Common interactor	0
PRO2	P54885	Gamma-glutamyl phosphate reductase OS=Saccharomyces cerevisiae (strain ATCC 204508 / S288c) GN=PRO2 PE=1 SV=1	pulldown non-heat shock	2.30296	Hsc_GFP_vs_Hsc	2.77909	Hsp_GFP_vs_Hsp	Hsc_GFP_vs_Hsc_vs_Hsp_GFP_vs_Hsp	no hit	Common interactor	0
ARC1	P46672	tRNA-aminoacylation cofactor ARC1 OS=Saccharomyces cerevisiae (strain ATCC 204508 / S288c) GN=ARC1 PE=1 SV=2	pulldown non-heat shock	1.78186	Hsc_GFP_vs_Hsc	1.79068	Hsp_GFP_vs_Hsp	Hsc_GFP_vs_Hsc_vs_Hsp_GFP_vs_Hsp	no hit	Common interactor	0
DAK1	P54838	Dihydroxyacetone kinase 1 OS=Saccharomyces cerevisiae (strain ATCC 204508 / S288c) GN=DAK1 PE=1 SV=1	pulldown non-heat shock	2.30337	Hsc_GFP_vs_Hsc	2.70937	Hsp_GFP_vs_Hsp	Hsc_GFP_vs_Hsc_vs_Hsp_GFP_vs_Hsp	no hit	Common interactor	0
PIM1	P36775	Lon protease homolog, mitochondrial OS=Saccharomyces cerevisiae (strain ATCC 204508 / S288c) GN=PIM1 PE=1 SV=2	pulldown non-heat shock	2.3152	Hsc_GFP_vs_Hsc	1.84942	Hsp_GFP_vs_Hsp	Hsc_GFP_vs_Hsc_vs_Hsp_GFP_vs_Hsp	no hit	Common interactor	0
HSP104	P31539	Heat shock protein 104 OS=Saccharomyces cerevisiae (strain ATCC 204508 / S288c) GN=HSP104 PE=1 SV=2	pulldown non-heat shock	1.9184	Hsc_GFP_vs_Hsc	2.97844	Hsp_GFP_vs_Hsp	Hsc_GFP_vs_Hsc_vs_Hsp_GFP_vs_Hsp	hit	Common interactor	1
TRP5	P00931	Tryptophan synthase OS=Saccharomyces cerevisiae (strain ATCC 204508 / S288c) GN=TRP5 PE=1 SV=1	pulldown non-heat shock	1.88185	Hsc_GFP_vs_Hsc	2.19932	Hsp_GFP_vs_Hsp	Hsc_GFP_vs_Hsc_vs_Hsp_GFP_vs_Hsp	no hit	Common interactor	0
RVB1	Q03940	RuvB-like protein 1 OS=Saccharomyces cerevisiae (strain ATCC 204508 / S288c) GN=RVB1 PE=1 SV=1	pulldown non-heat shock	1.75485	Hsc_GFP_vs_Hsc	1.68274	Hsp_GFP_vs_Hsp	Hsc_GFP_vs_Hsc_vs_Hsp_GFP_vs_Hsp	no hit	Common interactor	0
YIR035C	P40579	Uncharacterized oxidoreductase YIR035C OS=Saccharomyces cerevisiae (strain ATCC 204508 / S288c) GN=YIR035C PE=1 SV=1	pulldown non-heat shock	2.43106	Hsc_GFP_vs_Hsc	2.56004	Hsp_GFP_vs_Hsp	Hsc_GFP_vs_Hsc_vs_Hsp_GFP_vs_Hsp	no hit	Common interactor	0
RPS12	P48589	40S ribosomal protein S12 OS=Saccharomyces cerevisiae (strain ATCC 204508 / S288c) GN=RPS12 PE=1 SV=1	pulldown non-heat shock	2.37564	Hsc_GFP_vs_Hsc	2.42902	Hsp_GFP_vs_Hsp	Hsc_GFP_vs_Hsc_vs_Hsp_GFP_vs_Hsp	no hit	Common interactor	0
GIS2	P53849	Zinc finger protein GIS2 OS=Saccharomyces cerevisiae (strain ATCC 204508 / S288c) GN=GIS2 PE=1 SV=1	pulldown non-heat shock	1.84834	Hsc_GFP_vs_Hsc	1.67042	Hsp_GFP_vs_Hsp	Hsc_GFP_vs_Hsc_vs_Hsp_GFP_vs_Hsp	no hit	Common interactor	0
ERG9	P29704	Squalene synthase OS=Saccharomyces cerevisiae (strain ATCC 204508 / S288c) GN=ERG9 PE=1 SV=2	pulldown non-heat shock	2.24777	Hsc_GFP_vs_Hsc	2.18049	Hsp_GFP_vs_Hsp	Hsc_GFP_vs_Hsc_vs_Hsp_GFP_vs_Hsp	no hit	Common interactor	0
PGA3	Q12746	Plasma membrane-associated coenzyme Q6 reductase PGA3 OS=Saccharomyces cerevisiae (strain ATCC 204508 / S288c) GN=PGA3 PE=1 SV=1	pulldown non-heat shock	2.33286	Hsc_GFP_vs_Hsc	2.34851	Hsp_GFP_vs_Hsp	Hsc_GFP_vs_Hsc_vs_Hsp_GFP_vs_Hsp	no hit	Common interactor	0
HSC82	P15108	ATP-dependent molecular chaperone HSC82 OS=Saccharomyces cerevisiae (strain ATCC 204508 / S288c) GN=HSC82 PE=1 SV=4	pulldown non-heat shock	5.21691	Hsc_GFP_vs_Hsc	2.94297	Hsp_GFP_vs_Hsp	Hsc_GFP_vs_Hsc_vs_Hsp_GFP_vs_Hsp	hit	Bait	1
FPR1	P20081	FK506-binding protein 1 OS=Saccharomyces cerevisiae (strain ATCC 204508 / S288c) GN=FPR1 PE=1 SV=2	pulldown non-heat shock	2.17439	Hsc_GFP_vs_Hsc	2.69099	Hsp_GFP_vs_Hsp	Hsc_GFP_vs_Hsc_vs_Hsp_GFP_vs_Hsp	no hit	Common interactor	0
YRB1	P41920	Ran-specific GTPase-activating protein 1 OS=Saccharomyces cerevisiae (strain ATCC 204508 / S288c) GN=YRB1 PE=1 SV=1	pulldown non-heat shock	2.03505	Hsc_GFP_vs_Hsc	1.73886	Hsp_GFP_vs_Hsp	Hsc_GFP_vs_Hsc_vs_Hsp_GFP_vs_Hsp	no hit	Common interactor	0
ARB1	P40024	ABC transporter ATP-binding protein ARB1 OS=Saccharomyces cerevisiae (strain ATCC 204508 / S288c) GN=ARB1 PE=1 SV=1	pulldown non-heat shock	2.10674	Hsc_GFP_vs_Hsc	1.90119	Hsp_GFP_vs_Hsp	Hsc_GFP_vs_Hsc_vs_Hsp_GFP_vs_Hsp	no hit	Common interactor	0
MPD2	Q99316	Protein disulfide isomerase MPD2 OS=Saccharomyces cerevisiae (strain ATCC 204508 / S288c) GN=MPD2 PE=1 SV=1	pulldown non-heat shock	2.14577	Hsc_GFP_vs_Hsc	1.57101	Hsp_GFP_vs_Hsp	Hsc_GFP_vs_Hsc_vs_Hsp_GFP_vs_Hsp	no hit	Common interactor	0
DCS1	Q06151	m7GpppX diphosphatase OS=Saccharomyces cerevisiae (strain ATCC 204508 / S288c) GN=DCS1 PE=1 SV=1	pulldown non-heat shock	1.60989	Hsc_GFP_vs_Hsc	1.77805	Hsp_GFP_vs_Hsp	Hsc_GFP_vs_Hsc_vs_Hsp_GFP_vs_Hsp	no hit	Common interactor	0
TEF4	P36008	Elongation factor 1-gamma 2 OS=Saccharomyces cerevisiae (strain ATCC 204508 / S288c) GN=TEF4 PE=1 SV=1	pulldown non-heat shock	2.08145	Hsc_GFP_vs_Hsc	2.26702	Hsp_GFP_vs_Hsp	Hsc_GFP_vs_Hsc_vs_Hsp_GFP_vs_Hsp	no hit	Common interactor	0
GUS1	P46655	Glutamate--tRNA ligase, cytoplasmic OS=Saccharomyces cerevisiae (strain ATCC 204508 / S288c) GN=GUS1 PE=1 SV=3	pulldown non-heat shock	2.12409	Hsc_GFP_vs_Hsc	2.30059	Hsp_GFP_vs_Hsp	Hsc_GFP_vs_Hsc_vs_Hsp_GFP_vs_Hsp	no hit	Common interactor	0
CHC1	P22137	Clathrin heavy chain OS=Saccharomyces cerevisiae (strain ATCC 204508 / S288c) GN=CHC1 PE=1 SV=1	pulldown non-heat shock	1.64502	Hsc_GFP_vs_Hsc	1.91621	Hsp_GFP_vs_Hsp	Hsc_GFP_vs_Hsc_vs_Hsp_GFP_vs_Hsp	no hit	Common interactor	0
YHB1	P39676	Flavohemoprotein OS=Saccharomyces cerevisiae (strain ATCC 204508 / S288c) GN=YHB1 PE=1 SV=2	pulldown non-heat shock	2.23777	Hsc_GFP_vs_Hsc	2.48207	Hsp_GFP_vs_Hsp	Hsc_GFP_vs_Hsc_vs_Hsp_GFP_vs_Hsp	no hit	Common interactor	0
SSE1	P32589	Heat shock protein homolog SSE1 OS=Saccharomyces cerevisiae (strain ATCC 204508 / S288c) GN=SSE1 PE=1 SV=4	pulldown non-heat shock	1.99787	Hsc_GFP_vs_Hsc	2.07672	Hsp_GFP_vs_Hsp	Hsc_GFP_vs_Hsc_vs_Hsp_GFP_vs_Hsp	no hit	Common interactor	0
ERG10	P41338	Acetyl-CoA acetyltransferase OS=Saccharomyces cerevisiae (strain ATCC 204508 / S288c) GN=ERG10 PE=1 SV=3	pulldown non-heat shock	2.09072	Hsc_GFP_vs_Hsc	2.26625	Hsp_GFP_vs_Hsp	Hsc_GFP_vs_Hsc_vs_Hsp_GFP_vs_Hsp	no hit	Common interactor	0
SAM1	P10659	S-adenosylmethionine synthase 1 OS=Saccharomyces cerevisiae (strain ATCC 204508 / S288c) GN=SAM1 PE=1 SV=2	pulldown non-heat shock	2.17196	Hsc_GFP_vs_Hsc	1.57538	Hsp_GFP_vs_Hsp	Hsc_GFP_vs_Hsc_vs_Hsp_GFP_vs_Hsp	no hit	Common interactor	0
CCS1	P40202	Superoxide dismutase 1 copper chaperone OS=Saccharomyces cerevisiae (strain ATCC 204508 / S288c) GN=CCS1 PE=1 SV=1	pulldown non-heat shock	2.28843	Hsc_GFP_vs_Hsc	1.22009	Hsp_GFP_vs_Hsp	Hsc_GFP_vs_Hsc_vs_Hsp_GFP_vs_Hsp	hit	Common interactor	1
ENO2	P00925	Enolase 2 OS=Saccharomyces cerevisiae (strain ATCC 204508 / S288c) GN=ENO2 PE=1 SV=2	pulldown non-heat shock	2.5288	Hsc_GFP_vs_Hsc	2.6565	Hsp_GFP_vs_Hsp	Hsc_GFP_vs_Hsc_vs_Hsp_GFP_vs_Hsp	no hit	Common interactor	0
DPS1	P04802	Aspartate--tRNA ligase, cytoplasmic OS=Saccharomyces cerevisiae (strain ATCC 204508 / S288c) GN=DPS1 PE=1 SV=3	pulldown non-heat shock	2.02864	Hsc_GFP_vs_Hsc	1.67155	Hsp_GFP_vs_Hsp	Hsc_GFP_vs_Hsc_vs_Hsp_GFP_vs_Hsp	no hit	Common interactor	0
CRM1	P30822	Exportin-1 OS=Saccharomyces cerevisiae (strain ATCC 204508 / S288c) GN=CRM1 PE=1 SV=1	pulldown non-heat shock	2.34432	Hsc_GFP_vs_Hsc	2.40939	Hsp_GFP_vs_Hsp	Hsc_GFP_vs_Hsc_vs_Hsp_GFP_vs_Hsp	no hit	Common interactor	0
ATP1	P07251	ATP synthase subunit alpha, mitochondrial OS=Saccharomyces cerevisiae (strain ATCC 204508 / S288c) GN=ATP1 PE=1 SV=5	pulldown non-heat shock	1.94464	Hsc_GFP_vs_Hsc	2.46341	Hsp_GFP_vs_Hsp	Hsc_GFP_vs_Hsc_vs_Hsp_GFP_vs_Hsp	no hit	Common interactor	0
PSE1	P32337	Importin subunit beta-3 OS=Saccharomyces cerevisiae (strain ATCC 204508 / S288c) GN=PSE1 PE=1 SV=2	pulldown non-heat shock	1.50462	Hsc_GFP_vs_Hsc	1.58765	Hsp_GFP_vs_Hsp	Hsc_GFP_vs_Hsc_vs_Hsp_GFP_vs_Hsp	no hit	Common interactor	0
SAR1	P20606	Small COPII coat GTPase SAR1 OS=Saccharomyces cerevisiae (strain ATCC 204508 / S288c) GN=SAR1 PE=1 SV=1	pulldown non-heat shock	3.49995	Hsc_GFP_vs_Hsc	3.61184	Hsp_GFP_vs_Hsp	Hsc_GFP_vs_Hsc_vs_Hsp_GFP_vs_Hsp	no hit	Common interactor	0
CCT6	P39079	T-complex protein 1 subunit zeta OS=Saccharomyces cerevisiae (strain ATCC 204508 / S288c) GN=CCT6 PE=1 SV=1	pulldown non-heat shock	1.63886	Hsc_GFP_vs_Hsc	1.24667	Hsp_GFP_vs_Hsp	Hsc_GFP_vs_Hsc_vs_Hsp_GFP_vs_Hsp	no hit	Common interactor	0
GLK1	P17709	Glucokinase-1 OS=Saccharomyces cerevisiae (strain ATCC 204508 / S288c) GN=GLK1 PE=1 SV=1	pulldown non-heat shock	2.09356	Hsc_GFP_vs_Hsc	2.8118	Hsp_GFP_vs_Hsp	Hsc_GFP_vs_Hsc_vs_Hsp_GFP_vs_Hsp	no hit	Common interactor	0
YKR018C	P36114	Mitochondrial outer membrane protein YKR018C OS=Saccharomyces cerevisiae (strain ATCC 204508 / S288c) GN=YKR018C PE=1 SV=1	pulldown non-heat shock	2.46684	Hsc_GFP_vs_Hsc	2.69919	Hsp_GFP_vs_Hsp	Hsc_GFP_vs_Hsc_vs_Hsp_GFP_vs_Hsp	no hit	Common interactor	0
ERG13	P54839	Hydroxymethylglutaryl-CoA synthase OS=Saccharomyces cerevisiae (strain ATCC 204508 / S288c) GN=ERG13 PE=1 SV=1	pulldown non-heat shock	2.0625	Hsc_GFP_vs_Hsc	1.89443	Hsp_GFP_vs_Hsp	Hsc_GFP_vs_Hsc_vs_Hsp_GFP_vs_Hsp	no hit	Common interactor	0
ALD6	P54115	Magnesium-activated aldehyde dehydrogenase, cytosolic OS=Saccharomyces cerevisiae (strain ATCC 204508 / S288c) GN=ALD6 PE=1 SV=4	pulldown non-heat shock	1.8005	Hsc_GFP_vs_Hsc	2.53918	Hsp_GFP_vs_Hsp	Hsc_GFP_vs_Hsc_vs_Hsp_GFP_vs_Hsp	no hit	Common interactor	0
MET6	P05694	5-methyltetrahydropteroyltriglutamate--homocysteine methyltransferase OS=Saccharomyces cerevisiae (strain ATCC 204508 / S288c) GN=MET6 PE=1 SV=4	pulldown non-heat shock	1.76456	Hsc_GFP_vs_Hsc	2.00843	Hsp_GFP_vs_Hsp	Hsc_GFP_vs_Hsc_vs_Hsp_GFP_vs_Hsp	no hit	Common interactor	0
YEF3	P16521	Elongation factor 3A OS=Saccharomyces cerevisiae (strain ATCC 204508 / S288c) GN=YEF3 PE=1 SV=4	pulldown non-heat shock	1.3969	Hsc_GFP_vs_Hsc	0.788913	Hsp_GFP_vs_Hsp	Hsc_GFP_vs_Hsc_vs_Hsp_GFP_vs_Hsp	no hit	Hsc unique interactor	0
MIR1	P23641	Mitochondrial phosphate carrier protein OS=Saccharomyces cerevisiae (strain ATCC 204508 / S288c) GN=MIR1 PE=1 SV=1	pulldown non-heat shock	2.59748	Hsc_GFP_vs_Hsc	3.22423	Hsp_GFP_vs_Hsp	Hsc_GFP_vs_Hsc_vs_Hsp_GFP_vs_Hsp	no hit	Common interactor	0
HYR1	P40581	Peroxiredoxin HYR1 OS=Saccharomyces cerevisiae (strain ATCC 204508 / S288c) GN=HYR1 PE=1 SV=1	pulldown non-heat shock	2.21073	Hsc_GFP_vs_Hsc	2.1745	Hsp_GFP_vs_Hsp	Hsc_GFP_vs_Hsc_vs_Hsp_GFP_vs_Hsp	no hit	Common interactor	0
SSZ1	P38788	Ribosome-associated complex subunit SSZ1 OS=Saccharomyces cerevisiae (strain ATCC 204508 / S288c) GN=SSZ1 PE=1 SV=2	pulldown non-heat shock	2.24312	Hsc_GFP_vs_Hsc	2.39858	Hsp_GFP_vs_Hsp	Hsc_GFP_vs_Hsc_vs_Hsp_GFP_vs_Hsp	no hit	Common interactor	0
HFD1	Q04458	Fatty aldehyde dehydrogenase HFD1 OS=Saccharomyces cerevisiae (strain ATCC 204508 / S288c) GN=HFD1 PE=1 SV=1	pulldown non-heat shock	1.99278	Hsc_GFP_vs_Hsc	2.60218	Hsp_GFP_vs_Hsp	Hsc_GFP_vs_Hsc_vs_Hsp_GFP_vs_Hsp	no hit	Common interactor	0
RET3	P53600	Coatomer subunit zeta OS=Saccharomyces cerevisiae (strain ATCC 204508 / S288c) GN=RET3 PE=1 SV=1	pulldown non-heat shock	2.02849	Hsc_GFP_vs_Hsc	2.19544	Hsp_GFP_vs_Hsp	Hsc_GFP_vs_Hsc_vs_Hsp_GFP_vs_Hsp	no hit	Common interactor	0
TDH3	P00359	Glyceraldehyde-3-phosphate dehydrogenase 3 OS=Saccharomyces cerevisiae (strain ATCC 204508 / S288c) GN=TDH3 PE=1 SV=3	pulldown non-heat shock	2.08117	Hsc_GFP_vs_Hsc	2.35515	Hsp_GFP_vs_Hsp	Hsc_GFP_vs_Hsc_vs_Hsp_GFP_vs_Hsp	no hit	Common interactor	0
TEF1	P02994	Elongation factor 1-alpha OS=Saccharomyces cerevisiae (strain ATCC 204508 / S288c) GN=TEF1 PE=1 SV=1	pulldown non-heat shock	1.51104	Hsc_GFP_vs_Hsc	1.34295	Hsp_GFP_vs_Hsp	Hsc_GFP_vs_Hsc_vs_Hsp_GFP_vs_Hsp	no hit	Common interactor	0
ADE1	P27616	Phosphoribosylaminoimidazole-succinocarboxamide synthase OS=Saccharomyces cerevisiae (strain ATCC 204508 / S288c) GN=ADE1 PE=1 SV=2	pulldown non-heat shock	2.82191	Hsc_GFP_vs_Hsc	2.91116	Hsp_GFP_vs_Hsp	Hsc_GFP_vs_Hsc_vs_Hsp_GFP_vs_Hsp	no hit	Common interactor	0
CDC60	P26637	Leucine--tRNA ligase, cytoplasmic OS=Saccharomyces cerevisiae (strain ATCC 204508 / S288c) GN=CDC60 PE=1 SV=1	pulldown non-heat shock	2.13038	Hsc_GFP_vs_Hsc	1.85051	Hsp_GFP_vs_Hsp	Hsc_GFP_vs_Hsc_vs_Hsp_GFP_vs_Hsp	no hit	Common interactor	0
PUB1	P32588	Nuclear and cytoplasmic polyadenylated RNA-binding protein PUB1 OS=Saccharomyces cerevisiae (strain ATCC 204508 / S288c) GN=PUB1 PE=1 SV=4	pulldown non-heat shock	1.65246	Hsc_GFP_vs_Hsc	2.04773	Hsp_GFP_vs_Hsp	Hsc_GFP_vs_Hsc_vs_Hsp_GFP_vs_Hsp	no hit	Common interactor	0
SEC17	P32602	Alpha-soluble NSF attachment protein OS=Saccharomyces cerevisiae (strain ATCC 204508 / S288c) GN=SEC17 PE=1 SV=4	pulldown non-heat shock	1.65341	Hsc_GFP_vs_Hsc	1.93108	Hsp_GFP_vs_Hsp	Hsc_GFP_vs_Hsc_vs_Hsp_GFP_vs_Hsp	no hit	Common interactor	0
ADE12	P80210	Adenylosuccinate synthetase OS=Saccharomyces cerevisiae (strain ATCC 204508 / S288c) GN=ADE12 PE=1 SV=3	pulldown non-heat shock	1.90826	Hsc_GFP_vs_Hsc	2.05175	Hsp_GFP_vs_Hsp	Hsc_GFP_vs_Hsc_vs_Hsp_GFP_vs_Hsp	no hit	Common interactor	0
TKL1	P23254	Transketolase 1 OS=Saccharomyces cerevisiae (strain ATCC 204508 / S288c) GN=TKL1 PE=1 SV=4	pulldown non-heat shock	1.66881	Hsc_GFP_vs_Hsc	1.9435	Hsp_GFP_vs_Hsp	Hsc_GFP_vs_Hsc_vs_Hsp_GFP_vs_Hsp	no hit	Common interactor	0
CCT2	P39076	T-complex protein 1 subunit beta OS=Saccharomyces cerevisiae (strain ATCC 204508 / S288c) GN=CCT2 PE=1 SV=1	pulldown non-heat shock	1.41983	Hsc_GFP_vs_Hsc	1.05061	Hsp_GFP_vs_Hsp	Hsc_GFP_vs_Hsc_vs_Hsp_GFP_vs_Hsp	no hit	Common interactor	0
MPM1	P40364	Mitochondrial peculiar membrane protein 1 OS=Saccharomyces cerevisiae (strain ATCC 204508 / S288c) GN=MPM1 PE=1 SV=1	pulldown non-heat shock	2.84966	Hsc_GFP_vs_Hsc	3.12905	Hsp_GFP_vs_Hsp	Hsc_GFP_vs_Hsc_vs_Hsp_GFP_vs_Hsp	no hit	Common interactor	0
GRX2	P17695	Glutaredoxin-2, mitochondrial OS=Saccharomyces cerevisiae (strain ATCC 204508 / S288c) GN=GRX2 PE=1 SV=3	pulldown non-heat shock	2.63049	Hsc_GFP_vs_Hsc	2.92536	Hsp_GFP_vs_Hsp	Hsc_GFP_vs_Hsc_vs_Hsp_GFP_vs_Hsp	no hit	Common interactor	0
ACT1	P60010	Actin OS=Saccharomyces cerevisiae (strain ATCC 204508 / S288c) GN=ACT1 PE=1 SV=1	pulldown non-heat shock	2.50673	Hsc_GFP_vs_Hsc	2.83942	Hsp_GFP_vs_Hsp	Hsc_GFP_vs_Hsc_vs_Hsp_GFP_vs_Hsp	no hit	Common interactor	0
TPI1	P00942	Triosephosphate isomerase OS=Saccharomyces cerevisiae (strain ATCC 204508 / S288c) GN=TPI1 PE=1 SV=2	pulldown non-heat shock	2.23659	Hsc_GFP_vs_Hsc	2.54667	Hsp_GFP_vs_Hsp	Hsc_GFP_vs_Hsc_vs_Hsp_GFP_vs_Hsp	no hit	Common interactor	0
VMA13	P41807	V-type proton ATPase subunit H OS=Saccharomyces cerevisiae (strain ATCC 204508 / S288c) GN=VMA13 PE=1 SV=1	pulldown non-heat shock	2.65692	Hsc_GFP_vs_Hsc	3.02572	Hsp_GFP_vs_Hsp	Hsc_GFP_vs_Hsc_vs_Hsp_GFP_vs_Hsp	no hit	Common interactor	0
MTR4	P47047	ATP-dependent RNA helicase DOB1 OS=Saccharomyces cerevisiae (strain ATCC 204508 / S288c) GN=MTR4 PE=1 SV=1	pulldown non-heat shock	2.11295	Hsc_GFP_vs_Hsc	1.77897	Hsp_GFP_vs_Hsp	Hsc_GFP_vs_Hsc_vs_Hsp_GFP_vs_Hsp	no hit	Common interactor	0
PGI1	P12709	Glucose-6-phosphate isomerase OS=Saccharomyces cerevisiae (strain ATCC 204508 / S288c) GN=PGI1 PE=1 SV=3	pulldown non-heat shock	2.16467	Hsc_GFP_vs_Hsc	2.36055	Hsp_GFP_vs_Hsp	Hsc_GFP_vs_Hsc_vs_Hsp_GFP_vs_Hsp	no hit	Common interactor	0
HEM2	P05373	Delta-aminolevulinic acid dehydratase OS=Saccharomyces cerevisiae (strain ATCC 204508 / S288c) GN=HEM2 PE=1 SV=2	pulldown non-heat shock	1.39925	Hsc_GFP_vs_Hsc	1.28516	Hsp_GFP_vs_Hsp	Hsc_GFP_vs_Hsc_vs_Hsp_GFP_vs_Hsp	no hit	Common interactor	0
IPP1	P00817	Inorganic pyrophosphatase OS=Saccharomyces cerevisiae (strain ATCC 204508 / S288c) GN=IPP1 PE=1 SV=4	pulldown non-heat shock	1.36371	Hsc_GFP_vs_Hsc	1.75261	Hsp_GFP_vs_Hsp	Hsc_GFP_vs_Hsc_vs_Hsp_GFP_vs_Hsp	no hit	Common interactor	0
SUP35	P05453	Eukaryotic peptide chain release factor GTP-binding subunit OS=Saccharomyces cerevisiae (strain ATCC 204508 / S288c) GN=SUP35 PE=1 SV=1	pulldown non-heat shock	1.35467	Hsc_GFP_vs_Hsc	1.21829	Hsp_GFP_vs_Hsp	Hsc_GFP_vs_Hsc_vs_Hsp_GFP_vs_Hsp	no hit	Common interactor	0
SEC4	P07560	Ras-related protein SEC4 OS=Saccharomyces cerevisiae (strain ATCC 204508 / S288c) GN=SEC4 PE=1 SV=1	pulldown non-heat shock	1.68773	Hsc_GFP_vs_Hsc	2.08962	Hsp_GFP_vs_Hsp	Hsc_GFP_vs_Hsc_vs_Hsp_GFP_vs_Hsp	no hit	Common interactor	0
KAP95	Q06142	Importin subunit beta-1 OS=Saccharomyces cerevisiae (strain ATCC 204508 / S288c) GN=KAP95 PE=1 SV=1	pulldown non-heat shock	2.00006	Hsc_GFP_vs_Hsc	2.34737	Hsp_GFP_vs_Hsp	Hsc_GFP_vs_Hsc_vs_Hsp_GFP_vs_Hsp	no hit	Common interactor	0
UFD2	P54860	E4 ubiquitin-protein ligase UFD2 OS=Saccharomyces cerevisiae (strain ATCC 204508 / S288c) GN=UFD2 PE=1 SV=3	pulldown non-heat shock	2.59998	Hsc_GFP_vs_Hsc	2.33037	Hsp_GFP_vs_Hsp	Hsc_GFP_vs_Hsc_vs_Hsp_GFP_vs_Hsp	no hit	Common interactor	0
SSA2	P10592	Heat shock protein SSA2 OS=Saccharomyces cerevisiae (strain ATCC 204508 / S288c) GN=SSA2 PE=1 SV=3	pulldown non-heat shock	2.36471	Hsc_GFP_vs_Hsc	2.39261	Hsp_GFP_vs_Hsp	Hsc_GFP_vs_Hsc_vs_Hsp_GFP_vs_Hsp	no hit	Common interactor	0
SSE2	P32590	Heat shock protein homolog SSE2 OS=Saccharomyces cerevisiae (strain ATCC 204508 / S288c) GN=SSE2 PE=1 SV=3	pulldown non-heat shock	1.27002	Hsc_GFP_vs_Hsc	1.51234	Hsp_GFP_vs_Hsp	Hsc_GFP_vs_Hsc_vs_Hsp_GFP_vs_Hsp	no hit	Common interactor	0
RPT1	P33299	26S protease regulatory subunit 7 homolog OS=Saccharomyces cerevisiae (strain ATCC 204508 / S288c) GN=RPT1 PE=1 SV=1	pulldown non-heat shock	1.59772	Hsc_GFP_vs_Hsc	1.40973	Hsp_GFP_vs_Hsp	Hsc_GFP_vs_Hsc_vs_Hsp_GFP_vs_Hsp	no hit	Common interactor	0
GPP1	P41277	Glycerol-1-phosphate phosphohydrolase 1 OS=Saccharomyces cerevisiae (strain ATCC 204508 / S288c) GN=GPP1 PE=1 SV=3	pulldown non-heat shock	2.34893	Hsc_GFP_vs_Hsc	2.7843	Hsp_GFP_vs_Hsp	Hsc_GFP_vs_Hsc_vs_Hsp_GFP_vs_Hsp	no hit	Common interactor	0
PRM15	Q03262	Phosphoribomutase OS=Saccharomyces cerevisiae (strain ATCC 204508 / S288c) GN=PRM15 PE=1 SV=1	pulldown non-heat shock	2.63298	Hsc_GFP_vs_Hsc	3.11629	Hsp_GFP_vs_Hsp	Hsc_GFP_vs_Hsc_vs_Hsp_GFP_vs_Hsp	no hit	Common interactor	0
ASC1	P38011	Guanine nucleotide-binding protein subunit beta-like protein OS=Saccharomyces cerevisiae (strain ATCC 204508 / S288c) GN=ASC1 PE=1 SV=4	pulldown non-heat shock	1.59473	Hsc_GFP_vs_Hsc	1.11621	Hsp_GFP_vs_Hsp	Hsc_GFP_vs_Hsc_vs_Hsp_GFP_vs_Hsp	no hit	Common interactor	0
HTS1	P07263|P07263-2	Histidine--tRNA ligase, mitochondrial OS=Saccharomyces cerevisiae (strain ATCC 204508 / S288c) GN=HTS1 PE=1 SV=2|Isoform Cytoplasmic of Histidine--tRNA ligase, mitochondrial OS=Saccharomyces cerevisiae (strain ATCC 204508 / S288c) GN=HTS1	pulldown non-heat shock	1.88539	Hsc_GFP_vs_Hsc	1.51747	Hsp_GFP_vs_Hsp	Hsc_GFP_vs_Hsc_vs_Hsp_GFP_vs_Hsp	no hit	Common interactor	0
SCS2	P40075	Vesicle-associated membrane protein-associated protein SCS2 OS=Saccharomyces cerevisiae (strain ATCC 204508 / S288c) GN=SCS2 PE=1 SV=3	pulldown non-heat shock	1.80965	Hsc_GFP_vs_Hsc	1.77031	Hsp_GFP_vs_Hsp	Hsc_GFP_vs_Hsc_vs_Hsp_GFP_vs_Hsp	no hit	Common interactor	0
CCT3	P39077	T-complex protein 1 subunit gamma OS=Saccharomyces cerevisiae (strain ATCC 204508 / S288c) GN=CCT3 PE=1 SV=2	pulldown non-heat shock	1.44727	Hsc_GFP_vs_Hsc	1.11294	Hsp_GFP_vs_Hsp	Hsc_GFP_vs_Hsc_vs_Hsp_GFP_vs_Hsp	no hit	Common interactor	0
NDE1	P40215	External NADH-ubiquinone oxidoreductase 1, mitochondrial OS=Saccharomyces cerevisiae (strain ATCC 204508 / S288c) GN=NDE1 PE=1 SV=1	pulldown non-heat shock	1.97069	Hsc_GFP_vs_Hsc	2.28206	Hsp_GFP_vs_Hsp	Hsc_GFP_vs_Hsc_vs_Hsp_GFP_vs_Hsp	no hit	Common interactor	0
GCN1	P33892	eIF-2-alpha kinase activator GCN1 OS=Saccharomyces cerevisiae (strain ATCC 204508 / S288c) GN=GCN1 PE=1 SV=1	pulldown non-heat shock	1.98623	Hsc_GFP_vs_Hsc	1.75906	Hsp_GFP_vs_Hsp	Hsc_GFP_vs_Hsc_vs_Hsp_GFP_vs_Hsp	no hit	Common interactor	0
TRP2	P00899	Anthranilate synthase component 1 OS=Saccharomyces cerevisiae (strain ATCC 204508 / S288c) GN=TRP2 PE=1 SV=4	pulldown non-heat shock	1.62501	Hsc_GFP_vs_Hsc	1.30738	Hsp_GFP_vs_Hsp	Hsc_GFP_vs_Hsc_vs_Hsp_GFP_vs_Hsp	no hit	Common interactor	0
PEP4	P07267	Saccharopepsin OS=Saccharomyces cerevisiae (strain ATCC 204508 / S288c) GN=PEP4 PE=1 SV=1	pulldown non-heat shock	1.99849	Hsc_GFP_vs_Hsc	2.12787	Hsp_GFP_vs_Hsp	Hsc_GFP_vs_Hsc_vs_Hsp_GFP_vs_Hsp	no hit	Common interactor	0
GPD1	Q00055	Glycerol-3-phosphate dehydrogenase [NAD(+)] 1 OS=Saccharomyces cerevisiae (strain ATCC 204508 / S288c) GN=GPD1 PE=1 SV=4	pulldown non-heat shock	1.28273	Hsc_GFP_vs_Hsc	1.7906	Hsp_GFP_vs_Hsp	Hsc_GFP_vs_Hsc_vs_Hsp_GFP_vs_Hsp	no hit	Common interactor	0
RNR1	P21524	Ribonucleoside-diphosphate reductase large chain 1 OS=Saccharomyces cerevisiae (strain ATCC 204508 / S288c) GN=RNR1 PE=1 SV=2	pulldown non-heat shock	2.2914	Hsc_GFP_vs_Hsc	0.878836	Hsp_GFP_vs_Hsp	Hsc_GFP_vs_Hsc_vs_Hsp_GFP_vs_Hsp	hit	Hsc unique interactor	0
ALA1	P40825|P40825-2	Alanine--tRNA ligase, mitochondrial OS=Saccharomyces cerevisiae (strain ATCC 204508 / S288c) GN=ALA1 PE=1 SV=3|Isoform Cytoplasmic of Alanine--tRNA ligase, mitochondrial OS=Saccharomyces cerevisiae (strain ATCC 204508 / S288c) GN=ALA1	pulldown non-heat shock	1.98061	Hsc_GFP_vs_Hsc	1.85694	Hsp_GFP_vs_Hsp	Hsc_GFP_vs_Hsc_vs_Hsp_GFP_vs_Hsp	no hit	Common interactor	0
CDC19	P00549	Pyruvate kinase 1 OS=Saccharomyces cerevisiae (strain ATCC 204508 / S288c) GN=CDC19 PE=1 SV=2	pulldown non-heat shock	1.43024	Hsc_GFP_vs_Hsc	1.34178	Hsp_GFP_vs_Hsp	Hsc_GFP_vs_Hsc_vs_Hsp_GFP_vs_Hsp	no hit	Common interactor	0
ENO1	P00924	Enolase 1 OS=Saccharomyces cerevisiae (strain ATCC 204508 / S288c) GN=ENO1 PE=1 SV=3	pulldown non-heat shock	2.17921	Hsc_GFP_vs_Hsc	2.41521	Hsp_GFP_vs_Hsp	Hsc_GFP_vs_Hsc_vs_Hsp_GFP_vs_Hsp	no hit	Common interactor	0
TUB2	P02557	Tubulin beta chain OS=Saccharomyces cerevisiae (strain ATCC 204508 / S288c) GN=TUB2 PE=1 SV=2	pulldown non-heat shock	1.95279	Hsc_GFP_vs_Hsc	1.09454	Hsp_GFP_vs_Hsp	Hsc_GFP_vs_Hsc_vs_Hsp_GFP_vs_Hsp	no hit	Common interactor	0
SEC18	P18759	Vesicular-fusion protein SEC18 OS=Saccharomyces cerevisiae (strain ATCC 204508 / S288c) GN=SEC18 PE=1 SV=2	pulldown non-heat shock	2.11505	Hsc_GFP_vs_Hsc	2.16694	Hsp_GFP_vs_Hsp	Hsc_GFP_vs_Hsc_vs_Hsp_GFP_vs_Hsp	no hit	Common interactor	0
GSF2	Q04697	Glucose-signaling factor 2 OS=Saccharomyces cerevisiae (strain ATCC 204508 / S288c) GN=GSF2 PE=1 SV=1	pulldown non-heat shock	1.78037	Hsc_GFP_vs_Hsc	1.79612	Hsp_GFP_vs_Hsp	Hsc_GFP_vs_Hsc_vs_Hsp_GFP_vs_Hsp	no hit	Common interactor	0
ADH1	P00330	Alcohol dehydrogenase 1 OS=Saccharomyces cerevisiae (strain ATCC 204508 / S288c) GN=ADH1 PE=1 SV=5	pulldown non-heat shock	1.26959	Hsc_GFP_vs_Hsc	1.39994	Hsp_GFP_vs_Hsp	Hsc_GFP_vs_Hsc_vs_Hsp_GFP_vs_Hsp	no hit	Common interactor	0
ATP3	P38077	ATP synthase subunit gamma, mitochondrial OS=Saccharomyces cerevisiae (strain ATCC 204508 / S288c) GN=ATP3 PE=1 SV=1	pulldown non-heat shock	2.33127	Hsc_GFP_vs_Hsc	3.04583	Hsp_GFP_vs_Hsp	Hsc_GFP_vs_Hsc_vs_Hsp_GFP_vs_Hsp	no hit	Common interactor	0
GVP36	P40531	Protein GVP36 OS=Saccharomyces cerevisiae (strain ATCC 204508 / S288c) GN=GVP36 PE=1 SV=1	pulldown non-heat shock	1.866	Hsc_GFP_vs_Hsc	2.48602	Hsp_GFP_vs_Hsp	Hsc_GFP_vs_Hsc_vs_Hsp_GFP_vs_Hsp	no hit	Common interactor	0
RFA1	P22336	Replication factor A protein 1 OS=Saccharomyces cerevisiae (strain ATCC 204508 / S288c) GN=RFA1 PE=1 SV=1	pulldown non-heat shock	1.53012	Hsc_GFP_vs_Hsc	1.39376	Hsp_GFP_vs_Hsp	Hsc_GFP_vs_Hsc_vs_Hsp_GFP_vs_Hsp	no hit	Common interactor	0
COR1	P07256	Cytochrome b-c1 complex subunit 1, mitochondrial OS=Saccharomyces cerevisiae (strain ATCC 204508 / S288c) GN=COR1 PE=1 SV=1	pulldown non-heat shock	1.54451	Hsc_GFP_vs_Hsc	1.75044	Hsp_GFP_vs_Hsp	Hsc_GFP_vs_Hsc_vs_Hsp_GFP_vs_Hsp	no hit	Common interactor	0
RTN2	Q12443	Reticulon-like protein 2 OS=Saccharomyces cerevisiae (strain ATCC 204508 / S288c) GN=RTN2 PE=1 SV=1	pulldown non-heat shock	1.92397	Hsc_GFP_vs_Hsc	1.86768	Hsp_GFP_vs_Hsp	Hsc_GFP_vs_Hsc_vs_Hsp_GFP_vs_Hsp	no hit	Common interactor	0
SES1	P07284	Serine--tRNA ligase, cytoplasmic OS=Saccharomyces cerevisiae (strain ATCC 204508 / S288c) GN=SES1 PE=1 SV=2	pulldown non-heat shock	1.94197	Hsc_GFP_vs_Hsc	1.60354	Hsp_GFP_vs_Hsp	Hsc_GFP_vs_Hsc_vs_Hsp_GFP_vs_Hsp	no hit	Common interactor	0
RPS10B|RPS10A	P46784|Q08745	40S ribosomal protein S10-B OS=Saccharomyces cerevisiae (strain ATCC 204508 / S288c) GN=RPS10B PE=1 SV=1|40S ribosomal protein S10-A OS=Saccharomyces cerevisiae (strain ATCC 204508 / S288c) GN=RPS10A PE=1 SV=1	pulldown non-heat shock	2.91956	Hsc_GFP_vs_Hsc	2.54194	Hsp_GFP_vs_Hsp	Hsc_GFP_vs_Hsc_vs_Hsp_GFP_vs_Hsp	no hit	Common interactor	0
HXK2	P04807	Hexokinase-2 OS=Saccharomyces cerevisiae (strain ATCC 204508 / S288c) GN=HXK2 PE=1 SV=4	pulldown non-heat shock	2.09018	Hsc_GFP_vs_Hsc	2.44197	Hsp_GFP_vs_Hsp	Hsc_GFP_vs_Hsc_vs_Hsp_GFP_vs_Hsp	no hit	Common interactor	0
SER1	P33330	Phosphoserine aminotransferase OS=Saccharomyces cerevisiae (strain ATCC 204508 / S288c) GN=SER1 PE=1 SV=1	pulldown non-heat shock	2.80897	Hsc_GFP_vs_Hsc	2.86752	Hsp_GFP_vs_Hsp	Hsc_GFP_vs_Hsc_vs_Hsp_GFP_vs_Hsp	no hit	Common interactor	0
CCT4	P39078	T-complex protein 1 subunit delta OS=Saccharomyces cerevisiae (strain ATCC 204508 / S288c) GN=CCT4 PE=1 SV=2	pulldown non-heat shock	1.49639	Hsc_GFP_vs_Hsc	1.1981	Hsp_GFP_vs_Hsp	Hsc_GFP_vs_Hsc_vs_Hsp_GFP_vs_Hsp	no hit	Common interactor	0
HXK1	P04806	Hexokinase-1 OS=Saccharomyces cerevisiae (strain ATCC 204508 / S288c) GN=HXK1 PE=1 SV=2	pulldown non-heat shock	2.23048	Hsc_GFP_vs_Hsc	2.66713	Hsp_GFP_vs_Hsp	Hsc_GFP_vs_Hsc_vs_Hsp_GFP_vs_Hsp	no hit	Common interactor	0
KAP123	P40069	Importin subunit beta-4 OS=Saccharomyces cerevisiae (strain ATCC 204508 / S288c) GN=KAP123 PE=1 SV=1	pulldown non-heat shock	1.95072	Hsc_GFP_vs_Hsc	2.01382	Hsp_GFP_vs_Hsp	Hsc_GFP_vs_Hsc_vs_Hsp_GFP_vs_Hsp	no hit	Common interactor	0
SRP1	Q02821	Importin subunit alpha OS=Saccharomyces cerevisiae (strain ATCC 204508 / S288c) GN=SRP1 PE=1 SV=1	pulldown non-heat shock	1.41639	Hsc_GFP_vs_Hsc	1.92992	Hsp_GFP_vs_Hsp	Hsc_GFP_vs_Hsc_vs_Hsp_GFP_vs_Hsp	no hit	Common interactor	0
FAS1	P07149	Fatty acid synthase subunit beta OS=Saccharomyces cerevisiae (strain ATCC 204508 / S288c) GN=FAS1 PE=1 SV=2	pulldown non-heat shock	2.37215	Hsc_GFP_vs_Hsc	1.8752	Hsp_GFP_vs_Hsp	Hsc_GFP_vs_Hsc_vs_Hsp_GFP_vs_Hsp	no hit	Common interactor	0
ATP2	P00830	ATP synthase subunit beta, mitochondrial OS=Saccharomyces cerevisiae (strain ATCC 204508 / S288c) GN=ATP2 PE=1 SV=2	pulldown non-heat shock	1.98441	Hsc_GFP_vs_Hsc	2.44292	Hsp_GFP_vs_Hsp	Hsc_GFP_vs_Hsc_vs_Hsp_GFP_vs_Hsp	no hit	Common interactor	0
GPX2	P38143	Glutathione peroxidase 2 OS=Saccharomyces cerevisiae (strain ATCC 204508 / S288c) GN=GPX2 PE=1 SV=1	pulldown non-heat shock	2.91908	Hsc_GFP_vs_Hsc	2.75685	Hsp_GFP_vs_Hsp	Hsc_GFP_vs_Hsc_vs_Hsp_GFP_vs_Hsp	no hit	Common interactor	0
CCT7	P42943	T-complex protein 1 subunit eta OS=Saccharomyces cerevisiae (strain ATCC 204508 / S288c) GN=CCT7 PE=1 SV=1	pulldown non-heat shock	1.3067	Hsc_GFP_vs_Hsc	0.987827	Hsp_GFP_vs_Hsp	Hsc_GFP_vs_Hsc_vs_Hsp_GFP_vs_Hsp	no hit	Hsc unique interactor	0
POL30	P15873	Proliferating cell nuclear antigen OS=Saccharomyces cerevisiae (strain ATCC 204508 / S288c) GN=POL30 PE=1 SV=1	pulldown non-heat shock	2.04018	Hsc_GFP_vs_Hsc	2.32123	Hsp_GFP_vs_Hsp	Hsc_GFP_vs_Hsc_vs_Hsp_GFP_vs_Hsp	no hit	Common interactor	0
GGA2	P38817	ADP-ribosylation factor-binding protein GGA2 OS=Saccharomyces cerevisiae (strain ATCC 204508 / S288c) GN=GGA2 PE=1 SV=1	pulldown non-heat shock	1.53754	Hsc_GFP_vs_Hsc	1.54227	Hsp_GFP_vs_Hsp	Hsc_GFP_vs_Hsc_vs_Hsp_GFP_vs_Hsp	no hit	Common interactor	0
ERG6	P25087	Sterol 24-C-methyltransferase OS=Saccharomyces cerevisiae (strain ATCC 204508 / S288c) GN=ERG6 PE=1 SV=4	pulldown non-heat shock	2.57683	Hsc_GFP_vs_Hsc	2.63499	Hsp_GFP_vs_Hsp	Hsc_GFP_vs_Hsc_vs_Hsp_GFP_vs_Hsp	no hit	Common interactor	0
SUI2	P20459	Eukaryotic translation initiation factor 2 subunit alpha OS=Saccharomyces cerevisiae (strain ATCC 204508 / S288c) GN=SUI2 PE=1 SV=1	pulldown non-heat shock	1.18773	Hsc_GFP_vs_Hsc	0.751999	Hsp_GFP_vs_Hsp	Hsc_GFP_vs_Hsc_vs_Hsp_GFP_vs_Hsp	no hit	Hsc unique interactor	0
RPN7	Q06103	26S proteasome regulatory subunit RPN7 OS=Saccharomyces cerevisiae (strain ATCC 204508 / S288c) GN=RPN7 PE=1 SV=3	pulldown non-heat shock	1.40389	Hsc_GFP_vs_Hsc	1.2293	Hsp_GFP_vs_Hsp	Hsc_GFP_vs_Hsc_vs_Hsp_GFP_vs_Hsp	no hit	Common interactor	0
YJU3	P28321	Monoglyceride lipase OS=Saccharomyces cerevisiae (strain ATCC 204508 / S288c) GN=YJU3 PE=1 SV=2	pulldown non-heat shock	1.97961	Hsc_GFP_vs_Hsc	1.9946	Hsp_GFP_vs_Hsp	Hsc_GFP_vs_Hsc_vs_Hsp_GFP_vs_Hsp	no hit	Common interactor	0
RPT2	P40327	26S protease regulatory subunit 4 homolog OS=Saccharomyces cerevisiae (strain ATCC 204508 / S288c) GN=RPT2 PE=1 SV=3	pulldown non-heat shock	1.44446	Hsc_GFP_vs_Hsc	1.09718	Hsp_GFP_vs_Hsp	Hsc_GFP_vs_Hsc_vs_Hsp_GFP_vs_Hsp	no hit	Common interactor	0
IMD3	P50095	Inosine-5'-monophosphate dehydrogenase 3 OS=Saccharomyces cerevisiae (strain ATCC 204508 / S288c) GN=IMD3 PE=1 SV=1	pulldown non-heat shock	1.41141	Hsc_GFP_vs_Hsc	0.622273	Hsp_GFP_vs_Hsp	Hsc_GFP_vs_Hsc_vs_Hsp_GFP_vs_Hsp	no hit	Hsc unique interactor	0
SDS24	P38314	Protein SDS24 OS=Saccharomyces cerevisiae (strain ATCC 204508 / S288c) GN=SDS24 PE=1 SV=1	pulldown non-heat shock	1.5013	Hsc_GFP_vs_Hsc	1.61443	Hsp_GFP_vs_Hsp	Hsc_GFP_vs_Hsc_vs_Hsp_GFP_vs_Hsp	no hit	Common interactor	0
RPL23A|RPL23B	P0CX41|P0CX42	60S ribosomal protein L23-A OS=Saccharomyces cerevisiae (strain ATCC 204508 / S288c) GN=RPL23A PE=1 SV=1|60S ribosomal protein L23-B OS=Saccharomyces cerevisiae (strain ATCC 204508 / S288c) GN=RPL23B PE=1 SV=1	pulldown non-heat shock	2.35008	Hsc_GFP_vs_Hsc	1.30047	Hsp_GFP_vs_Hsp	Hsc_GFP_vs_Hsc_vs_Hsp_GFP_vs_Hsp	hit	Common interactor	1
RPT4	P53549	26S protease subunit RPT4 OS=Saccharomyces cerevisiae (strain ATCC 204508 / S288c) GN=RPT4 PE=1 SV=4	pulldown non-heat shock	1.6835	Hsc_GFP_vs_Hsc	1.4872	Hsp_GFP_vs_Hsp	Hsc_GFP_vs_Hsc_vs_Hsp_GFP_vs_Hsp	no hit	Common interactor	0
ADE17	P38009	Bifunctional purine biosynthesis protein ADE17 OS=Saccharomyces cerevisiae (strain ATCC 204508 / S288c) GN=ADE17 PE=1 SV=2	pulldown non-heat shock	1.40475	Hsc_GFP_vs_Hsc	0.735867	Hsp_GFP_vs_Hsp	Hsc_GFP_vs_Hsc_vs_Hsp_GFP_vs_Hsp	no hit	Hsc unique interactor	0
YOP1	Q12402	Protein YOP1 OS=Saccharomyces cerevisiae (strain ATCC 204508 / S288c) GN=YOP1 PE=1 SV=3	pulldown non-heat shock	2.01783	Hsc_GFP_vs_Hsc	2.83435	Hsp_GFP_vs_Hsp	Hsc_GFP_vs_Hsc_vs_Hsp_GFP_vs_Hsp	no hit	Common interactor	0
PDB1	P32473	Pyruvate dehydrogenase E1 component subunit beta, mitochondrial OS=Saccharomyces cerevisiae (strain ATCC 204508 / S288c) GN=PDB1 PE=1 SV=2	pulldown non-heat shock	2.27167	Hsc_GFP_vs_Hsc	2.05211	Hsp_GFP_vs_Hsp	Hsc_GFP_vs_Hsc_vs_Hsp_GFP_vs_Hsp	no hit	Common interactor	0
NCP1	P16603	NADPH--cytochrome P450 reductase OS=Saccharomyces cerevisiae (strain ATCC 204508 / S288c) GN=NCP1 PE=1 SV=3	pulldown non-heat shock	2.31471	Hsc_GFP_vs_Hsc	2.56204	Hsp_GFP_vs_Hsp	Hsc_GFP_vs_Hsc_vs_Hsp_GFP_vs_Hsp	no hit	Common interactor	0
URA7	P28274	CTP synthase 1 OS=Saccharomyces cerevisiae (strain ATCC 204508 / S288c) GN=URA7 PE=1 SV=2	pulldown non-heat shock	1.82784	Hsc_GFP_vs_Hsc	1.37613	Hsp_GFP_vs_Hsp	Hsc_GFP_vs_Hsc_vs_Hsp_GFP_vs_Hsp	no hit	Common interactor	0
RPN6	Q12377	26S proteasome regulatory subunit RPN6 OS=Saccharomyces cerevisiae (strain ATCC 204508 / S288c) GN=RPN6 PE=1 SV=3	pulldown non-heat shock	1.26976	Hsc_GFP_vs_Hsc	1.30981	Hsp_GFP_vs_Hsp	Hsc_GFP_vs_Hsc_vs_Hsp_GFP_vs_Hsp	no hit	Common interactor	0
WTM1	Q12363	Transcriptional modulator WTM1 OS=Saccharomyces cerevisiae (strain ATCC 204508 / S288c) GN=WTM1 PE=1 SV=1	pulldown non-heat shock	1.31021	Hsc_GFP_vs_Hsc	2.04648	Hsp_GFP_vs_Hsp	Hsc_GFP_vs_Hsc_vs_Hsp_GFP_vs_Hsp	no hit	Common interactor	0
SIS1	P25294	Protein SIS1 OS=Saccharomyces cerevisiae (strain ATCC 204508 / S288c) GN=SIS1 PE=1 SV=1	pulldown non-heat shock	1.40477	Hsc_GFP_vs_Hsc	1.45886	Hsp_GFP_vs_Hsp	Hsc_GFP_vs_Hsc_vs_Hsp_GFP_vs_Hsp	no hit	Common interactor	0
YPL225W	Q08971	Protein PBDC1 homolog OS=Saccharomyces cerevisiae (strain ATCC 204508 / S288c) GN=YPL225W PE=1 SV=1	pulldown non-heat shock	3.46495	Hsc_GFP_vs_Hsc	4.06672	Hsp_GFP_vs_Hsp	Hsc_GFP_vs_Hsc_vs_Hsp_GFP_vs_Hsp	no hit	Common interactor	0
YPR127W	Q06494	Putative pyridoxal reductase OS=Saccharomyces cerevisiae (strain ATCC 204508 / S288c) GN=YPR127W PE=1 SV=1	pulldown non-heat shock	2.35819	Hsc_GFP_vs_Hsc	3.33887	Hsp_GFP_vs_Hsp	Hsc_GFP_vs_Hsc_vs_Hsp_GFP_vs_Hsp	no hit	Common interactor	0
NPA3	P47122	GPN-loop GTPase 1 OS=Saccharomyces cerevisiae (strain ATCC 204508 / S288c) GN=NPA3 PE=1 SV=1	pulldown non-heat shock	2.00194	Hsc_GFP_vs_Hsc	1.87859	Hsp_GFP_vs_Hsp	Hsc_GFP_vs_Hsc_vs_Hsp_GFP_vs_Hsp	no hit	Common interactor	0
RPN3	P40016	26S proteasome regulatory subunit RPN3 OS=Saccharomyces cerevisiae (strain ATCC 204508 / S288c) GN=RPN3 PE=1 SV=5	pulldown non-heat shock	1.43745	Hsc_GFP_vs_Hsc	1.1835	Hsp_GFP_vs_Hsp	Hsc_GFP_vs_Hsc_vs_Hsp_GFP_vs_Hsp	no hit	Common interactor	0
RPT5	P33297	26S protease regulatory subunit 6A OS=Saccharomyces cerevisiae (strain ATCC 204508 / S288c) GN=RPT5 PE=1 SV=3	pulldown non-heat shock	1.67603	Hsc_GFP_vs_Hsc	1.57266	Hsp_GFP_vs_Hsp	Hsc_GFP_vs_Hsc_vs_Hsp_GFP_vs_Hsp	no hit	Common interactor	0
UBP13	P38187	Ubiquitin carboxyl-terminal hydrolase 13 OS=Saccharomyces cerevisiae (strain ATCC 204508 / S288c) GN=UBP13 PE=1 SV=3	pulldown non-heat shock	1.60914	Hsc_GFP_vs_Hsc	0.963467	Hsp_GFP_vs_Hsp	Hsc_GFP_vs_Hsc_vs_Hsp_GFP_vs_Hsp	no hit	Hsc unique interactor	0
KTR1	P27810	Alpha-1,2 mannosyltransferase KTR1 OS=Saccharomyces cerevisiae (strain ATCC 204508 / S288c) GN=KTR1 PE=1 SV=1	pulldown non-heat shock	2.39372	Hsc_GFP_vs_Hsc	1.61722	Hsp_GFP_vs_Hsp	Hsc_GFP_vs_Hsc_vs_Hsp_GFP_vs_Hsp	no hit	Common interactor	0
MES1	P00958	Methionine--tRNA ligase, cytoplasmic OS=Saccharomyces cerevisiae (strain ATCC 204508 / S288c) GN=MES1 PE=1 SV=4	pulldown non-heat shock	1.2551	Hsc_GFP_vs_Hsc	1.27219	Hsp_GFP_vs_Hsp	Hsc_GFP_vs_Hsc_vs_Hsp_GFP_vs_Hsp	no hit	Common interactor	0
PGM2	P37012	Phosphoglucomutase 2 OS=Saccharomyces cerevisiae (strain ATCC 204508 / S288c) GN=PGM2 PE=1 SV=1	pulldown non-heat shock	2.01484	Hsc_GFP_vs_Hsc	2.16662	Hsp_GFP_vs_Hsp	Hsc_GFP_vs_Hsc_vs_Hsp_GFP_vs_Hsp	no hit	Common interactor	0
RPS3	P05750	40S ribosomal protein S3 OS=Saccharomyces cerevisiae (strain ATCC 204508 / S288c) GN=RPS3 PE=1 SV=5	pulldown non-heat shock	1.9043	Hsc_GFP_vs_Hsc	1.28926	Hsp_GFP_vs_Hsp	Hsc_GFP_vs_Hsc_vs_Hsp_GFP_vs_Hsp	no hit	Common interactor	0
TCP1	P12612	T-complex protein 1 subunit alpha OS=Saccharomyces cerevisiae (strain ATCC 204508 / S288c) GN=TCP1 PE=1 SV=2	pulldown non-heat shock	1.17784	Hsc_GFP_vs_Hsc	0.803233	Hsp_GFP_vs_Hsp	Hsc_GFP_vs_Hsc_vs_Hsp_GFP_vs_Hsp	no hit	Hsc unique interactor	0
EFB1	P32471	Elongation factor 1-beta OS=Saccharomyces cerevisiae (strain ATCC 204508 / S288c) GN=EFB1 PE=1 SV=4	pulldown non-heat shock	2.07139	Hsc_GFP_vs_Hsc	2.19008	Hsp_GFP_vs_Hsp	Hsc_GFP_vs_Hsc_vs_Hsp_GFP_vs_Hsp	no hit	Common interactor	0
CMK2	P22517	Calcium/calmodulin-dependent protein kinase II OS=Saccharomyces cerevisiae (strain ATCC 204508 / S288c) GN=CMK2 PE=1 SV=2	pulldown non-heat shock	2.35551	Hsc_GFP_vs_Hsc	2.30641	Hsp_GFP_vs_Hsp	Hsc_GFP_vs_Hsc_vs_Hsp_GFP_vs_Hsp	no hit	Common interactor	0
ERG20	P08524	Farnesyl pyrophosphate synthase OS=Saccharomyces cerevisiae (strain ATCC 204508 / S288c) GN=ERG20 PE=1 SV=2	pulldown non-heat shock	1.97076	Hsc_GFP_vs_Hsc	2.50544	Hsp_GFP_vs_Hsp	Hsc_GFP_vs_Hsc_vs_Hsp_GFP_vs_Hsp	no hit	Common interactor	0
UBA1	P22515	Ubiquitin-activating enzyme E1 1 OS=Saccharomyces cerevisiae (strain ATCC 204508 / S288c) GN=UBA1 PE=1 SV=2	pulldown non-heat shock	2.24841	Hsc_GFP_vs_Hsc	2.748	Hsp_GFP_vs_Hsp	Hsc_GFP_vs_Hsc_vs_Hsp_GFP_vs_Hsp	no hit	Common interactor	0
SAC1	P32368	Phosphoinositide phosphatase SAC1 OS=Saccharomyces cerevisiae (strain ATCC 204508 / S288c) GN=SAC1 PE=1 SV=1	pulldown non-heat shock	1.4285	Hsc_GFP_vs_Hsc	1.61672	Hsp_GFP_vs_Hsp	Hsc_GFP_vs_Hsc_vs_Hsp_GFP_vs_Hsp	no hit	Common interactor	0
AIM2	P39721	Protein AIM2 OS=Saccharomyces cerevisiae (strain ATCC 204508 / S288c) GN=AIM2 PE=1 SV=1	pulldown non-heat shock	1.41469	Hsc_GFP_vs_Hsc	0.996711	Hsp_GFP_vs_Hsp	Hsc_GFP_vs_Hsc_vs_Hsp_GFP_vs_Hsp	no hit	Hsc unique interactor	0
VMA1	P17255	V-type proton ATPase catalytic subunit A OS=Saccharomyces cerevisiae (strain ATCC 204508 / S288c) GN=VMA1 PE=1 SV=3	pulldown non-heat shock	1.34297	Hsc_GFP_vs_Hsc	1.65674	Hsp_GFP_vs_Hsp	Hsc_GFP_vs_Hsc_vs_Hsp_GFP_vs_Hsp	no hit	Common interactor	0
HOG1	P32485	Mitogen-activated protein kinase HOG1 OS=Saccharomyces cerevisiae (strain ATCC 204508 / S288c) GN=HOG1 PE=1 SV=2	pulldown non-heat shock	2.24388	Hsc_GFP_vs_Hsc	2.11396	Hsp_GFP_vs_Hsp	Hsc_GFP_vs_Hsc_vs_Hsp_GFP_vs_Hsp	no hit	Common interactor	0
ARO8	P53090	Aromatic/aminoadipate aminotransferase 1 OS=Saccharomyces cerevisiae (strain ATCC 204508 / S288c) GN=ARO8 PE=1 SV=1	pulldown non-heat shock	1.98875	Hsc_GFP_vs_Hsc	1.59815	Hsp_GFP_vs_Hsp	Hsc_GFP_vs_Hsc_vs_Hsp_GFP_vs_Hsp	no hit	Common interactor	0
RTN1	Q04947	Reticulon-like protein 1 OS=Saccharomyces cerevisiae (strain ATCC 204508 / S288c) GN=RTN1 PE=1 SV=1	pulldown non-heat shock	2.02923	Hsc_GFP_vs_Hsc	2.11284	Hsp_GFP_vs_Hsp	Hsc_GFP_vs_Hsc_vs_Hsp_GFP_vs_Hsp	no hit	Common interactor	0
MRS6	P32864	Rab proteins geranylgeranyltransferase component A OS=Saccharomyces cerevisiae (strain ATCC 204508 / S288c) GN=MRS6 PE=1 SV=2	pulldown non-heat shock	1.92757	Hsc_GFP_vs_Hsc	1.9035	Hsp_GFP_vs_Hsp	Hsc_GFP_vs_Hsc_vs_Hsp_GFP_vs_Hsp	no hit	Common interactor	0
YOR131C	Q12486	Putative uncharacterized hydrolase YOR131C OS=Saccharomyces cerevisiae (strain ATCC 204508 / S288c) GN=YOR131C PE=1 SV=1	pulldown non-heat shock	2.92393	Hsc_GFP_vs_Hsc	2.88375	Hsp_GFP_vs_Hsp	Hsc_GFP_vs_Hsc_vs_Hsp_GFP_vs_Hsp	no hit	Common interactor	0
SEC24	P40482	Protein transport protein SEC24 OS=Saccharomyces cerevisiae (strain ATCC 204508 / S288c) GN=SEC24 PE=1 SV=1	pulldown non-heat shock	1.10155	Hsc_GFP_vs_Hsc	1.12786	Hsp_GFP_vs_Hsp	Hsc_GFP_vs_Hsc_vs_Hsp_GFP_vs_Hsp	no hit	Common interactor	0
SEC21	P32074	Coatomer subunit gamma OS=Saccharomyces cerevisiae (strain ATCC 204508 / S288c) GN=SEC21 PE=1 SV=2	pulldown non-heat shock	1.05805	Hsc_GFP_vs_Hsc	1.20562	Hsp_GFP_vs_Hsp	Hsc_GFP_vs_Hsc_vs_Hsp_GFP_vs_Hsp	no hit	Common interactor	0
PYC2	P32327	Pyruvate carboxylase 2 OS=Saccharomyces cerevisiae (strain ATCC 204508 / S288c) GN=PYC2 PE=1 SV=2	pulldown non-heat shock	1.50819	Hsc_GFP_vs_Hsc	2.21721	Hsp_GFP_vs_Hsp	Hsc_GFP_vs_Hsc_vs_Hsp_GFP_vs_Hsp	no hit	Common interactor	0
SEC27	P41811	Coatomer subunit beta' OS=Saccharomyces cerevisiae (strain ATCC 204508 / S288c) GN=SEC27 PE=1 SV=1	pulldown non-heat shock	1.06948	Hsc_GFP_vs_Hsc	1.07807	Hsp_GFP_vs_Hsp	Hsc_GFP_vs_Hsc_vs_Hsp_GFP_vs_Hsp	no hit	Common interactor	0
RPS20	P38701	40S ribosomal protein S20 OS=Saccharomyces cerevisiae (strain ATCC 204508 / S288c) GN=RPS20 PE=1 SV=3	pulldown non-heat shock	2.16247	Hsc_GFP_vs_Hsc	1.82744	Hsp_GFP_vs_Hsp	Hsc_GFP_vs_Hsc_vs_Hsp_GFP_vs_Hsp	no hit	Common interactor	0
LEU4	P06208|P06208-2	2-isopropylmalate synthase OS=Saccharomyces cerevisiae (strain ATCC 204508 / S288c) GN=LEU4 PE=1 SV=1|Isoform Cytoplasmic of 2-isopropylmalate synthase OS=Saccharomyces cerevisiae (strain ATCC 204508 / S288c) GN=LEU4	pulldown non-heat shock	1.75105	Hsc_GFP_vs_Hsc	1.7788	Hsp_GFP_vs_Hsp	Hsc_GFP_vs_Hsc_vs_Hsp_GFP_vs_Hsp	no hit	Common interactor	0
SEC13	Q04491	Protein transport protein SEC13 OS=Saccharomyces cerevisiae (strain ATCC 204508 / S288c) GN=SEC13 PE=1 SV=1	pulldown non-heat shock	1.37644	Hsc_GFP_vs_Hsc	1.99922	Hsp_GFP_vs_Hsp	Hsc_GFP_vs_Hsc_vs_Hsp_GFP_vs_Hsp	no hit	Common interactor	0
ALF1	P53904	Tubulin-specific chaperone B OS=Saccharomyces cerevisiae (strain ATCC 204508 / S288c) GN=ALF1 PE=1 SV=1	pulldown non-heat shock	1.47236	Hsc_GFP_vs_Hsc	0.548351	Hsp_GFP_vs_Hsp	Hsc_GFP_vs_Hsc_vs_Hsp_GFP_vs_Hsp	no hit	Hsc unique interactor	0
ECM29	P38737	Proteasome component ECM29 OS=Saccharomyces cerevisiae (strain ATCC 204508 / S288c) GN=ECM29 PE=1 SV=1	pulldown non-heat shock	2.27499	Hsc_GFP_vs_Hsc	1.9893	Hsp_GFP_vs_Hsp	Hsc_GFP_vs_Hsc_vs_Hsp_GFP_vs_Hsp	no hit	Common interactor	0
RVB2	Q12464	RuvB-like protein 2 OS=Saccharomyces cerevisiae (strain ATCC 204508 / S288c) GN=RVB2 PE=1 SV=1	pulldown non-heat shock	1.57783	Hsc_GFP_vs_Hsc	1.59088	Hsp_GFP_vs_Hsp	Hsc_GFP_vs_Hsc_vs_Hsp_GFP_vs_Hsp	no hit	Common interactor	0
PAA1	Q12447	Polyamine N-acetyltransferase 1 OS=Saccharomyces cerevisiae (strain ATCC 204508 / S288c) GN=PAA1 PE=1 SV=1	pulldown non-heat shock	1.89946	Hsc_GFP_vs_Hsc	2.13822	Hsp_GFP_vs_Hsp	Hsc_GFP_vs_Hsc_vs_Hsp_GFP_vs_Hsp	no hit	Common interactor	0
DNM1	P54861	Dynamin-related protein DNM1 OS=Saccharomyces cerevisiae (strain ATCC 204508 / S288c) GN=DNM1 PE=1 SV=1	pulldown non-heat shock	1.10785	Hsc_GFP_vs_Hsc	1.6414	Hsp_GFP_vs_Hsp	Hsc_GFP_vs_Hsc_vs_Hsp_GFP_vs_Hsp	no hit	Common interactor	0
YHR020W	P38708	Putative proline--tRNA ligase YHR020W OS=Saccharomyces cerevisiae (strain ATCC 204508 / S288c) GN=YHR020W PE=1 SV=1	pulldown non-heat shock	1.46579	Hsc_GFP_vs_Hsc	1.70166	Hsp_GFP_vs_Hsp	Hsc_GFP_vs_Hsc_vs_Hsp_GFP_vs_Hsp	no hit	Common interactor	0
YET1	P35723	Endoplasmic reticulum transmembrane protein 1 OS=Saccharomyces cerevisiae (strain ATCC 204508 / S288c) GN=YET1 PE=1 SV=2	pulldown non-heat shock	2.57854	Hsc_GFP_vs_Hsc	2.23284	Hsp_GFP_vs_Hsp	Hsc_GFP_vs_Hsc_vs_Hsp_GFP_vs_Hsp	no hit	Common interactor	0
TPS1	Q00764	Alpha,alpha-trehalose-phosphate synthase [UDP-forming] 56 kDa subunit OS=Saccharomyces cerevisiae (strain ATCC 204508 / S288c) GN=TPS1 PE=1 SV=2	pulldown non-heat shock	1.15515	Hsc_GFP_vs_Hsc	1.91742	Hsp_GFP_vs_Hsp	Hsc_GFP_vs_Hsc_vs_Hsp_GFP_vs_Hsp	no hit	Common interactor	0
KES1	P35844	Oxysterol-binding protein homolog 4 OS=Saccharomyces cerevisiae (strain ATCC 204508 / S288c) GN=KES1 PE=1 SV=1	pulldown non-heat shock	1.37126	Hsc_GFP_vs_Hsc	1.09431	Hsp_GFP_vs_Hsp	Hsc_GFP_vs_Hsc_vs_Hsp_GFP_vs_Hsp	no hit	Common interactor	0
PET9	P18239	ADP,ATP carrier protein 2 OS=Saccharomyces cerevisiae (strain ATCC 204508 / S288c) GN=PET9 PE=1 SV=2	pulldown non-heat shock	1.85043	Hsc_GFP_vs_Hsc	2.27545	Hsp_GFP_vs_Hsp	Hsc_GFP_vs_Hsc_vs_Hsp_GFP_vs_Hsp	no hit	Common interactor	0
CAM1	P29547	Elongation factor 1-gamma 1 OS=Saccharomyces cerevisiae (strain ATCC 204508 / S288c) GN=CAM1 PE=1 SV=2	pulldown non-heat shock	1.49186	Hsc_GFP_vs_Hsc	1.80392	Hsp_GFP_vs_Hsp	Hsc_GFP_vs_Hsc_vs_Hsp_GFP_vs_Hsp	no hit	Common interactor	0
APT1	P49435	Adenine phosphoribosyltransferase 1 OS=Saccharomyces cerevisiae (strain ATCC 204508 / S288c) GN=APT1 PE=1 SV=3	pulldown non-heat shock	3.17412	Hsc_GFP_vs_Hsc	3.28178	Hsp_GFP_vs_Hsp	Hsc_GFP_vs_Hsc_vs_Hsp_GFP_vs_Hsp	no hit	Common interactor	0
TAL1	P15019	Transaldolase OS=Saccharomyces cerevisiae (strain ATCC 204508 / S288c) GN=TAL1 PE=1 SV=4	pulldown non-heat shock	1.962	Hsc_GFP_vs_Hsc	2.74176	Hsp_GFP_vs_Hsp	Hsc_GFP_vs_Hsc_vs_Hsp_GFP_vs_Hsp	no hit	Common interactor	0
DED1	P06634	ATP-dependent RNA helicase DED1 OS=Saccharomyces cerevisiae (strain ATCC 204508 / S288c) GN=DED1 PE=1 SV=2	pulldown non-heat shock	1.5047	Hsc_GFP_vs_Hsc	1.35963	Hsp_GFP_vs_Hsp	Hsc_GFP_vs_Hsc_vs_Hsp_GFP_vs_Hsp	no hit	Common interactor	0
CPA2	P03965	Carbamoyl-phosphate synthase arginine-specific large chain OS=Saccharomyces cerevisiae (strain ATCC 204508 / S288c) GN=CPA2 PE=1 SV=1	pulldown non-heat shock	1.66351	Hsc_GFP_vs_Hsc	1.61832	Hsp_GFP_vs_Hsp	Hsc_GFP_vs_Hsc_vs_Hsp_GFP_vs_Hsp	no hit	Common interactor	0
VAC8	P39968	Vacuolar protein 8 OS=Saccharomyces cerevisiae (strain ATCC 204508 / S288c) GN=VAC8 PE=1 SV=3	pulldown non-heat shock	1.25462	Hsc_GFP_vs_Hsc	1.81945	Hsp_GFP_vs_Hsp	Hsc_GFP_vs_Hsc_vs_Hsp_GFP_vs_Hsp	no hit	Common interactor	0
VIP1	Q06685	Inositol hexakisphosphate and diphosphoinositol-pentakisphosphate kinase OS=Saccharomyces cerevisiae (strain ATCC 204508 / S288c) GN=VIP1 PE=1 SV=1	pulldown non-heat shock	1.20706	Hsc_GFP_vs_Hsc	0.866495	Hsp_GFP_vs_Hsp	Hsc_GFP_vs_Hsc_vs_Hsp_GFP_vs_Hsp	no hit	Hsc unique interactor	0
PST2	Q12335	Protoplast secreted protein 2 OS=Saccharomyces cerevisiae (strain ATCC 204508 / S288c) GN=PST2 PE=1 SV=1	pulldown non-heat shock	2.0792	Hsc_GFP_vs_Hsc	2.08099	Hsp_GFP_vs_Hsp	Hsc_GFP_vs_Hsc_vs_Hsp_GFP_vs_Hsp	no hit	Common interactor	0
PDA1	P16387	Pyruvate dehydrogenase E1 component subunit alpha, mitochondrial OS=Saccharomyces cerevisiae (strain ATCC 204508 / S288c) GN=PDA1 PE=1 SV=2	pulldown non-heat shock	2.3515	Hsc_GFP_vs_Hsc	1.80535	Hsp_GFP_vs_Hsp	Hsc_GFP_vs_Hsc_vs_Hsp_GFP_vs_Hsp	no hit	Common interactor	0
URA2	P07259	Protein URA2 OS=Saccharomyces cerevisiae (strain ATCC 204508 / S288c) GN=URA2 PE=1 SV=5	pulldown non-heat shock	1.19448	Hsc_GFP_vs_Hsc	0.914827	Hsp_GFP_vs_Hsp	Hsc_GFP_vs_Hsc_vs_Hsp_GFP_vs_Hsp	no hit	Hsc unique interactor	0
ARF1	P11076	ADP-ribosylation factor 1 OS=Saccharomyces cerevisiae (strain ATCC 204508 / S288c) GN=ARF1 PE=1 SV=3	pulldown non-heat shock	2.75883	Hsc_GFP_vs_Hsc	2.38148	Hsp_GFP_vs_Hsp	Hsc_GFP_vs_Hsc_vs_Hsp_GFP_vs_Hsp	no hit	Common interactor	0
TDH1	P00360	Glyceraldehyde-3-phosphate dehydrogenase 1 OS=Saccharomyces cerevisiae (strain ATCC 204508 / S288c) GN=TDH1 PE=1 SV=3	pulldown non-heat shock	1.6267	Hsc_GFP_vs_Hsc	2.13837	Hsp_GFP_vs_Hsp	Hsc_GFP_vs_Hsc_vs_Hsp_GFP_vs_Hsp	no hit	Common interactor	0
EFT1	P32324	Elongation factor 2 OS=Saccharomyces cerevisiae (strain ATCC 204508 / S288c) GN=EFT1 PE=1 SV=1	pulldown non-heat shock	1.47562	Hsc_GFP_vs_Hsc	0.576672	Hsp_GFP_vs_Hsp	Hsc_GFP_vs_Hsc_vs_Hsp_GFP_vs_Hsp	no hit	Hsc unique interactor	0
HIS3	NA	NA	pulldown non-heat shock	-2.11534	Hsc_GFP_vs_Hsc	-1.58211	Hsp_GFP_vs_Hsp	Hsc_GFP_vs_Hsc_vs_Hsp_GFP_vs_Hsp	no hit	No interactor	0
IRC24	P40580	Benzil reductase ((S)-benzoin forming) IRC24 OS=Saccharomyces cerevisiae (strain ATCC 204508 / S288c) GN=IRC24 PE=1 SV=1	pulldown non-heat shock	2.58069	Hsc_GFP_vs_Hsc	3.11644	Hsp_GFP_vs_Hsp	Hsc_GFP_vs_Hsc_vs_Hsp_GFP_vs_Hsp	no hit	Common interactor	0
RPN1	P38764	26S proteasome regulatory subunit RPN1 OS=Saccharomyces cerevisiae (strain ATCC 204508 / S288c) GN=RPN1 PE=1 SV=3	pulldown non-heat shock	1.353	Hsc_GFP_vs_Hsc	1.44126	Hsp_GFP_vs_Hsp	Hsc_GFP_vs_Hsc_vs_Hsp_GFP_vs_Hsp	no hit	Common interactor	0
SAH1	P39954	Adenosylhomocysteinase OS=Saccharomyces cerevisiae (strain ATCC 204508 / S288c) GN=SAH1 PE=1 SV=1	pulldown non-heat shock	1.23862	Hsc_GFP_vs_Hsc	1.75246	Hsp_GFP_vs_Hsp	Hsc_GFP_vs_Hsc_vs_Hsp_GFP_vs_Hsp	no hit	Common interactor	0
ADD66	P36040	Proteasome assembly chaperone 2 OS=Saccharomyces cerevisiae (strain ATCC 204508 / S288c) GN=ADD66 PE=1 SV=1	pulldown non-heat shock	1.21399	Hsc_GFP_vs_Hsc	0.955966	Hsp_GFP_vs_Hsp	Hsc_GFP_vs_Hsc_vs_Hsp_GFP_vs_Hsp	no hit	Hsc unique interactor	0
IDP1	P21954	Isocitrate dehydrogenase [NADP], mitochondrial OS=Saccharomyces cerevisiae (strain ATCC 204508 / S288c) GN=IDP1 PE=1 SV=1	pulldown non-heat shock	1.30058	Hsc_GFP_vs_Hsc	0.243327	Hsp_GFP_vs_Hsp	Hsc_GFP_vs_Hsc_vs_Hsp_GFP_vs_Hsp	hit	Hsc unique interactor	0
IDH1	P28834	Isocitrate dehydrogenase [NAD] subunit 1, mitochondrial OS=Saccharomyces cerevisiae (strain ATCC 204508 / S288c) GN=IDH1 PE=1 SV=2	pulldown non-heat shock	1.78012	Hsc_GFP_vs_Hsc	2.34138	Hsp_GFP_vs_Hsp	Hsc_GFP_vs_Hsc_vs_Hsp_GFP_vs_Hsp	no hit	Common interactor	0
MYO2	P19524	Myosin-2 OS=Saccharomyces cerevisiae (strain ATCC 204508 / S288c) GN=MYO2 PE=1 SV=1	pulldown non-heat shock	1.61905	Hsc_GFP_vs_Hsc	1.61301	Hsp_GFP_vs_Hsp	Hsc_GFP_vs_Hsc_vs_Hsp_GFP_vs_Hsp	no hit	Common interactor	0
SEC26	P41810	Coatomer subunit beta OS=Saccharomyces cerevisiae (strain ATCC 204508 / S288c) GN=SEC26 PE=1 SV=2	pulldown non-heat shock	1.01194	Hsc_GFP_vs_Hsc	0.943539	Hsp_GFP_vs_Hsp	Hsc_GFP_vs_Hsc_vs_Hsp_GFP_vs_Hsp	no hit	Hsc unique interactor	0
HAT2	P39984	Histone acetyltransferase type B subunit 2 OS=Saccharomyces cerevisiae (strain ATCC 204508 / S288c) GN=HAT2 PE=1 SV=1	pulldown non-heat shock	1.19522	Hsc_GFP_vs_Hsc	1.50797	Hsp_GFP_vs_Hsp	Hsc_GFP_vs_Hsc_vs_Hsp_GFP_vs_Hsp	no hit	Common interactor	0
BCY1	P07278	cAMP-dependent protein kinase regulatory subunit OS=Saccharomyces cerevisiae (strain ATCC 204508 / S288c) GN=BCY1 PE=1 SV=4	pulldown non-heat shock	1.03264	Hsc_GFP_vs_Hsc	1.49358	Hsp_GFP_vs_Hsp	Hsc_GFP_vs_Hsc_vs_Hsp_GFP_vs_Hsp	no hit	Common interactor	0
RPN8	Q08723	26S proteasome regulatory subunit RPN8 OS=Saccharomyces cerevisiae (strain ATCC 204508 / S288c) GN=RPN8 PE=1 SV=3	pulldown non-heat shock	1.27251	Hsc_GFP_vs_Hsc	1.05059	Hsp_GFP_vs_Hsp	Hsc_GFP_vs_Hsc_vs_Hsp_GFP_vs_Hsp	no hit	Common interactor	0
OM45	P16547	Mitochondrial outer membrane protein OM45 OS=Saccharomyces cerevisiae (strain ATCC 204508 / S288c) GN=OM45 PE=1 SV=2	pulldown non-heat shock	1.55848	Hsc_GFP_vs_Hsc	2.53015	Hsp_GFP_vs_Hsp	Hsc_GFP_vs_Hsc_vs_Hsp_GFP_vs_Hsp	no hit	Common interactor	0
ADE13	Q05911	Adenylosuccinate lyase OS=Saccharomyces cerevisiae (strain ATCC 204508 / S288c) GN=ADE13 PE=1 SV=1	pulldown non-heat shock	2.66758	Hsc_GFP_vs_Hsc	2.44267	Hsp_GFP_vs_Hsp	Hsc_GFP_vs_Hsc_vs_Hsp_GFP_vs_Hsp	no hit	Common interactor	0
UBA4	P38820	Adenylyltransferase and sulfurtransferase UBA4 OS=Saccharomyces cerevisiae (strain ATCC 204508 / S288c) GN=UBA4 PE=1 SV=1	pulldown non-heat shock	1.01076	Hsc_GFP_vs_Hsc	0.678496	Hsp_GFP_vs_Hsp	Hsc_GFP_vs_Hsc_vs_Hsp_GFP_vs_Hsp	no hit	Hsc unique interactor	0
TRP3	P00937	Multifunctional tryptophan biosynthesis protein OS=Saccharomyces cerevisiae (strain ATCC 204508 / S288c) GN=TRP3 PE=1 SV=2	pulldown non-heat shock	1.73582	Hsc_GFP_vs_Hsc	1.43618	Hsp_GFP_vs_Hsp	Hsc_GFP_vs_Hsc_vs_Hsp_GFP_vs_Hsp	no hit	Common interactor	0
YAT2	NA	NA	pulldown non-heat shock	-1.54424	Hsc_GFP_vs_Hsc	-0.0293595	Hsp_GFP_vs_Hsp	Hsc_GFP_vs_Hsc_vs_Hsp_GFP_vs_Hsp	hit	No interactor	0
NAP1	P25293	Nucleosome assembly protein OS=Saccharomyces cerevisiae (strain ATCC 204508 / S288c) GN=NAP1 PE=1 SV=2	pulldown non-heat shock	1.08791	Hsc_GFP_vs_Hsc	1.51978	Hsp_GFP_vs_Hsp	Hsc_GFP_vs_Hsc_vs_Hsp_GFP_vs_Hsp	no hit	Common interactor	0
HYP2	P23301	Eukaryotic translation initiation factor 5A-1 OS=Saccharomyces cerevisiae (strain ATCC 204508 / S288c) GN=HYP2 PE=1 SV=3	pulldown non-heat shock	1.07174	Hsc_GFP_vs_Hsc	0.924893	Hsp_GFP_vs_Hsp	Hsc_GFP_vs_Hsc_vs_Hsp_GFP_vs_Hsp	no hit	Hsc unique interactor	0
RPC40	P07703	DNA-directed RNA polymerases I and III subunit RPAC1 OS=Saccharomyces cerevisiae (strain ATCC 204508 / S288c) GN=RPC40 PE=1 SV=1	pulldown non-heat shock	0.974839	Hsc_GFP_vs_Hsc	1.25551	Hsp_GFP_vs_Hsp	Hsc_GFP_vs_Hsc_vs_Hsp_GFP_vs_Hsp	no hit	Hsp unique interactor	0
NTH1	P32356	Neutral trehalase OS=Saccharomyces cerevisiae (strain ATCC 204508 / S288c) GN=NTH1 PE=1 SV=3	pulldown non-heat shock	1.4239	Hsc_GFP_vs_Hsc	1.26492	Hsp_GFP_vs_Hsp	Hsc_GFP_vs_Hsc_vs_Hsp_GFP_vs_Hsp	no hit	Common interactor	0
ARO4	P32449	Phospho-2-dehydro-3-deoxyheptonate aldolase, tyrosine-inhibited OS=Saccharomyces cerevisiae (strain ATCC 204508 / S288c) GN=ARO4 PE=1 SV=2	pulldown non-heat shock	2.10153	Hsc_GFP_vs_Hsc	2.09906	Hsp_GFP_vs_Hsp	Hsc_GFP_vs_Hsc_vs_Hsp_GFP_vs_Hsp	no hit	Common interactor	0
PHO85	P17157	Cyclin-dependent protein kinase PHO85 OS=Saccharomyces cerevisiae (strain ATCC 204508 / S288c) GN=PHO85 PE=1 SV=2	pulldown non-heat shock	1.21697	Hsc_GFP_vs_Hsc	1.48652	Hsp_GFP_vs_Hsp	Hsc_GFP_vs_Hsc_vs_Hsp_GFP_vs_Hsp	no hit	Common interactor	0
SXM1	Q04175	Importin beta SMX1 OS=Saccharomyces cerevisiae (strain ATCC 204508 / S288c) GN=SXM1 PE=1 SV=1	pulldown non-heat shock	1.70238	Hsc_GFP_vs_Hsc	2.00469	Hsp_GFP_vs_Hsp	Hsc_GFP_vs_Hsc_vs_Hsp_GFP_vs_Hsp	no hit	Common interactor	0
ILV5	P06168	Ketol-acid reductoisomerase, mitochondrial OS=Saccharomyces cerevisiae (strain ATCC 204508 / S288c) GN=ILV5 PE=1 SV=1	pulldown non-heat shock	1.61173	Hsc_GFP_vs_Hsc	1.56993	Hsp_GFP_vs_Hsp	Hsc_GFP_vs_Hsc_vs_Hsp_GFP_vs_Hsp	no hit	Common interactor	0
GRS1	P38088|P38088-2	Glycine--tRNA ligase 1, mitochondrial OS=Saccharomyces cerevisiae (strain ATCC 204508 / S288c) GN=GRS1 PE=1 SV=3|Isoform Cytoplasmic of Glycine--tRNA ligase 1, mitochondrial OS=Saccharomyces cerevisiae (strain ATCC 204508 / S288c) GN=GRS1	pulldown non-heat shock	1.4291	Hsc_GFP_vs_Hsc	1.72664	Hsp_GFP_vs_Hsp	Hsc_GFP_vs_Hsc_vs_Hsp_GFP_vs_Hsp	no hit	Common interactor	0
RPS5	P26783	40S ribosomal protein S5 OS=Saccharomyces cerevisiae (strain ATCC 204508 / S288c) GN=RPS5 PE=1 SV=3	pulldown non-heat shock	1.7453	Hsc_GFP_vs_Hsc	0.94974	Hsp_GFP_vs_Hsp	Hsc_GFP_vs_Hsc_vs_Hsp_GFP_vs_Hsp	no hit	Hsc unique interactor	0
EDE1	NA	NA	pulldown non-heat shock	-1.44457	Hsc_GFP_vs_Hsc	-1.32891	Hsp_GFP_vs_Hsp	Hsc_GFP_vs_Hsc_vs_Hsp_GFP_vs_Hsp	no hit	No interactor	0
ACC1	NA	NA	pulldown non-heat shock	0.985318	Hsc_GFP_vs_Hsc	0.605957	Hsp_GFP_vs_Hsp	Hsc_GFP_vs_Hsc_vs_Hsp_GFP_vs_Hsp	no hit	No interactor	0
SEC53	P07283	Phosphomannomutase OS=Saccharomyces cerevisiae (strain ATCC 204508 / S288c) GN=SEC53 PE=1 SV=1	pulldown non-heat shock	1.39238	Hsc_GFP_vs_Hsc	1.19457	Hsp_GFP_vs_Hsp	Hsc_GFP_vs_Hsc_vs_Hsp_GFP_vs_Hsp	no hit	Common interactor	0
RPL1A|RPL1B	P0CX43|P0CX44	60S ribosomal protein L1-A OS=Saccharomyces cerevisiae (strain ATCC 204508 / S288c) GN=RPL1A PE=1 SV=1|60S ribosomal protein L1-B OS=Saccharomyces cerevisiae (strain ATCC 204508 / S288c) GN=RPL1B PE=1 SV=1	pulldown non-heat shock	1.85157	Hsc_GFP_vs_Hsc	0.98909	Hsp_GFP_vs_Hsp	Hsc_GFP_vs_Hsc_vs_Hsp_GFP_vs_Hsp	no hit	Hsc unique interactor	1
ADE4	P04046	Amidophosphoribosyltransferase OS=Saccharomyces cerevisiae (strain ATCC 204508 / S288c) GN=ADE4 PE=1 SV=2	pulldown non-heat shock	1.2666	Hsc_GFP_vs_Hsc	0.856047	Hsp_GFP_vs_Hsp	Hsc_GFP_vs_Hsc_vs_Hsp_GFP_vs_Hsp	no hit	Hsc unique interactor	0
TUB3	P09734	Tubulin alpha-3 chain OS=Saccharomyces cerevisiae (strain ATCC 204508 / S288c) GN=TUB3 PE=1 SV=1	pulldown non-heat shock	1.64758	Hsc_GFP_vs_Hsc	0.945074	Hsp_GFP_vs_Hsp	Hsc_GFP_vs_Hsc_vs_Hsp_GFP_vs_Hsp	no hit	Hsc unique interactor	1
SEC28	P40509	Coatomer subunit epsilon OS=Saccharomyces cerevisiae (strain ATCC 204508 / S288c) GN=SEC28 PE=1 SV=2	pulldown non-heat shock	1.84421	Hsc_GFP_vs_Hsc	2.0282	Hsp_GFP_vs_Hsp	Hsc_GFP_vs_Hsc_vs_Hsp_GFP_vs_Hsp	no hit	Common interactor	0
FAS2	P19097	Fatty acid synthase subunit alpha OS=Saccharomyces cerevisiae (strain ATCC 204508 / S288c) GN=FAS2 PE=1 SV=2	pulldown non-heat shock	2.07824	Hsc_GFP_vs_Hsc	1.3795	Hsp_GFP_vs_Hsp	Hsc_GFP_vs_Hsc_vs_Hsp_GFP_vs_Hsp	no hit	Common interactor	0
RPT3	P33298	26S protease regulatory subunit 6B homolog OS=Saccharomyces cerevisiae (strain ATCC 204508 / S288c) GN=RPT3 PE=1 SV=2	pulldown non-heat shock	1.47996	Hsc_GFP_vs_Hsc	1.50007	Hsp_GFP_vs_Hsp	Hsc_GFP_vs_Hsc_vs_Hsp_GFP_vs_Hsp	no hit	Common interactor	0
LYS21	Q12122	Homocitrate synthase, mitochondrial OS=Saccharomyces cerevisiae (strain ATCC 204508 / S288c) GN=LYS21 PE=1 SV=1	pulldown non-heat shock	1.70609	Hsc_GFP_vs_Hsc	1.80138	Hsp_GFP_vs_Hsp	Hsc_GFP_vs_Hsc_vs_Hsp_GFP_vs_Hsp	no hit	Common interactor	0
UBP6	P43593	Ubiquitin carboxyl-terminal hydrolase 6 OS=Saccharomyces cerevisiae (strain ATCC 204508 / S288c) GN=UBP6 PE=1 SV=1	pulldown non-heat shock	1.51188	Hsc_GFP_vs_Hsc	1.4762	Hsp_GFP_vs_Hsp	Hsc_GFP_vs_Hsc_vs_Hsp_GFP_vs_Hsp	no hit	Common interactor	0
RPT6	Q01939	26S protease regulatory subunit 8 homolog OS=Saccharomyces cerevisiae (strain ATCC 204508 / S288c) GN=RPT6 PE=1 SV=4	pulldown non-heat shock	1.27292	Hsc_GFP_vs_Hsc	0.93313	Hsp_GFP_vs_Hsp	Hsc_GFP_vs_Hsc_vs_Hsp_GFP_vs_Hsp	no hit	Hsc unique interactor	0
SEC31	P38968	Protein transport protein SEC31 OS=Saccharomyces cerevisiae (strain ATCC 204508 / S288c) GN=SEC31 PE=1 SV=3	pulldown non-heat shock	1.58681	Hsc_GFP_vs_Hsc	2.00976	Hsp_GFP_vs_Hsp	Hsc_GFP_vs_Hsc_vs_Hsp_GFP_vs_Hsp	no hit	Common interactor	0
TUF1	P02992	Elongation factor Tu, mitochondrial OS=Saccharomyces cerevisiae (strain ATCC 204508 / S288c) GN=TUF1 PE=1 SV=1	pulldown non-heat shock	1.04937	Hsc_GFP_vs_Hsc	1.08044	Hsp_GFP_vs_Hsp	Hsc_GFP_vs_Hsc_vs_Hsp_GFP_vs_Hsp	no hit	Common interactor	0
YBR053C	P38235	Uncharacterized protein YBR053C OS=Saccharomyces cerevisiae (strain ATCC 204508 / S288c) GN=YBR053C PE=1 SV=1	pulldown non-heat shock	1.10053	Hsc_GFP_vs_Hsc	1.45117	Hsp_GFP_vs_Hsp	Hsc_GFP_vs_Hsc_vs_Hsp_GFP_vs_Hsp	no hit	Common interactor	0
YMR226C	Q05016	NADP-dependent 3-hydroxy acid dehydrogenase OS=Saccharomyces cerevisiae (strain ATCC 204508 / S288c) GN=YMR226C PE=1 SV=1	pulldown non-heat shock	1.86472	Hsc_GFP_vs_Hsc	1.30931	Hsp_GFP_vs_Hsp	Hsc_GFP_vs_Hsc_vs_Hsp_GFP_vs_Hsp	no hit	Common interactor	0
KAR2	NA	NA	pulldown non-heat shock	0.937683	Hsc_GFP_vs_Hsc	0.713579	Hsp_GFP_vs_Hsp	Hsc_GFP_vs_Hsc_vs_Hsp_GFP_vs_Hsp	no hit	No interactor	0
RPN9	NA	NA	pulldown non-heat shock	0.947093	Hsc_GFP_vs_Hsc	0.792546	Hsp_GFP_vs_Hsp	Hsc_GFP_vs_Hsc_vs_Hsp_GFP_vs_Hsp	no hit	No interactor	0
ACO1	P19414	Aconitate hydratase, mitochondrial OS=Saccharomyces cerevisiae (strain ATCC 204508 / S288c) GN=ACO1 PE=1 SV=2	pulldown non-heat shock	1.02011	Hsc_GFP_vs_Hsc	1.76057	Hsp_GFP_vs_Hsp	Hsc_GFP_vs_Hsc_vs_Hsp_GFP_vs_Hsp	no hit	Common interactor	0
MRI1	Q06489	Methylthioribose-1-phosphate isomerase OS=Saccharomyces cerevisiae (strain ATCC 204508 / S288c) GN=MRI1 PE=1 SV=1	pulldown non-heat shock	2.24572	Hsc_GFP_vs_Hsc	2.30538	Hsp_GFP_vs_Hsp	Hsc_GFP_vs_Hsc_vs_Hsp_GFP_vs_Hsp	no hit	Common interactor	0
RPS14A|RPS14B	P06367|P39516	40S ribosomal protein S14-A OS=Saccharomyces cerevisiae (strain ATCC 204508 / S288c) GN=RPS14A PE=1 SV=5|40S ribosomal protein S14-B OS=Saccharomyces cerevisiae (strain ATCC 204508 / S288c) GN=RPS14B PE=1 SV=2	pulldown non-heat shock	1.54255	Hsc_GFP_vs_Hsc	1.01868	Hsp_GFP_vs_Hsp	Hsc_GFP_vs_Hsc_vs_Hsp_GFP_vs_Hsp	no hit	Common interactor	0
RPS18A|RPS18B	P0CX55|P0CX56	40S ribosomal protein S18-A OS=Saccharomyces cerevisiae (strain ATCC 204508 / S288c) GN=RPS18A PE=1 SV=1|40S ribosomal protein S18-B OS=Saccharomyces cerevisiae (strain ATCC 204508 / S288c) GN=RPS18B PE=1 SV=1	pulldown non-heat shock	1.45786	Hsc_GFP_vs_Hsc	0.768843	Hsp_GFP_vs_Hsp	Hsc_GFP_vs_Hsc_vs_Hsp_GFP_vs_Hsp	no hit	Hsc unique interactor	1
ILS1	NA	NA	pulldown non-heat shock	0.967431	Hsc_GFP_vs_Hsc	0.643011	Hsp_GFP_vs_Hsp	Hsc_GFP_vs_Hsc_vs_Hsp_GFP_vs_Hsp	no hit	No interactor	0
ADH3	P07246	Alcohol dehydrogenase 3, mitochondrial OS=Saccharomyces cerevisiae (strain ATCC 204508 / S288c) GN=ADH3 PE=1 SV=2	pulldown non-heat shock	1.10477	Hsc_GFP_vs_Hsc	1.43951	Hsp_GFP_vs_Hsp	Hsc_GFP_vs_Hsc_vs_Hsp_GFP_vs_Hsp	no hit	Common interactor	0
TPS3	P38426	Trehalose synthase complex regulatory subunit TPS3 OS=Saccharomyces cerevisiae (strain ATCC 204508 / S288c) GN=TPS3 PE=1 SV=3	pulldown non-heat shock	1.00874	Hsc_GFP_vs_Hsc	0.912284	Hsp_GFP_vs_Hsp	Hsc_GFP_vs_Hsc_vs_Hsp_GFP_vs_Hsp	no hit	Hsc unique interactor	0
LTP1	P40347	Low molecular weight phosphotyrosine protein phosphatase OS=Saccharomyces cerevisiae (strain ATCC 204508 / S288c) GN=LTP1 PE=1 SV=1	pulldown non-heat shock	1.19705	Hsc_GFP_vs_Hsc	0.887431	Hsp_GFP_vs_Hsp	Hsc_GFP_vs_Hsc_vs_Hsp_GFP_vs_Hsp	no hit	Hsc unique interactor	0
NBP35	P52920	Cytosolic Fe-S cluster assembly factor NBP35 OS=Saccharomyces cerevisiae (strain ATCC 204508 / S288c) GN=NBP35 PE=1 SV=1	pulldown non-heat shock	1.88869	Hsc_GFP_vs_Hsc	1.15601	Hsp_GFP_vs_Hsp	Hsc_GFP_vs_Hsc_vs_Hsp_GFP_vs_Hsp	no hit	Common interactor	0
PDI1	NA	NA	pulldown non-heat shock	0.98418	Hsc_GFP_vs_Hsc	0.840101	Hsp_GFP_vs_Hsp	Hsc_GFP_vs_Hsc_vs_Hsp_GFP_vs_Hsp	no hit	No interactor	0
ASN2	NA	NA	pulldown non-heat shock	0.975297	Hsc_GFP_vs_Hsc	0.0566015	Hsp_GFP_vs_Hsp	Hsc_GFP_vs_Hsc_vs_Hsp_GFP_vs_Hsp	no hit	No interactor	0
TPS2	P31688	Trehalose-phosphatase OS=Saccharomyces cerevisiae (strain ATCC 204508 / S288c) GN=TPS2 PE=1 SV=3	pulldown non-heat shock	0.845399	Hsc_GFP_vs_Hsc	1.18397	Hsp_GFP_vs_Hsp	Hsc_GFP_vs_Hsc_vs_Hsp_GFP_vs_Hsp	no hit	Hsp unique interactor	0
FRA1	Q07825	Putative Xaa-Pro aminopeptidase FRA1 OS=Saccharomyces cerevisiae (strain ATCC 204508 / S288c) GN=FRA1 PE=1 SV=1	pulldown non-heat shock	1.45422	Hsc_GFP_vs_Hsc	1.13475	Hsp_GFP_vs_Hsp	Hsc_GFP_vs_Hsc_vs_Hsp_GFP_vs_Hsp	no hit	Common interactor	0
NEW1	Q08972	[NU+] prion formation protein 1 OS=Saccharomyces cerevisiae (strain ATCC 204508 / S288c) GN=NEW1 PE=1 SV=1	pulldown non-heat shock	1.48742	Hsc_GFP_vs_Hsc	1.38718	Hsp_GFP_vs_Hsp	Hsc_GFP_vs_Hsc_vs_Hsp_GFP_vs_Hsp	no hit	Common interactor	0
GPH1	P06738	Glycogen phosphorylase OS=Saccharomyces cerevisiae (strain ATCC 204508 / S288c) GN=GPH1 PE=1 SV=4	pulldown non-heat shock	0.870865	Hsc_GFP_vs_Hsc	1.2122	Hsp_GFP_vs_Hsp	Hsc_GFP_vs_Hsc_vs_Hsp_GFP_vs_Hsp	no hit	Hsp unique interactor	1
ERG26	P53199	Sterol-4-alpha-carboxylate 3-dehydrogenase, decarboxylating OS=Saccharomyces cerevisiae (strain ATCC 204508 / S288c) GN=ERG26 PE=1 SV=1	pulldown non-heat shock	2.09084	Hsc_GFP_vs_Hsc	2.19955	Hsp_GFP_vs_Hsp	Hsc_GFP_vs_Hsc_vs_Hsp_GFP_vs_Hsp	no hit	Common interactor	0
GFA1	NA	NA	pulldown non-heat shock	0.791962	Hsc_GFP_vs_Hsc	0.458706	Hsp_GFP_vs_Hsp	Hsc_GFP_vs_Hsc_vs_Hsp_GFP_vs_Hsp	no hit	No interactor	0
ZTA1	P38230	Probable quinone oxidoreductase OS=Saccharomyces cerevisiae (strain ATCC 204508 / S288c) GN=ZTA1 PE=1 SV=1	pulldown non-heat shock	0.860705	Hsc_GFP_vs_Hsc	1.19673	Hsp_GFP_vs_Hsp	Hsc_GFP_vs_Hsc_vs_Hsp_GFP_vs_Hsp	no hit	Hsp unique interactor	0
YJR096W	P47137	Uncharacterized oxidoreductase YJR096W OS=Saccharomyces cerevisiae (strain ATCC 204508 / S288c) GN=YJR096W PE=1 SV=1	pulldown non-heat shock	1.1275	Hsc_GFP_vs_Hsc	1.73505	Hsp_GFP_vs_Hsp	Hsc_GFP_vs_Hsc_vs_Hsp_GFP_vs_Hsp	no hit	Common interactor	0
CDC48	P25694	Cell division control protein 48 OS=Saccharomyces cerevisiae (strain ATCC 204508 / S288c) GN=CDC48 PE=1 SV=3	pulldown non-heat shock	1.23775	Hsc_GFP_vs_Hsc	1.84848	Hsp_GFP_vs_Hsp	Hsc_GFP_vs_Hsc_vs_Hsp_GFP_vs_Hsp	no hit	Common interactor	0
CHA1	P25379	Catabolic L-serine/threonine dehydratase OS=Saccharomyces cerevisiae (strain ATCC 204508 / S288c) GN=CHA1 PE=1 SV=2	pulldown non-heat shock	1.50872	Hsc_GFP_vs_Hsc	1.95799	Hsp_GFP_vs_Hsp	Hsc_GFP_vs_Hsc_vs_Hsp_GFP_vs_Hsp	no hit	Common interactor	0
TRX2	P22803	Thioredoxin-2 OS=Saccharomyces cerevisiae (strain ATCC 204508 / S288c) GN=TRX2 PE=1 SV=3	pulldown non-heat shock	1.90455	Hsc_GFP_vs_Hsc	1.19789	Hsp_GFP_vs_Hsp	Hsc_GFP_vs_Hsc_vs_Hsp_GFP_vs_Hsp	no hit	Common interactor	0
ZPR1	P53303	Zinc finger protein ZPR1 OS=Saccharomyces cerevisiae (strain ATCC 204508 / S288c) GN=ZPR1 PE=1 SV=1	pulldown non-heat shock	1.33083	Hsc_GFP_vs_Hsc	1.50735	Hsp_GFP_vs_Hsp	Hsc_GFP_vs_Hsc_vs_Hsp_GFP_vs_Hsp	no hit	Common interactor	0
FUM1	P08417	Fumarate hydratase, mitochondrial OS=Saccharomyces cerevisiae (strain ATCC 204508 / S288c) GN=FUM1 PE=1 SV=2	pulldown non-heat shock	0.902056	Hsc_GFP_vs_Hsc	1.37448	Hsp_GFP_vs_Hsp	Hsc_GFP_vs_Hsc_vs_Hsp_GFP_vs_Hsp	no hit	Hsp unique interactor	1
BCH1	Q05029	Protein BCH1 OS=Saccharomyces cerevisiae (strain ATCC 204508 / S288c) GN=BCH1 PE=1 SV=1	pulldown non-heat shock	1.09921	Hsc_GFP_vs_Hsc	1.63946	Hsp_GFP_vs_Hsp	Hsc_GFP_vs_Hsc_vs_Hsp_GFP_vs_Hsp	no hit	Common interactor	0
RGI1	NA	NA	pulldown non-heat shock	-2.26567	Hsc_GFP_vs_Hsc	-0.16646	Hsp_GFP_vs_Hsp	Hsc_GFP_vs_Hsc_vs_Hsp_GFP_vs_Hsp	hit	No interactor	0
PIL1	P53252	Sphingolipid long chain base-responsive protein PIL1 OS=Saccharomyces cerevisiae (strain ATCC 204508 / S288c) GN=PIL1 PE=1 SV=1	pulldown non-heat shock	1.20391	Hsc_GFP_vs_Hsc	1.61177	Hsp_GFP_vs_Hsp	Hsc_GFP_vs_Hsc_vs_Hsp_GFP_vs_Hsp	no hit	Common interactor	0
BBC1	NA	NA	pulldown non-heat shock	-0.869992	Hsc_GFP_vs_Hsc	-0.809079	Hsp_GFP_vs_Hsp	Hsc_GFP_vs_Hsc_vs_Hsp_GFP_vs_Hsp	no hit	No interactor	0
PAB1	NA	NA	pulldown non-heat shock	0.784112	Hsc_GFP_vs_Hsc	0.610493	Hsp_GFP_vs_Hsp	Hsc_GFP_vs_Hsc_vs_Hsp_GFP_vs_Hsp	no hit	No interactor	0
NQM1	P53228	Transaldolase NQM1 OS=Saccharomyces cerevisiae (strain ATCC 204508 / S288c) GN=NQM1 PE=1 SV=1	pulldown non-heat shock	1.34146	Hsc_GFP_vs_Hsc	2.80136	Hsp_GFP_vs_Hsp	Hsc_GFP_vs_Hsc_vs_Hsp_GFP_vs_Hsp	hit	Common interactor	1
RCN2	Q12044	Regulator of calcineurin 2 OS=Saccharomyces cerevisiae (strain ATCC 204508 / S288c) GN=RCN2 PE=1 SV=1	pulldown non-heat shock	1.54736	Hsc_GFP_vs_Hsc	1.37877	Hsp_GFP_vs_Hsp	Hsc_GFP_vs_Hsc_vs_Hsp_GFP_vs_Hsp	no hit	Common interactor	0
RPN2	P32565	26S proteasome regulatory subunit RPN2 OS=Saccharomyces cerevisiae (strain ATCC 204508 / S288c) GN=RPN2 PE=1 SV=4	pulldown non-heat shock	1.19137	Hsc_GFP_vs_Hsc	0.750594	Hsp_GFP_vs_Hsp	Hsc_GFP_vs_Hsc_vs_Hsp_GFP_vs_Hsp	no hit	Hsc unique interactor	1
RPN5	Q12250	26S proteasome regulatory subunit RPN5 OS=Saccharomyces cerevisiae (strain ATCC 204508 / S288c) GN=RPN5 PE=1 SV=3	pulldown non-heat shock	1.1445	Hsc_GFP_vs_Hsc	1.1031	Hsp_GFP_vs_Hsp	Hsc_GFP_vs_Hsc_vs_Hsp_GFP_vs_Hsp	no hit	Common interactor	0
SLA2	NA	NA	pulldown non-heat shock	0.825393	Hsc_GFP_vs_Hsc	0.79702	Hsp_GFP_vs_Hsp	Hsc_GFP_vs_Hsc_vs_Hsp_GFP_vs_Hsp	no hit	No interactor	0
TDA3	NA	NA	pulldown non-heat shock	-1.12267	Hsc_GFP_vs_Hsc	0.17474	Hsp_GFP_vs_Hsp	Hsc_GFP_vs_Hsc_vs_Hsp_GFP_vs_Hsp	hit	No interactor	0
CIN1	P40987	Chromosome instability protein 1 OS=Saccharomyces cerevisiae (strain ATCC 204508 / S288c) GN=CIN1 PE=1 SV=1	pulldown non-heat shock	1.01404	Hsc_GFP_vs_Hsc	0.136425	Hsp_GFP_vs_Hsp	Hsc_GFP_vs_Hsc_vs_Hsp_GFP_vs_Hsp	no hit	Hsc unique interactor	0
EMP47	NA	NA	pulldown non-heat shock	0.703128	Hsc_GFP_vs_Hsc	0.383295	Hsp_GFP_vs_Hsp	Hsc_GFP_vs_Hsc_vs_Hsp_GFP_vs_Hsp	no hit	No interactor	0
AIM9	P40053	Altered inheritance of mitochondria protein 9, mitochondrial OS=Saccharomyces cerevisiae (strain ATCC 204508 / S288c) GN=AIM9 PE=1 SV=1	pulldown non-heat shock	1.17085	Hsc_GFP_vs_Hsc	1.41712	Hsp_GFP_vs_Hsp	Hsc_GFP_vs_Hsc_vs_Hsp_GFP_vs_Hsp	no hit	Common interactor	0
GUA1	P38625	GMP synthase [glutamine-hydrolyzing] OS=Saccharomyces cerevisiae (strain ATCC 204508 / S288c) GN=GUA1 PE=1 SV=4	pulldown non-heat shock	0.791055	Hsc_GFP_vs_Hsc	1.28033	Hsp_GFP_vs_Hsp	Hsc_GFP_vs_Hsc_vs_Hsp_GFP_vs_Hsp	no hit	Hsp unique interactor	0
SHM2	NA	NA	pulldown non-heat shock	0.676431	Hsc_GFP_vs_Hsc	0.481662	Hsp_GFP_vs_Hsp	Hsc_GFP_vs_Hsc_vs_Hsp_GFP_vs_Hsp	no hit	No interactor	0
TRX1	P22217	Thioredoxin-1 OS=Saccharomyces cerevisiae (strain ATCC 204508 / S288c) GN=TRX1 PE=1 SV=3	pulldown non-heat shock	2.68053	Hsc_GFP_vs_Hsc	2.13679	Hsp_GFP_vs_Hsp	Hsc_GFP_vs_Hsc_vs_Hsp_GFP_vs_Hsp	no hit	Common interactor	0
SAP185	NA	NA	pulldown non-heat shock	0.981247	Hsc_GFP_vs_Hsc	0.197048	Hsp_GFP_vs_Hsp	Hsc_GFP_vs_Hsc_vs_Hsp_GFP_vs_Hsp	no hit	No interactor	0
YPL260W	NA	NA	pulldown non-heat shock	-1.13637	Hsc_GFP_vs_Hsc	0.182849	Hsp_GFP_vs_Hsp	Hsc_GFP_vs_Hsc_vs_Hsp_GFP_vs_Hsp	hit	No interactor	0
URA8	P38627	CTP synthase 2 OS=Saccharomyces cerevisiae (strain ATCC 204508 / S288c) GN=URA8 PE=1 SV=4	pulldown non-heat shock	1.04317	Hsc_GFP_vs_Hsc	0.988895	Hsp_GFP_vs_Hsp	Hsc_GFP_vs_Hsc_vs_Hsp_GFP_vs_Hsp	no hit	Hsc unique interactor	0
COP1	NA	NA	pulldown non-heat shock	0.741336	Hsc_GFP_vs_Hsc	0.49977	Hsp_GFP_vs_Hsp	Hsc_GFP_vs_Hsc_vs_Hsp_GFP_vs_Hsp	no hit	No interactor	0
HSP12	P22943	12 kDa heat shock protein OS=Saccharomyces cerevisiae (strain ATCC 204508 / S288c) GN=HSP12 PE=1 SV=1	pulldown non-heat shock	1.69296	Hsc_GFP_vs_Hsc	3.17267	Hsp_GFP_vs_Hsp	Hsc_GFP_vs_Hsc_vs_Hsp_GFP_vs_Hsp	hit	Common interactor	1
RBG2	P53295	Ribosome-interacting GTPase 2 OS=Saccharomyces cerevisiae (strain ATCC 204508 / S288c) GN=RBG2 PE=1 SV=1	pulldown non-heat shock	1.52398	Hsc_GFP_vs_Hsc	1.7419	Hsp_GFP_vs_Hsp	Hsc_GFP_vs_Hsc_vs_Hsp_GFP_vs_Hsp	no hit	Common interactor	0
PHA2	NA	NA	pulldown non-heat shock	0.873423	Hsc_GFP_vs_Hsc	0.313199	Hsp_GFP_vs_Hsp	Hsc_GFP_vs_Hsc_vs_Hsp_GFP_vs_Hsp	no hit	No interactor	0
RPL4A|RPL4B	P10664|P49626	60S ribosomal protein L4-A OS=Saccharomyces cerevisiae (strain ATCC 204508 / S288c) GN=RPL4A PE=1 SV=4|60S ribosomal protein L4-B OS=Saccharomyces cerevisiae (strain ATCC 204508 / S288c) GN=RPL4B PE=1 SV=2	pulldown non-heat shock	1.34282	Hsc_GFP_vs_Hsc	-0.0365242	Hsp_GFP_vs_Hsp	Hsc_GFP_vs_Hsc_vs_Hsp_GFP_vs_Hsp	hit	Hsc unique interactor	1
RAM2	NA	NA	pulldown non-heat shock	0.887082	Hsc_GFP_vs_Hsc	0.729727	Hsp_GFP_vs_Hsp	Hsc_GFP_vs_Hsc_vs_Hsp_GFP_vs_Hsp	no hit	No interactor	0
RET2	P43621	Coatomer subunit delta OS=Saccharomyces cerevisiae (strain ATCC 204508 / S288c) GN=RET2 PE=1 SV=3	pulldown non-heat shock	1.14701	Hsc_GFP_vs_Hsc	1.0801	Hsp_GFP_vs_Hsp	Hsc_GFP_vs_Hsc_vs_Hsp_GFP_vs_Hsp	no hit	Common interactor	0
SSP120	P39931	Protein SSP120 OS=Saccharomyces cerevisiae (strain ATCC 204508 / S288c) GN=SSP120 PE=1 SV=1	pulldown non-heat shock	1.25091	Hsc_GFP_vs_Hsc	0.954591	Hsp_GFP_vs_Hsp	Hsc_GFP_vs_Hsc_vs_Hsp_GFP_vs_Hsp	no hit	Hsc unique interactor	0
YAT1	NA	NA	pulldown non-heat shock	-1.31417	Hsc_GFP_vs_Hsc	0.187141	Hsp_GFP_vs_Hsp	Hsc_GFP_vs_Hsc_vs_Hsp_GFP_vs_Hsp	hit	No interactor	0
ACS2	P52910	Acetyl-coenzyme A synthetase 2 OS=Saccharomyces cerevisiae (strain ATCC 204508 / S288c) GN=ACS2 PE=1 SV=1	pulldown non-heat shock	1.06173	Hsc_GFP_vs_Hsc	1.19446	Hsp_GFP_vs_Hsp	Hsc_GFP_vs_Hsc_vs_Hsp_GFP_vs_Hsp	no hit	Common interactor	0
PCK1	P10963	Phosphoenolpyruvate carboxykinase [ATP] OS=Saccharomyces cerevisiae (strain ATCC 204508 / S288c) GN=PCK1 PE=1 SV=2	pulldown non-heat shock	-1.03526	Hsc_GFP_vs_Hsc	2.01887	Hsp_GFP_vs_Hsp	Hsc_GFP_vs_Hsc_vs_Hsp_GFP_vs_Hsp	hit	Hsp unique interactor	0
VAS1	P07806|P07806-2	Isoform Cytoplasmic of Valine--tRNA ligase, mitochondrial OS=Saccharomyces cerevisiae (strain ATCC 204508 / S288c) GN=VAS1|Valine--tRNA ligase, mitochondrial OS=Saccharomyces cerevisiae (strain ATCC 204508 / S288c) GN=VAS1 PE=1 SV=2	pulldown non-heat shock	1.71066	Hsc_GFP_vs_Hsc	1.64691	Hsp_GFP_vs_Hsp	Hsc_GFP_vs_Hsc_vs_Hsp_GFP_vs_Hsp	no hit	Common interactor	0
CTT1	P06115	Catalase T OS=Saccharomyces cerevisiae (strain ATCC 204508 / S288c) GN=CTT1 PE=1 SV=3	pulldown non-heat shock	1.02178	Hsc_GFP_vs_Hsc	1.09652	Hsp_GFP_vs_Hsp	Hsc_GFP_vs_Hsc_vs_Hsp_GFP_vs_Hsp	no hit	Common interactor	0
BNA1	NA	NA	pulldown non-heat shock	0.786471	Hsc_GFP_vs_Hsc	0.723484	Hsp_GFP_vs_Hsp	Hsc_GFP_vs_Hsc_vs_Hsp_GFP_vs_Hsp	no hit	No interactor	0
SEC23	P15303	Protein transport protein SEC23 OS=Saccharomyces cerevisiae (strain ATCC 204508 / S288c) GN=SEC23 PE=1 SV=1	pulldown non-heat shock	0.762295	Hsc_GFP_vs_Hsc	1.00311	Hsp_GFP_vs_Hsp	Hsc_GFP_vs_Hsc_vs_Hsp_GFP_vs_Hsp	no hit	Hsp unique interactor	0
GLN1	NA	NA	pulldown non-heat shock	0.923445	Hsc_GFP_vs_Hsc	0.939962	Hsp_GFP_vs_Hsp	Hsc_GFP_vs_Hsc_vs_Hsp_GFP_vs_Hsp	no hit	No interactor	0
ASN1	NA	NA	pulldown non-heat shock	0.724529	Hsc_GFP_vs_Hsc	0.295372	Hsp_GFP_vs_Hsp	Hsc_GFP_vs_Hsc_vs_Hsp_GFP_vs_Hsp	no hit	No interactor	0
DYS1	P38791	Deoxyhypusine synthase OS=Saccharomyces cerevisiae (strain ATCC 204508 / S288c) GN=DYS1 PE=1 SV=1	pulldown non-heat shock	1.21738	Hsc_GFP_vs_Hsc	0.637992	Hsp_GFP_vs_Hsp	Hsc_GFP_vs_Hsc_vs_Hsp_GFP_vs_Hsp	no hit	Hsc unique interactor	0
DED81	NA	NA	pulldown non-heat shock	0.915238	Hsc_GFP_vs_Hsc	0.871032	Hsp_GFP_vs_Hsp	Hsc_GFP_vs_Hsc_vs_Hsp_GFP_vs_Hsp	no hit	No interactor	0
MXR1	P40029	Peptide methionine sulfoxide reductase OS=Saccharomyces cerevisiae (strain ATCC 204508 / S288c) GN=MXR1 PE=1 SV=1	pulldown non-heat shock	0.78794	Hsc_GFP_vs_Hsc	1.42725	Hsp_GFP_vs_Hsp	Hsc_GFP_vs_Hsc_vs_Hsp_GFP_vs_Hsp	no hit	Hsp unique interactor	0
TOM40	P23644	Mitochondrial import receptor subunit TOM40 OS=Saccharomyces cerevisiae (strain ATCC 204508 / S288c) GN=TOM40 PE=1 SV=1	pulldown non-heat shock	2.32855	Hsc_GFP_vs_Hsc	2.06916	Hsp_GFP_vs_Hsp	Hsc_GFP_vs_Hsc_vs_Hsp_GFP_vs_Hsp	no hit	Common interactor	0
DET1	NA	NA	pulldown non-heat shock	0.69754	Hsc_GFP_vs_Hsc	0.0508645	Hsp_GFP_vs_Hsp	Hsc_GFP_vs_Hsc_vs_Hsp_GFP_vs_Hsp	no hit	No interactor	0
YPT52	P36018	GTP-binding protein YPT52 OS=Saccharomyces cerevisiae (strain ATCC 204508 / S288c) GN=YPT52 PE=1 SV=1	pulldown non-heat shock	1.32182	Hsc_GFP_vs_Hsc	1.58105	Hsp_GFP_vs_Hsp	Hsc_GFP_vs_Hsc_vs_Hsp_GFP_vs_Hsp	no hit	Common interactor	0
BDH1	P39714	(R,R)-butanediol dehydrogenase OS=Saccharomyces cerevisiae (strain ATCC 204508 / S288c) GN=BDH1 PE=1 SV=2	pulldown non-heat shock	1.22075	Hsc_GFP_vs_Hsc	1.24245	Hsp_GFP_vs_Hsp	Hsc_GFP_vs_Hsc_vs_Hsp_GFP_vs_Hsp	no hit	Common interactor	0
GAD1	NA	NA	pulldown non-heat shock	0.655868	Hsc_GFP_vs_Hsc	0.886253	Hsp_GFP_vs_Hsp	Hsc_GFP_vs_Hsc_vs_Hsp_GFP_vs_Hsp	no hit	No interactor	0
SEC7	NA	NA	pulldown non-heat shock	-0.60766	Hsc_GFP_vs_Hsc	-0.323642	Hsp_GFP_vs_Hsp	Hsc_GFP_vs_Hsc_vs_Hsp_GFP_vs_Hsp	no hit	No interactor	0
TIF5	NA	NA	pulldown non-heat shock	0.611091	Hsc_GFP_vs_Hsc	0.692048	Hsp_GFP_vs_Hsp	Hsc_GFP_vs_Hsc_vs_Hsp_GFP_vs_Hsp	no hit	No interactor	0
ILV6	NA	NA	pulldown non-heat shock	0.728949	Hsc_GFP_vs_Hsc	-0.00475285	Hsp_GFP_vs_Hsp	Hsc_GFP_vs_Hsc_vs_Hsp_GFP_vs_Hsp	no hit	No interactor	0
FYV10	NA	NA	pulldown non-heat shock	-0.551855	Hsc_GFP_vs_Hsc	-0.590546	Hsp_GFP_vs_Hsp	Hsc_GFP_vs_Hsc_vs_Hsp_GFP_vs_Hsp	no hit	No interactor	0
AMD1	NA	NA	pulldown non-heat shock	-0.725843	Hsc_GFP_vs_Hsc	-0.330907	Hsp_GFP_vs_Hsp	Hsc_GFP_vs_Hsc_vs_Hsp_GFP_vs_Hsp	no hit	No interactor	0
ATG4	NA	NA	pulldown non-heat shock	0.806874	Hsc_GFP_vs_Hsc	-0.0139159	Hsp_GFP_vs_Hsp	Hsc_GFP_vs_Hsc_vs_Hsp_GFP_vs_Hsp	no hit	No interactor	0
YMR196W	NA	NA	pulldown non-heat shock	0.564283	Hsc_GFP_vs_Hsc	0.870548	Hsp_GFP_vs_Hsp	Hsc_GFP_vs_Hsc_vs_Hsp_GFP_vs_Hsp	no hit	No interactor	0
RPS22A|RPS22B	NA	NA	pulldown non-heat shock	0.791294	Hsc_GFP_vs_Hsc	-0.0564154	Hsp_GFP_vs_Hsp	Hsc_GFP_vs_Hsc_vs_Hsp_GFP_vs_Hsp	no hit	No interactor	0
PRB1	P09232	Cerevisin OS=Saccharomyces cerevisiae (strain ATCC 204508 / S288c) GN=PRB1 PE=1 SV=1	pulldown non-heat shock	0.749473	Hsc_GFP_vs_Hsc	1.28703	Hsp_GFP_vs_Hsp	Hsc_GFP_vs_Hsc_vs_Hsp_GFP_vs_Hsp	no hit	Hsp unique interactor	0
CGI121	NA	NA	pulldown non-heat shock	0.685098	Hsc_GFP_vs_Hsc	0.858957	Hsp_GFP_vs_Hsp	Hsc_GFP_vs_Hsc_vs_Hsp_GFP_vs_Hsp	no hit	No interactor	0
PRS3	NA	NA	pulldown non-heat shock	0.692255	Hsc_GFP_vs_Hsc	0.228988	Hsp_GFP_vs_Hsp	Hsc_GFP_vs_Hsc_vs_Hsp_GFP_vs_Hsp	no hit	No interactor	0
HOM2	P13663	Aspartate-semialdehyde dehydrogenase OS=Saccharomyces cerevisiae (strain ATCC 204508 / S288c) GN=HOM2 PE=1 SV=1	pulldown non-heat shock	1.53201	Hsc_GFP_vs_Hsc	1.80407	Hsp_GFP_vs_Hsp	Hsc_GFP_vs_Hsc_vs_Hsp_GFP_vs_Hsp	no hit	Common interactor	0
SHM1	NA	NA	pulldown non-heat shock	0.773325	Hsc_GFP_vs_Hsc	0.57481	Hsp_GFP_vs_Hsp	Hsc_GFP_vs_Hsc_vs_Hsp_GFP_vs_Hsp	no hit	No interactor	0
MCM7	P38132	DNA replication licensing factor MCM7 OS=Saccharomyces cerevisiae (strain ATCC 204508 / S288c) GN=MCM7 PE=1 SV=4	pulldown non-heat shock	1.50342	Hsc_GFP_vs_Hsc	1.42848	Hsp_GFP_vs_Hsp	Hsc_GFP_vs_Hsc_vs_Hsp_GFP_vs_Hsp	no hit	Common interactor	0
CDC3	P32457	Cell division control protein 3 OS=Saccharomyces cerevisiae (strain ATCC 204508 / S288c) GN=CDC3 PE=1 SV=3	pulldown non-heat shock	1.2209	Hsc_GFP_vs_Hsc	0.925894	Hsp_GFP_vs_Hsp	Hsc_GFP_vs_Hsc_vs_Hsp_GFP_vs_Hsp	no hit	Hsc unique interactor	0
ARO10	NA	NA	pulldown non-heat shock	0.729131	Hsc_GFP_vs_Hsc	0.971313	Hsp_GFP_vs_Hsp	Hsc_GFP_vs_Hsc_vs_Hsp_GFP_vs_Hsp	no hit	No interactor	0
SAP155	NA	NA	pulldown non-heat shock	-0.55106	Hsc_GFP_vs_Hsc	0.0751997	Hsp_GFP_vs_Hsp	Hsc_GFP_vs_Hsc_vs_Hsp_GFP_vs_Hsp	no hit	No interactor	0
TIF34	P40217	Eukaryotic translation initiation factor 3 subunit I OS=Saccharomyces cerevisiae (strain ATCC 204508 / S288c) GN=TIF34 PE=1 SV=1	pulldown non-heat shock	0.837774	Hsc_GFP_vs_Hsc	1.08064	Hsp_GFP_vs_Hsp	Hsc_GFP_vs_Hsc_vs_Hsp_GFP_vs_Hsp	no hit	Hsp unique interactor	0
GRE2	Q12068	NADPH-dependent methylglyoxal reductase GRE2 OS=Saccharomyces cerevisiae (strain ATCC 204508 / S288c) GN=GRE2 PE=1 SV=1	pulldown non-heat shock	1.73139	Hsc_GFP_vs_Hsc	2.29729	Hsp_GFP_vs_Hsp	Hsc_GFP_vs_Hsc_vs_Hsp_GFP_vs_Hsp	no hit	Common interactor	0
PUF3	NA	NA	pulldown non-heat shock	0.815187	Hsc_GFP_vs_Hsc	0.825547	Hsp_GFP_vs_Hsp	Hsc_GFP_vs_Hsc_vs_Hsp_GFP_vs_Hsp	no hit	No interactor	0
TSL1	P38427	Trehalose synthase complex regulatory subunit TSL1 OS=Saccharomyces cerevisiae (strain ATCC 204508 / S288c) GN=TSL1 PE=1 SV=1	pulldown non-heat shock	0.545867	Hsc_GFP_vs_Hsc	1.42801	Hsp_GFP_vs_Hsp	Hsc_GFP_vs_Hsc_vs_Hsp_GFP_vs_Hsp	no hit	Hsp unique interactor	0
KRS1	P15180	Lysine--tRNA ligase, cytoplasmic OS=Saccharomyces cerevisiae (strain ATCC 204508 / S288c) GN=KRS1 PE=1 SV=2	pulldown non-heat shock	0.816936	Hsc_GFP_vs_Hsc	1.13494	Hsp_GFP_vs_Hsp	Hsc_GFP_vs_Hsc_vs_Hsp_GFP_vs_Hsp	no hit	Hsp unique interactor	0
PUP2	NA	NA	pulldown non-heat shock	0.610343	Hsc_GFP_vs_Hsc	0.328959	Hsp_GFP_vs_Hsp	Hsc_GFP_vs_Hsc_vs_Hsp_GFP_vs_Hsp	no hit	No interactor	0
CDC53	NA	NA	pulldown non-heat shock	0.579794	Hsc_GFP_vs_Hsc	0.829364	Hsp_GFP_vs_Hsp	Hsc_GFP_vs_Hsc_vs_Hsp_GFP_vs_Hsp	no hit	No interactor	0
HSP60	NA	NA	pulldown non-heat shock	-0.777389	Hsc_GFP_vs_Hsc	0.46159	Hsp_GFP_vs_Hsp	Hsc_GFP_vs_Hsc_vs_Hsp_GFP_vs_Hsp	hit	No interactor	0
GCD11	NA	NA	pulldown non-heat shock	0.596396	Hsc_GFP_vs_Hsc	-0.0496437	Hsp_GFP_vs_Hsp	Hsc_GFP_vs_Hsc_vs_Hsp_GFP_vs_Hsp	no hit	No interactor	0
PBY1	NA	NA	pulldown non-heat shock	0.709134	Hsc_GFP_vs_Hsc	0.342057	Hsp_GFP_vs_Hsp	Hsc_GFP_vs_Hsc_vs_Hsp_GFP_vs_Hsp	no hit	No interactor	0
ILV2	NA	NA	pulldown non-heat shock	0.581579	Hsc_GFP_vs_Hsc	0.159855	Hsp_GFP_vs_Hsp	Hsc_GFP_vs_Hsc_vs_Hsp_GFP_vs_Hsp	no hit	No interactor	0
PUP3	NA	NA	pulldown non-heat shock	0.590648	Hsc_GFP_vs_Hsc	0.429804	Hsp_GFP_vs_Hsp	Hsc_GFP_vs_Hsc_vs_Hsp_GFP_vs_Hsp	no hit	No interactor	0
STE23	NA	NA	pulldown non-heat shock	0.518312	Hsc_GFP_vs_Hsc	0.348658	Hsp_GFP_vs_Hsp	Hsc_GFP_vs_Hsc_vs_Hsp_GFP_vs_Hsp	no hit	No interactor	0
HIS4	NA	NA	pulldown non-heat shock	0.613704	Hsc_GFP_vs_Hsc	0.609225	Hsp_GFP_vs_Hsp	Hsc_GFP_vs_Hsc_vs_Hsp_GFP_vs_Hsp	no hit	No interactor	0
RIM15	NA	NA	pulldown non-heat shock	-0.66016	Hsc_GFP_vs_Hsc	-0.442003	Hsp_GFP_vs_Hsp	Hsc_GFP_vs_Hsc_vs_Hsp_GFP_vs_Hsp	no hit	No interactor	0
PNC1	NA	NA	pulldown non-heat shock	-0.797575	Hsc_GFP_vs_Hsc	-0.127916	Hsp_GFP_vs_Hsp	Hsc_GFP_vs_Hsc_vs_Hsp_GFP_vs_Hsp	no hit	No interactor	0
ACS1	Q01574	Acetyl-coenzyme A synthetase 1 OS=Saccharomyces cerevisiae (strain ATCC 204508 / S288c) GN=ACS1 PE=1 SV=2	pulldown non-heat shock	-1.15237	Hsc_GFP_vs_Hsc	2.0528	Hsp_GFP_vs_Hsp	Hsc_GFP_vs_Hsc_vs_Hsp_GFP_vs_Hsp	hit	Hsp unique interactor	1
APD1	NA	NA	pulldown non-heat shock	0.501406	Hsc_GFP_vs_Hsc	0.340946	Hsp_GFP_vs_Hsp	Hsc_GFP_vs_Hsc_vs_Hsp_GFP_vs_Hsp	no hit	No interactor	0
EFM5	NA	NA	pulldown non-heat shock	0.606763	Hsc_GFP_vs_Hsc	0.813851	Hsp_GFP_vs_Hsp	Hsc_GFP_vs_Hsc_vs_Hsp_GFP_vs_Hsp	no hit	No interactor	0
ARO2	NA	NA	pulldown non-heat shock	0.55886	Hsc_GFP_vs_Hsc	0.294858	Hsp_GFP_vs_Hsp	Hsc_GFP_vs_Hsc_vs_Hsp_GFP_vs_Hsp	no hit	No interactor	0
IVY1	NA	NA	pulldown non-heat shock	-0.800468	Hsc_GFP_vs_Hsc	0.179245	Hsp_GFP_vs_Hsp	Hsc_GFP_vs_Hsc_vs_Hsp_GFP_vs_Hsp	no hit	No interactor	0
SDH1	Q00711	Succinate dehydrogenase [ubiquinone] flavoprotein subunit, mitochondrial OS=Saccharomyces cerevisiae (strain ATCC 204508 / S288c) GN=SDH1 PE=1 SV=1	pulldown non-heat shock	0.459675	Hsc_GFP_vs_Hsc	1.13294	Hsp_GFP_vs_Hsp	Hsc_GFP_vs_Hsc_vs_Hsp_GFP_vs_Hsp	no hit	Hsp unique interactor	1
SOL2	NA	NA	pulldown non-heat shock	0.971969	Hsc_GFP_vs_Hsc	0.509263	Hsp_GFP_vs_Hsp	Hsc_GFP_vs_Hsc_vs_Hsp_GFP_vs_Hsp	no hit	No interactor	0
UTR1	NA	NA	pulldown non-heat shock	0.633533	Hsc_GFP_vs_Hsc	0.233606	Hsp_GFP_vs_Hsp	Hsc_GFP_vs_Hsc_vs_Hsp_GFP_vs_Hsp	no hit	No interactor	0
ECM21	NA	NA	pulldown non-heat shock	-1.04838	Hsc_GFP_vs_Hsc	-0.544313	Hsp_GFP_vs_Hsp	Hsc_GFP_vs_Hsc_vs_Hsp_GFP_vs_Hsp	no hit	No interactor	0
UGP1	NA	NA	pulldown non-heat shock	-0.52672	Hsc_GFP_vs_Hsc	-0.40998	Hsp_GFP_vs_Hsp	Hsc_GFP_vs_Hsc_vs_Hsp_GFP_vs_Hsp	no hit	No interactor	0
PRE6	NA	NA	pulldown non-heat shock	0.532142	Hsc_GFP_vs_Hsc	0.386717	Hsp_GFP_vs_Hsp	Hsc_GFP_vs_Hsc_vs_Hsp_GFP_vs_Hsp	no hit	No interactor	0
SOL4	P53315	6-phosphogluconolactonase 4 OS=Saccharomyces cerevisiae (strain ATCC 204508 / S288c) GN=SOL4 PE=1 SV=1	pulldown non-heat shock	0.872266	Hsc_GFP_vs_Hsc	1.09313	Hsp_GFP_vs_Hsp	Hsc_GFP_vs_Hsc_vs_Hsp_GFP_vs_Hsp	no hit	Hsp unique interactor	0
IKI3	NA	NA	pulldown non-heat shock	0.446155	Hsc_GFP_vs_Hsc	0.0145263	Hsp_GFP_vs_Hsp	Hsc_GFP_vs_Hsc_vs_Hsp_GFP_vs_Hsp	no hit	No interactor	0
GSY1	NA	NA	pulldown non-heat shock	0.574341	Hsc_GFP_vs_Hsc	-0.542777	Hsp_GFP_vs_Hsp	Hsc_GFP_vs_Hsc_vs_Hsp_GFP_vs_Hsp	hit	No interactor	0
SCL1	NA	NA	pulldown non-heat shock	0.581071	Hsc_GFP_vs_Hsc	0.243743	Hsp_GFP_vs_Hsp	Hsc_GFP_vs_Hsc_vs_Hsp_GFP_vs_Hsp	no hit	No interactor	0
SDH2	P21801	Succinate dehydrogenase [ubiquinone] iron-sulfur subunit, mitochondrial OS=Saccharomyces cerevisiae (strain ATCC 204508 / S288c) GN=SDH2 PE=1 SV=1	pulldown non-heat shock	0.496618	Hsc_GFP_vs_Hsc	1.20838	Hsp_GFP_vs_Hsp	Hsc_GFP_vs_Hsc_vs_Hsp_GFP_vs_Hsp	no hit	Hsp unique interactor	1
PRE10	NA	NA	pulldown non-heat shock	0.567724	Hsc_GFP_vs_Hsc	0.20571	Hsp_GFP_vs_Hsp	Hsc_GFP_vs_Hsc_vs_Hsp_GFP_vs_Hsp	no hit	No interactor	0
PRE4	NA	NA	pulldown non-heat shock	0.494351	Hsc_GFP_vs_Hsc	0.202913	Hsp_GFP_vs_Hsp	Hsc_GFP_vs_Hsc_vs_Hsp_GFP_vs_Hsp	no hit	No interactor	0
MTC1	P47018	Maintenance of telomere capping protein 1 OS=Saccharomyces cerevisiae (strain ATCC 204508 / S288c) GN=MTC1 PE=1 SV=1	pulldown non-heat shock	0.724989	Hsc_GFP_vs_Hsc	1.60629	Hsp_GFP_vs_Hsp	Hsc_GFP_vs_Hsc_vs_Hsp_GFP_vs_Hsp	no hit	Hsp unique interactor	0
SIP2	NA	NA	pulldown non-heat shock	0.650713	Hsc_GFP_vs_Hsc	0.292702	Hsp_GFP_vs_Hsp	Hsc_GFP_vs_Hsc_vs_Hsp_GFP_vs_Hsp	no hit	No interactor	0
CDC25	NA	NA	pulldown non-heat shock	-0.498753	Hsc_GFP_vs_Hsc	-0.549993	Hsp_GFP_vs_Hsp	Hsc_GFP_vs_Hsc_vs_Hsp_GFP_vs_Hsp	no hit	No interactor	0
PRS5	NA	NA	pulldown non-heat shock	0.573241	Hsc_GFP_vs_Hsc	0.309756	Hsp_GFP_vs_Hsp	Hsc_GFP_vs_Hsc_vs_Hsp_GFP_vs_Hsp	no hit	No interactor	0
AKL1	NA	NA	pulldown non-heat shock	-0.494366	Hsc_GFP_vs_Hsc	0.106363	Hsp_GFP_vs_Hsp	Hsc_GFP_vs_Hsc_vs_Hsp_GFP_vs_Hsp	no hit	No interactor	0
ALD4	NA	NA	pulldown non-heat shock	0.470629	Hsc_GFP_vs_Hsc	0.510929	Hsp_GFP_vs_Hsp	Hsc_GFP_vs_Hsc_vs_Hsp_GFP_vs_Hsp	no hit	No interactor	0
RPL5	P26321	60S ribosomal protein L5 OS=Saccharomyces cerevisiae (strain ATCC 204508 / S288c) GN=RPL5 PE=1 SV=4	pulldown non-heat shock	1.55731	Hsc_GFP_vs_Hsc	-0.267004	Hsp_GFP_vs_Hsp	Hsc_GFP_vs_Hsc_vs_Hsp_GFP_vs_Hsp	hit	Hsc unique interactor	1
DCP2	NA	NA	pulldown non-heat shock	-0.526528	Hsc_GFP_vs_Hsc	0.263119	Hsp_GFP_vs_Hsp	Hsc_GFP_vs_Hsc_vs_Hsp_GFP_vs_Hsp	no hit	No interactor	0
PAP1	P29468	Poly(A) polymerase OS=Saccharomyces cerevisiae (strain ATCC 204508 / S288c) GN=PAP1 PE=1 SV=1	pulldown non-heat shock	0.496026	Hsc_GFP_vs_Hsc	1.17373	Hsp_GFP_vs_Hsp	Hsc_GFP_vs_Hsc_vs_Hsp_GFP_vs_Hsp	no hit	Hsp unique interactor	0
RPL11A|RPL11B	P0C0W9|Q3E757	60S ribosomal protein L11-A OS=Saccharomyces cerevisiae (strain ATCC 204508 / S288c) GN=RPL11A PE=1 SV=2|60S ribosomal protein L11-B OS=Saccharomyces cerevisiae (strain ATCC 204508 / S288c) GN=RPL11B PE=1 SV=3	pulldown non-heat shock	1.02459	Hsc_GFP_vs_Hsc	-0.65411	Hsp_GFP_vs_Hsp	Hsc_GFP_vs_Hsc_vs_Hsp_GFP_vs_Hsp	hit	Hsc unique interactor	1
PUP1	NA	NA	pulldown non-heat shock	0.64866	Hsc_GFP_vs_Hsc	0.521636	Hsp_GFP_vs_Hsp	Hsc_GFP_vs_Hsc_vs_Hsp_GFP_vs_Hsp	no hit	No interactor	0
YER079W	NA	NA	pulldown non-heat shock	-1.11533	Hsc_GFP_vs_Hsc	-0.216756	Hsp_GFP_vs_Hsp	Hsc_GFP_vs_Hsc_vs_Hsp_GFP_vs_Hsp	no hit	No interactor	0
LSP1	NA	NA	pulldown non-heat shock	0.680171	Hsc_GFP_vs_Hsc	0.71455	Hsp_GFP_vs_Hsp	Hsc_GFP_vs_Hsc_vs_Hsp_GFP_vs_Hsp	no hit	No interactor	0
PAF1	NA	NA	pulldown non-heat shock	-0.484486	Hsc_GFP_vs_Hsc	-0.470358	Hsp_GFP_vs_Hsp	Hsc_GFP_vs_Hsc_vs_Hsp_GFP_vs_Hsp	no hit	No interactor	0
UBP2	NA	NA	pulldown non-heat shock	0.355001	Hsc_GFP_vs_Hsc	0.695332	Hsp_GFP_vs_Hsp	Hsc_GFP_vs_Hsc_vs_Hsp_GFP_vs_Hsp	no hit	No interactor	0
ARC40	P38328	Actin-related protein 2/3 complex subunit 1 OS=Saccharomyces cerevisiae (strain ATCC 204508 / S288c) GN=ARC40 PE=1 SV=1	pulldown non-heat shock	0.889569	Hsc_GFP_vs_Hsc	1.33385	Hsp_GFP_vs_Hsp	Hsc_GFP_vs_Hsc_vs_Hsp_GFP_vs_Hsp	no hit	Hsp unique interactor	0
PRE9	NA	NA	pulldown non-heat shock	0.558316	Hsc_GFP_vs_Hsc	0.257416	Hsp_GFP_vs_Hsp	Hsc_GFP_vs_Hsc_vs_Hsp_GFP_vs_Hsp	no hit	No interactor	0
PRE7	NA	NA	pulldown non-heat shock	0.425672	Hsc_GFP_vs_Hsc	0.143775	Hsp_GFP_vs_Hsp	Hsc_GFP_vs_Hsc_vs_Hsp_GFP_vs_Hsp	no hit	No interactor	0
GAL83	NA	NA	pulldown non-heat shock	0.335892	Hsc_GFP_vs_Hsc	0.123888	Hsp_GFP_vs_Hsp	Hsc_GFP_vs_Hsc_vs_Hsp_GFP_vs_Hsp	no hit	No interactor	0
PMA1	NA	NA	pulldown non-heat shock	-0.627728	Hsc_GFP_vs_Hsc	-0.257172	Hsp_GFP_vs_Hsp	Hsc_GFP_vs_Hsc_vs_Hsp_GFP_vs_Hsp	no hit	No interactor	0
SPT6	NA	NA	pulldown non-heat shock	0.492114	Hsc_GFP_vs_Hsc	0.37437	Hsp_GFP_vs_Hsp	Hsc_GFP_vs_Hsc_vs_Hsp_GFP_vs_Hsp	no hit	No interactor	0
SEC2	NA	NA	pulldown non-heat shock	-0.447521	Hsc_GFP_vs_Hsc	-0.17753	Hsp_GFP_vs_Hsp	Hsc_GFP_vs_Hsc_vs_Hsp_GFP_vs_Hsp	no hit	No interactor	0
CPS1	NA	NA	pulldown non-heat shock	-0.448787	Hsc_GFP_vs_Hsc	-0.603881	Hsp_GFP_vs_Hsp	Hsc_GFP_vs_Hsc_vs_Hsp_GFP_vs_Hsp	no hit	No interactor	0
SIN3	NA	NA	pulldown non-heat shock	-0.487555	Hsc_GFP_vs_Hsc	-0.648911	Hsp_GFP_vs_Hsp	Hsc_GFP_vs_Hsc_vs_Hsp_GFP_vs_Hsp	no hit	No interactor	0
CKB2	NA	NA	pulldown non-heat shock	0.495966	Hsc_GFP_vs_Hsc	0.346358	Hsp_GFP_vs_Hsp	Hsc_GFP_vs_Hsc_vs_Hsp_GFP_vs_Hsp	no hit	No interactor	0
NBP2	NA	NA	pulldown non-heat shock	0.557798	Hsc_GFP_vs_Hsc	0.797621	Hsp_GFP_vs_Hsp	Hsc_GFP_vs_Hsc_vs_Hsp_GFP_vs_Hsp	no hit	No interactor	0
RGD1	NA	NA	pulldown non-heat shock	0.447805	Hsc_GFP_vs_Hsc	0.499328	Hsp_GFP_vs_Hsp	Hsc_GFP_vs_Hsc_vs_Hsp_GFP_vs_Hsp	no hit	No interactor	0
FYV8	NA	NA	pulldown non-heat shock	0.396887	Hsc_GFP_vs_Hsc	0.00761158	Hsp_GFP_vs_Hsp	Hsc_GFP_vs_Hsc_vs_Hsp_GFP_vs_Hsp	no hit	No interactor	0
PRE5	NA	NA	pulldown non-heat shock	0.50326	Hsc_GFP_vs_Hsc	0.174295	Hsp_GFP_vs_Hsp	Hsc_GFP_vs_Hsc_vs_Hsp_GFP_vs_Hsp	no hit	No interactor	0
HBT1	NA	NA	pulldown non-heat shock	-0.718845	Hsc_GFP_vs_Hsc	0.166852	Hsp_GFP_vs_Hsp	Hsc_GFP_vs_Hsc_vs_Hsp_GFP_vs_Hsp	no hit	No interactor	0
RPL9A	P05738	60S ribosomal protein L9-A OS=Saccharomyces cerevisiae (strain ATCC 204508 / S288c) GN=RPL9A PE=1 SV=2	pulldown non-heat shock	1.28413	Hsc_GFP_vs_Hsc	0.301871	Hsp_GFP_vs_Hsp	Hsc_GFP_vs_Hsc_vs_Hsp_GFP_vs_Hsp	no hit	Hsc unique interactor	1
GND2	NA	NA	pulldown non-heat shock	-0.350818	Hsc_GFP_vs_Hsc	0.910309	Hsp_GFP_vs_Hsp	Hsc_GFP_vs_Hsc_vs_Hsp_GFP_vs_Hsp	hit	No interactor	0
PRS1	NA	NA	pulldown non-heat shock	0.407102	Hsc_GFP_vs_Hsc	0.16962	Hsp_GFP_vs_Hsp	Hsc_GFP_vs_Hsc_vs_Hsp_GFP_vs_Hsp	no hit	No interactor	0
TRR1	NA	NA	pulldown non-heat shock	0.85761	Hsc_GFP_vs_Hsc	0.612965	Hsp_GFP_vs_Hsp	Hsc_GFP_vs_Hsc_vs_Hsp_GFP_vs_Hsp	no hit	No interactor	0
PHO81	NA	NA	pulldown non-heat shock	0.331171	Hsc_GFP_vs_Hsc	0.330247	Hsp_GFP_vs_Hsp	Hsc_GFP_vs_Hsc_vs_Hsp_GFP_vs_Hsp	no hit	No interactor	0
UBP15	NA	NA	pulldown non-heat shock	0.289121	Hsc_GFP_vs_Hsc	0.559681	Hsp_GFP_vs_Hsp	Hsc_GFP_vs_Hsc_vs_Hsp_GFP_vs_Hsp	no hit	No interactor	0
RSP5	NA	NA	pulldown non-heat shock	0.441417	Hsc_GFP_vs_Hsc	0.0749761	Hsp_GFP_vs_Hsp	Hsc_GFP_vs_Hsc_vs_Hsp_GFP_vs_Hsp	no hit	No interactor	0
PRE1	NA	NA	pulldown non-heat shock	0.418935	Hsc_GFP_vs_Hsc	0.0371208	Hsp_GFP_vs_Hsp	Hsc_GFP_vs_Hsc_vs_Hsp_GFP_vs_Hsp	no hit	No interactor	0
SIT4	NA	NA	pulldown non-heat shock	-0.288486	Hsc_GFP_vs_Hsc	-0.114483	Hsp_GFP_vs_Hsp	Hsc_GFP_vs_Hsc_vs_Hsp_GFP_vs_Hsp	no hit	No interactor	0
SAP190	NA	NA	pulldown non-heat shock	-0.250433	Hsc_GFP_vs_Hsc	-0.220589	Hsp_GFP_vs_Hsp	Hsc_GFP_vs_Hsc_vs_Hsp_GFP_vs_Hsp	no hit	No interactor	0
UFD4	NA	NA	pulldown non-heat shock	0.385932	Hsc_GFP_vs_Hsc	-0.0155808	Hsp_GFP_vs_Hsp	Hsc_GFP_vs_Hsc_vs_Hsp_GFP_vs_Hsp	no hit	No interactor	0
VID27	NA	NA	pulldown non-heat shock	-0.299361	Hsc_GFP_vs_Hsc	0.64413	Hsp_GFP_vs_Hsp	Hsc_GFP_vs_Hsc_vs_Hsp_GFP_vs_Hsp	no hit	No interactor	0
ELF1	NA	NA	pulldown non-heat shock	0.317728	Hsc_GFP_vs_Hsc	0.407628	Hsp_GFP_vs_Hsp	Hsc_GFP_vs_Hsc_vs_Hsp_GFP_vs_Hsp	no hit	No interactor	0
MDH1	P17505	Malate dehydrogenase, mitochondrial OS=Saccharomyces cerevisiae (strain ATCC 204508 / S288c) GN=MDH1 PE=1 SV=2	pulldown non-heat shock	0.301206	Hsc_GFP_vs_Hsc	1.21772	Hsp_GFP_vs_Hsp	Hsc_GFP_vs_Hsc_vs_Hsp_GFP_vs_Hsp	no hit	Hsp unique interactor	1
CYR1	NA	NA	pulldown non-heat shock	-0.246381	Hsc_GFP_vs_Hsc	0.0307854	Hsp_GFP_vs_Hsp	Hsc_GFP_vs_Hsc_vs_Hsp_GFP_vs_Hsp	no hit	No interactor	0
CTR9	NA	NA	pulldown non-heat shock	0.239335	Hsc_GFP_vs_Hsc	0.0793544	Hsp_GFP_vs_Hsp	Hsc_GFP_vs_Hsc_vs_Hsp_GFP_vs_Hsp	no hit	No interactor	0
HRK1	NA	NA	pulldown non-heat shock	-0.288347	Hsc_GFP_vs_Hsc	-0.261056	Hsp_GFP_vs_Hsp	Hsc_GFP_vs_Hsc_vs_Hsp_GFP_vs_Hsp	no hit	No interactor	0
NUP159	NA	NA	pulldown non-heat shock	0.400652	Hsc_GFP_vs_Hsc	0.524151	Hsp_GFP_vs_Hsp	Hsc_GFP_vs_Hsc_vs_Hsp_GFP_vs_Hsp	no hit	No interactor	0
RPB2	NA	NA	pulldown non-heat shock	0.254857	Hsc_GFP_vs_Hsc	-0.0141084	Hsp_GFP_vs_Hsp	Hsc_GFP_vs_Hsc_vs_Hsp_GFP_vs_Hsp	no hit	No interactor	0
GCN3	NA	NA	pulldown non-heat shock	0.199811	Hsc_GFP_vs_Hsc	-0.711573	Hsp_GFP_vs_Hsp	Hsc_GFP_vs_Hsc_vs_Hsp_GFP_vs_Hsp	no hit	No interactor	0
SSD1	NA	NA	pulldown non-heat shock	-0.360659	Hsc_GFP_vs_Hsc	-0.650322	Hsp_GFP_vs_Hsp	Hsc_GFP_vs_Hsc_vs_Hsp_GFP_vs_Hsp	no hit	No interactor	0
BEM2	NA	NA	pulldown non-heat shock	-0.253962	Hsc_GFP_vs_Hsc	-0.333582	Hsp_GFP_vs_Hsp	Hsc_GFP_vs_Hsc_vs_Hsp_GFP_vs_Hsp	no hit	No interactor	0
SDS22	NA	NA	pulldown non-heat shock	-0.309902	Hsc_GFP_vs_Hsc	-0.0399755	Hsp_GFP_vs_Hsp	Hsc_GFP_vs_Hsc_vs_Hsp_GFP_vs_Hsp	no hit	No interactor	0
REG1	NA	NA	pulldown non-heat shock	-0.26554	Hsc_GFP_vs_Hsc	-0.459604	Hsp_GFP_vs_Hsp	Hsc_GFP_vs_Hsc_vs_Hsp_GFP_vs_Hsp	no hit	No interactor	0
SRP40	NA	NA	pulldown non-heat shock	-0.297245	Hsc_GFP_vs_Hsc	-0.677021	Hsp_GFP_vs_Hsp	Hsc_GFP_vs_Hsc_vs_Hsp_GFP_vs_Hsp	no hit	No interactor	0
POB3	NA	NA	pulldown non-heat shock	-0.369177	Hsc_GFP_vs_Hsc	0.138674	Hsp_GFP_vs_Hsp	Hsc_GFP_vs_Hsc_vs_Hsp_GFP_vs_Hsp	no hit	No interactor	0
YGR017W	NA	NA	pulldown non-heat shock	0.310253	Hsc_GFP_vs_Hsc	0.246189	Hsp_GFP_vs_Hsp	Hsc_GFP_vs_Hsc_vs_Hsp_GFP_vs_Hsp	no hit	No interactor	0
YBR225W	NA	NA	pulldown non-heat shock	-0.625994	Hsc_GFP_vs_Hsc	-0.723381	Hsp_GFP_vs_Hsp	Hsc_GFP_vs_Hsc_vs_Hsp_GFP_vs_Hsp	no hit	No interactor	0
PRE8	NA	NA	pulldown non-heat shock	0.282154	Hsc_GFP_vs_Hsc	0.0822571	Hsp_GFP_vs_Hsp	Hsc_GFP_vs_Hsc_vs_Hsp_GFP_vs_Hsp	no hit	No interactor	0
SWH1	NA	NA	pulldown non-heat shock	0.516523	Hsc_GFP_vs_Hsc	0.964035	Hsp_GFP_vs_Hsp	Hsc_GFP_vs_Hsc_vs_Hsp_GFP_vs_Hsp	no hit	No interactor	0
APL6	NA	NA	pulldown non-heat shock	0.214324	Hsc_GFP_vs_Hsc	0.491619	Hsp_GFP_vs_Hsp	Hsc_GFP_vs_Hsc_vs_Hsp_GFP_vs_Hsp	no hit	No interactor	0
SFB3	NA	NA	pulldown non-heat shock	0.267741	Hsc_GFP_vs_Hsc	0.562789	Hsp_GFP_vs_Hsp	Hsc_GFP_vs_Hsc_vs_Hsp_GFP_vs_Hsp	no hit	No interactor	0
TDA1	NA	NA	pulldown non-heat shock	0.350695	Hsc_GFP_vs_Hsc	-0.103712	Hsp_GFP_vs_Hsp	Hsc_GFP_vs_Hsc_vs_Hsp_GFP_vs_Hsp	no hit	No interactor	0
YGR130C	NA	NA	pulldown non-heat shock	-0.244074	Hsc_GFP_vs_Hsc	0.17019	Hsp_GFP_vs_Hsp	Hsc_GFP_vs_Hsc_vs_Hsp_GFP_vs_Hsp	no hit	No interactor	0
ARO1	NA	NA	pulldown non-heat shock	0.602333	Hsc_GFP_vs_Hsc	0.570465	Hsp_GFP_vs_Hsp	Hsc_GFP_vs_Hsc_vs_Hsp_GFP_vs_Hsp	no hit	No interactor	0
YGR250C	NA	NA	pulldown non-heat shock	0.348584	Hsc_GFP_vs_Hsc	0.665648	Hsp_GFP_vs_Hsp	Hsc_GFP_vs_Hsc_vs_Hsp_GFP_vs_Hsp	no hit	No interactor	0
NSR1	NA	NA	pulldown non-heat shock	-0.24667	Hsc_GFP_vs_Hsc	-0.563415	Hsp_GFP_vs_Hsp	Hsc_GFP_vs_Hsc_vs_Hsp_GFP_vs_Hsp	no hit	No interactor	0
CKA2	NA	NA	pulldown non-heat shock	-0.346021	Hsc_GFP_vs_Hsc	-0.343281	Hsp_GFP_vs_Hsp	Hsc_GFP_vs_Hsc_vs_Hsp_GFP_vs_Hsp	no hit	No interactor	0
PAH1	NA	NA	pulldown non-heat shock	-0.283422	Hsc_GFP_vs_Hsc	-0.0241843	Hsp_GFP_vs_Hsp	Hsc_GFP_vs_Hsc_vs_Hsp_GFP_vs_Hsp	no hit	No interactor	0
MHP1	NA	NA	pulldown non-heat shock	-0.560621	Hsc_GFP_vs_Hsc	0.0619266	Hsp_GFP_vs_Hsp	Hsc_GFP_vs_Hsc_vs_Hsp_GFP_vs_Hsp	no hit	No interactor	0
APL5	NA	NA	pulldown non-heat shock	0.244068	Hsc_GFP_vs_Hsc	0.488991	Hsp_GFP_vs_Hsp	Hsc_GFP_vs_Hsc_vs_Hsp_GFP_vs_Hsp	no hit	No interactor	0
CIT1	NA	NA	pulldown non-heat shock	0.279119	Hsc_GFP_vs_Hsc	0.828318	Hsp_GFP_vs_Hsp	Hsc_GFP_vs_Hsc_vs_Hsp_GFP_vs_Hsp	no hit	No interactor	0
PRE2	NA	NA	pulldown non-heat shock	0.249661	Hsc_GFP_vs_Hsc	0.0991281	Hsp_GFP_vs_Hsp	Hsc_GFP_vs_Hsc_vs_Hsp_GFP_vs_Hsp	no hit	No interactor	0
RPO21	NA	NA	pulldown non-heat shock	0.262762	Hsc_GFP_vs_Hsc	0.00964127	Hsp_GFP_vs_Hsp	Hsc_GFP_vs_Hsc_vs_Hsp_GFP_vs_Hsp	no hit	No interactor	0
MDH2	P22133	Malate dehydrogenase, cytoplasmic OS=Saccharomyces cerevisiae (strain ATCC 204508 / S288c) GN=MDH2 PE=1 SV=2	pulldown non-heat shock	-0.345577	Hsc_GFP_vs_Hsc	2.02185	Hsp_GFP_vs_Hsp	Hsc_GFP_vs_Hsc_vs_Hsp_GFP_vs_Hsp	hit	Hsp unique interactor	1
RPG1	NA	NA	pulldown non-heat shock	0.262957	Hsc_GFP_vs_Hsc	0.410671	Hsp_GFP_vs_Hsp	Hsc_GFP_vs_Hsc_vs_Hsp_GFP_vs_Hsp	no hit	No interactor	0
ADE16	NA	NA	pulldown non-heat shock	0.216292	Hsc_GFP_vs_Hsc	-0.100672	Hsp_GFP_vs_Hsp	Hsc_GFP_vs_Hsc_vs_Hsp_GFP_vs_Hsp	no hit	No interactor	0
FPR4	NA	NA	pulldown non-heat shock	0.293198	Hsc_GFP_vs_Hsc	-0.194871	Hsp_GFP_vs_Hsp	Hsc_GFP_vs_Hsc_vs_Hsp_GFP_vs_Hsp	no hit	No interactor	0
PFK2	NA	NA	pulldown non-heat shock	-0.154575	Hsc_GFP_vs_Hsc	0.158963	Hsp_GFP_vs_Hsp	Hsc_GFP_vs_Hsc_vs_Hsp_GFP_vs_Hsp	no hit	No interactor	0
GCD2	NA	NA	pulldown non-heat shock	0.266323	Hsc_GFP_vs_Hsc	-1.19128	Hsp_GFP_vs_Hsp	Hsc_GFP_vs_Hsc_vs_Hsp_GFP_vs_Hsp	hit	No interactor	0
MET13	NA	NA	pulldown non-heat shock	0.171671	Hsc_GFP_vs_Hsc	0.544278	Hsp_GFP_vs_Hsp	Hsc_GFP_vs_Hsc_vs_Hsp_GFP_vs_Hsp	no hit	No interactor	0
EIS1	NA	NA	pulldown non-heat shock	-0.158589	Hsc_GFP_vs_Hsc	0.256818	Hsp_GFP_vs_Hsp	Hsc_GFP_vs_Hsc_vs_Hsp_GFP_vs_Hsp	no hit	No interactor	0
GCD6	NA	NA	pulldown non-heat shock	0.14924	Hsc_GFP_vs_Hsc	-0.677783	Hsp_GFP_vs_Hsp	Hsc_GFP_vs_Hsc_vs_Hsp_GFP_vs_Hsp	no hit	No interactor	0
RTT106	NA	NA	pulldown non-heat shock	0.578892	Hsc_GFP_vs_Hsc	0.744106	Hsp_GFP_vs_Hsp	Hsc_GFP_vs_Hsc_vs_Hsp_GFP_vs_Hsp	no hit	No interactor	0
RCK2	NA	NA	pulldown non-heat shock	-0.270094	Hsc_GFP_vs_Hsc	-0.0593703	Hsp_GFP_vs_Hsp	Hsc_GFP_vs_Hsc_vs_Hsp_GFP_vs_Hsp	no hit	No interactor	0
CTF4	NA	NA	pulldown non-heat shock	0.193539	Hsc_GFP_vs_Hsc	0.0333334	Hsp_GFP_vs_Hsp	Hsc_GFP_vs_Hsc_vs_Hsp_GFP_vs_Hsp	no hit	No interactor	0
SRO9	NA	NA	pulldown non-heat shock	0.253404	Hsc_GFP_vs_Hsc	-0.295509	Hsp_GFP_vs_Hsp	Hsc_GFP_vs_Hsc_vs_Hsp_GFP_vs_Hsp	no hit	No interactor	0
GPD2	NA	NA	pulldown non-heat shock	0.285094	Hsc_GFP_vs_Hsc	0.85331	Hsp_GFP_vs_Hsp	Hsc_GFP_vs_Hsc_vs_Hsp_GFP_vs_Hsp	no hit	No interactor	0
UBP1	NA	NA	pulldown non-heat shock	-0.230885	Hsc_GFP_vs_Hsc	0.180608	Hsp_GFP_vs_Hsp	Hsc_GFP_vs_Hsc_vs_Hsp_GFP_vs_Hsp	no hit	No interactor	0
APM3	NA	NA	pulldown non-heat shock	0.531564	Hsc_GFP_vs_Hsc	0.738697	Hsp_GFP_vs_Hsp	Hsc_GFP_vs_Hsc_vs_Hsp_GFP_vs_Hsp	no hit	No interactor	0
SKY1	NA	NA	pulldown non-heat shock	0.210085	Hsc_GFP_vs_Hsc	0.438144	Hsp_GFP_vs_Hsp	Hsc_GFP_vs_Hsc_vs_Hsp_GFP_vs_Hsp	no hit	No interactor	0
CDC73	NA	NA	pulldown non-heat shock	0.239842	Hsc_GFP_vs_Hsc	0.177702	Hsp_GFP_vs_Hsp	Hsc_GFP_vs_Hsc_vs_Hsp_GFP_vs_Hsp	no hit	No interactor	0
GCD1	NA	NA	pulldown non-heat shock	-0.137231	Hsc_GFP_vs_Hsc	-0.752844	Hsp_GFP_vs_Hsp	Hsc_GFP_vs_Hsc_vs_Hsp_GFP_vs_Hsp	no hit	No interactor	0
PRE3	NA	NA	pulldown non-heat shock	0.243808	Hsc_GFP_vs_Hsc	0.0939432	Hsp_GFP_vs_Hsp	Hsc_GFP_vs_Hsc_vs_Hsp_GFP_vs_Hsp	no hit	No interactor	0
BUD14	NA	NA	pulldown non-heat shock	0.197584	Hsc_GFP_vs_Hsc	-0.514124	Hsp_GFP_vs_Hsp	Hsc_GFP_vs_Hsc_vs_Hsp_GFP_vs_Hsp	no hit	No interactor	0
SNF4	NA	NA	pulldown non-heat shock	0.162503	Hsc_GFP_vs_Hsc	-0.0114568	Hsp_GFP_vs_Hsp	Hsc_GFP_vs_Hsc_vs_Hsp_GFP_vs_Hsp	no hit	No interactor	0
OSH7	NA	NA	pulldown non-heat shock	-0.264169	Hsc_GFP_vs_Hsc	0.162827	Hsp_GFP_vs_Hsp	Hsc_GFP_vs_Hsc_vs_Hsp_GFP_vs_Hsp	no hit	No interactor	0
PFK1	NA	NA	pulldown non-heat shock	-0.105217	Hsc_GFP_vs_Hsc	0.279985	Hsp_GFP_vs_Hsp	Hsc_GFP_vs_Hsc_vs_Hsp_GFP_vs_Hsp	no hit	No interactor	0
GIS4	NA	NA	pulldown non-heat shock	0.110134	Hsc_GFP_vs_Hsc	-0.109452	Hsp_GFP_vs_Hsp	Hsc_GFP_vs_Hsc_vs_Hsp_GFP_vs_Hsp	no hit	No interactor	0
GCD7	NA	NA	pulldown non-heat shock	-0.102493	Hsc_GFP_vs_Hsc	-1.028	Hsp_GFP_vs_Hsp	Hsc_GFP_vs_Hsc_vs_Hsp_GFP_vs_Hsp	no hit	No interactor	0
MDS3	NA	NA	pulldown non-heat shock	-0.202179	Hsc_GFP_vs_Hsc	-0.11562	Hsp_GFP_vs_Hsp	Hsc_GFP_vs_Hsc_vs_Hsp_GFP_vs_Hsp	no hit	No interactor	0
GSY2	NA	NA	pulldown non-heat shock	0.153353	Hsc_GFP_vs_Hsc	-0.23068	Hsp_GFP_vs_Hsp	Hsc_GFP_vs_Hsc_vs_Hsp_GFP_vs_Hsp	no hit	No interactor	0
MLS1	P30952	Malate synthase 1, glyoxysomal OS=Saccharomyces cerevisiae (strain ATCC 204508 / S288c) GN=MLS1 PE=1 SV=1	pulldown non-heat shock	-0.182696	Hsc_GFP_vs_Hsc	2.23515	Hsp_GFP_vs_Hsp	Hsc_GFP_vs_Hsc_vs_Hsp_GFP_vs_Hsp	hit	Hsp unique interactor	0
BMH1	NA	NA	pulldown non-heat shock	0.421313	Hsc_GFP_vs_Hsc	0.886314	Hsp_GFP_vs_Hsp	Hsc_GFP_vs_Hsc_vs_Hsp_GFP_vs_Hsp	no hit	No interactor	0
GRX4	NA	NA	pulldown non-heat shock	-0.173938	Hsc_GFP_vs_Hsc	0.114513	Hsp_GFP_vs_Hsp	Hsc_GFP_vs_Hsc_vs_Hsp_GFP_vs_Hsp	no hit	No interactor	0
SPT16	NA	NA	pulldown non-heat shock	-0.145811	Hsc_GFP_vs_Hsc	0.0879056	Hsp_GFP_vs_Hsp	Hsc_GFP_vs_Hsc_vs_Hsp_GFP_vs_Hsp	no hit	No interactor	0
SVF1	NA	NA	pulldown non-heat shock	-0.168543	Hsc_GFP_vs_Hsc	0.375982	Hsp_GFP_vs_Hsp	Hsc_GFP_vs_Hsc_vs_Hsp_GFP_vs_Hsp	no hit	No interactor	0
GLO2	NA	NA	pulldown non-heat shock	-0.169311	Hsc_GFP_vs_Hsc	0.878885	Hsp_GFP_vs_Hsp	Hsc_GFP_vs_Hsc_vs_Hsp_GFP_vs_Hsp	hit	No interactor	0
CDC33	NA	NA	pulldown non-heat shock	-0.0835515	Hsc_GFP_vs_Hsc	0.0807224	Hsp_GFP_vs_Hsp	Hsc_GFP_vs_Hsc_vs_Hsp_GFP_vs_Hsp	no hit	No interactor	0
MBR1	NA	NA	pulldown non-heat shock	0.200106	Hsc_GFP_vs_Hsc	0.255983	Hsp_GFP_vs_Hsp	Hsc_GFP_vs_Hsc_vs_Hsp_GFP_vs_Hsp	no hit	No interactor	0
NIP1	NA	NA	pulldown non-heat shock	-0.103867	Hsc_GFP_vs_Hsc	0.316401	Hsp_GFP_vs_Hsp	Hsc_GFP_vs_Hsc_vs_Hsp_GFP_vs_Hsp	no hit	No interactor	0
SOL1	NA	NA	pulldown non-heat shock	0.160793	Hsc_GFP_vs_Hsc	-0.355702	Hsp_GFP_vs_Hsp	Hsc_GFP_vs_Hsc_vs_Hsp_GFP_vs_Hsp	no hit	No interactor	0
SRV2	NA	NA	pulldown non-heat shock	0.0940893	Hsc_GFP_vs_Hsc	0.741153	Hsp_GFP_vs_Hsp	Hsc_GFP_vs_Hsc_vs_Hsp_GFP_vs_Hsp	no hit	No interactor	0
CKB1	NA	NA	pulldown non-heat shock	-0.107157	Hsc_GFP_vs_Hsc	-0.261238	Hsp_GFP_vs_Hsp	Hsc_GFP_vs_Hsc_vs_Hsp_GFP_vs_Hsp	no hit	No interactor	0
PSK1	NA	NA	pulldown non-heat shock	-0.0757668	Hsc_GFP_vs_Hsc	-0.402997	Hsp_GFP_vs_Hsp	Hsc_GFP_vs_Hsc_vs_Hsp_GFP_vs_Hsp	no hit	No interactor	0
UBP12	NA	NA	pulldown non-heat shock	-0.0776222	Hsc_GFP_vs_Hsc	-0.883372	Hsp_GFP_vs_Hsp	Hsc_GFP_vs_Hsc_vs_Hsp_GFP_vs_Hsp	no hit	No interactor	0
CAB3	NA	NA	pulldown non-heat shock	0.116362	Hsc_GFP_vs_Hsc	0.283961	Hsp_GFP_vs_Hsp	Hsc_GFP_vs_Hsc_vs_Hsp_GFP_vs_Hsp	no hit	No interactor	0
HRR25	NA	NA	pulldown non-heat shock	-0.0806295	Hsc_GFP_vs_Hsc	-0.466819	Hsp_GFP_vs_Hsp	Hsc_GFP_vs_Hsc_vs_Hsp_GFP_vs_Hsp	no hit	No interactor	0
RTG2	NA	NA	pulldown non-heat shock	-0.106348	Hsc_GFP_vs_Hsc	0.374617	Hsp_GFP_vs_Hsp	Hsc_GFP_vs_Hsc_vs_Hsp_GFP_vs_Hsp	no hit	No interactor	0
CKA1	NA	NA	pulldown non-heat shock	-0.10309	Hsc_GFP_vs_Hsc	-0.516737	Hsp_GFP_vs_Hsp	Hsc_GFP_vs_Hsc_vs_Hsp_GFP_vs_Hsp	no hit	No interactor	0
BMH2	NA	NA	pulldown non-heat shock	-0.105257	Hsc_GFP_vs_Hsc	0.363822	Hsp_GFP_vs_Hsp	Hsc_GFP_vs_Hsc_vs_Hsp_GFP_vs_Hsp	no hit	No interactor	0
MRP8	NA	NA	pulldown non-heat shock	0.120343	Hsc_GFP_vs_Hsc	0.9925	Hsp_GFP_vs_Hsp	Hsc_GFP_vs_Hsc_vs_Hsp_GFP_vs_Hsp	no hit	No interactor	0
FOL2	NA	NA	pulldown non-heat shock	-0.0597177	Hsc_GFP_vs_Hsc	-0.200161	Hsp_GFP_vs_Hsp	Hsc_GFP_vs_Hsc_vs_Hsp_GFP_vs_Hsp	no hit	No interactor	0
UBC8	P28263	Ubiquitin-conjugating enzyme E2-24 kDa OS=Saccharomyces cerevisiae (strain ATCC 204508 / S288c) GN=UBC8 PE=1 SV=2	pulldown non-heat shock	-0.055396	Hsc_GFP_vs_Hsc	1.23137	Hsp_GFP_vs_Hsp	Hsc_GFP_vs_Hsc_vs_Hsp_GFP_vs_Hsp	hit	Hsp unique interactor	0
UGA1	NA	NA	pulldown non-heat shock	-0.0615295	Hsc_GFP_vs_Hsc	0.411134	Hsp_GFP_vs_Hsp	Hsc_GFP_vs_Hsc_vs_Hsp_GFP_vs_Hsp	no hit	No interactor	0
PRS2	NA	NA	pulldown non-heat shock	0.0494461	Hsc_GFP_vs_Hsc	0.346633	Hsp_GFP_vs_Hsp	Hsc_GFP_vs_Hsc_vs_Hsp_GFP_vs_Hsp	no hit	No interactor	0
SNF1	NA	NA	pulldown non-heat shock	-0.0456941	Hsc_GFP_vs_Hsc	-0.194812	Hsp_GFP_vs_Hsp	Hsc_GFP_vs_Hsc_vs_Hsp_GFP_vs_Hsp	no hit	No interactor	0
SDS23	P53172	Protein SDS23 OS=Saccharomyces cerevisiae (strain ATCC 204508 / S288c) GN=SDS23 PE=1 SV=2	pulldown non-heat shock	-0.0504943	Hsc_GFP_vs_Hsc	1.03567	Hsp_GFP_vs_Hsp	Hsc_GFP_vs_Hsc_vs_Hsp_GFP_vs_Hsp	hit	Hsp unique interactor	0
FPR3	NA	NA	pulldown non-heat shock	0.0797425	Hsc_GFP_vs_Hsc	-1.06001	Hsp_GFP_vs_Hsp	Hsc_GFP_vs_Hsc_vs_Hsp_GFP_vs_Hsp	hit	No interactor	0
LSB5	NA	NA	pulldown non-heat shock	-0.0599229	Hsc_GFP_vs_Hsc	0.367651	Hsp_GFP_vs_Hsp	Hsc_GFP_vs_Hsc_vs_Hsp_GFP_vs_Hsp	no hit	No interactor	0
SKP1	P52286	Suppressor of kinetochore protein 1 OS=Saccharomyces cerevisiae (strain ATCC 204508 / S288c) GN=SKP1 PE=1 SV=2	pulldown non-heat shock	-0.0736705	Hsc_GFP_vs_Hsc	1.14655	Hsp_GFP_vs_Hsp	Hsc_GFP_vs_Hsc_vs_Hsp_GFP_vs_Hsp	hit	Hsp unique interactor	0
HSP42	NA	NA	pulldown non-heat shock	0.0336592	Hsc_GFP_vs_Hsc	0.0413803	Hsp_GFP_vs_Hsp	Hsc_GFP_vs_Hsc_vs_Hsp_GFP_vs_Hsp	no hit	No interactor	0
GID8	NA	NA	pulldown non-heat shock	0.0815522	Hsc_GFP_vs_Hsc	0.757323	Hsp_GFP_vs_Hsp	Hsc_GFP_vs_Hsc_vs_Hsp_GFP_vs_Hsp	no hit	No interactor	0
JSN1	NA	NA	pulldown non-heat shock	-0.0346907	Hsc_GFP_vs_Hsc	0.755914	Hsp_GFP_vs_Hsp	Hsc_GFP_vs_Hsc_vs_Hsp_GFP_vs_Hsp	no hit	No interactor	0
GDH2	P33327	NAD-specific glutamate dehydrogenase OS=Saccharomyces cerevisiae (strain ATCC 204508 / S288c) GN=GDH2 PE=1 SV=1	pulldown non-heat shock	0.0451715	Hsc_GFP_vs_Hsc	1.59897	Hsp_GFP_vs_Hsp	Hsc_GFP_vs_Hsc_vs_Hsp_GFP_vs_Hsp	hit	Hsp unique interactor	0
SCH9	NA	NA	pulldown non-heat shock	-0.0294269	Hsc_GFP_vs_Hsc	-0.144833	Hsp_GFP_vs_Hsp	Hsc_GFP_vs_Hsc_vs_Hsp_GFP_vs_Hsp	no hit	No interactor	0
RUP1	NA	NA	pulldown non-heat shock	0.0226662	Hsc_GFP_vs_Hsc	0.396351	Hsp_GFP_vs_Hsp	Hsc_GFP_vs_Hsc_vs_Hsp_GFP_vs_Hsp	no hit	No interactor	0
CAF20	NA	NA	pulldown non-heat shock	0.0377475	Hsc_GFP_vs_Hsc	0.203251	Hsp_GFP_vs_Hsp	Hsc_GFP_vs_Hsc_vs_Hsp_GFP_vs_Hsp	no hit	No interactor	0
ECM14	NA	NA	pulldown non-heat shock	0.0293792	Hsc_GFP_vs_Hsc	-0.0627551	Hsp_GFP_vs_Hsp	Hsc_GFP_vs_Hsc_vs_Hsp_GFP_vs_Hsp	no hit	No interactor	0
YOL087C	NA	NA	pulldown non-heat shock	-0.0155201	Hsc_GFP_vs_Hsc	0.164448	Hsp_GFP_vs_Hsp	Hsc_GFP_vs_Hsc_vs_Hsp_GFP_vs_Hsp	no hit	No interactor	0
GLC7	NA	NA	pulldown non-heat shock	0.0158382	Hsc_GFP_vs_Hsc	-0.31144	Hsp_GFP_vs_Hsp	Hsc_GFP_vs_Hsc_vs_Hsp_GFP_vs_Hsp	no hit	No interactor	0
SNX41	NA	NA	pulldown non-heat shock	-0.0358283	Hsc_GFP_vs_Hsc	0.407613	Hsp_GFP_vs_Hsp	Hsc_GFP_vs_Hsc_vs_Hsp_GFP_vs_Hsp	no hit	No interactor	0
GND1	NA	NA	pulldown non-heat shock	0.0102003	Hsc_GFP_vs_Hsc	0.676316	Hsp_GFP_vs_Hsp	Hsc_GFP_vs_Hsc_vs_Hsp_GFP_vs_Hsp	no hit	No interactor	0
TOM1	NA	NA	pulldown non-heat shock	-0.00975338	Hsc_GFP_vs_Hsc	-0.129108	Hsp_GFP_vs_Hsp	Hsc_GFP_vs_Hsc_vs_Hsp_GFP_vs_Hsp	no hit	No interactor	0
KSP1	NA	NA	pulldown non-heat shock	0.00925529	Hsc_GFP_vs_Hsc	-0.0343587	Hsp_GFP_vs_Hsp	Hsc_GFP_vs_Hsc_vs_Hsp_GFP_vs_Hsp	no hit	No interactor	0
MET12	NA	NA	pulldown non-heat shock	-0.0013162	Hsc_GFP_vs_Hsc	0.258042	Hsp_GFP_vs_Hsp	Hsc_GFP_vs_Hsc_vs_Hsp_GFP_vs_Hsp	no hit	No interactor	0
LEU2	P04173	3-isopropylmalate dehydrogenase OS=Saccharomyces cerevisiae (strain ATCC 204508 / S288c) GN=LEU2 PE=1 SV=4	pulldown heat shock	4.04634	Hsc_GFP_vs_Hsc	4.08908	Hsp_GFP_vs_Hsp	Hsc_GFP_vs_Hsc_vs_Hsp_GFP_vs_Hsp	no hit	Common interactor	0
HSC82	P15108	ATP-dependent molecular chaperone HSC82 OS=Saccharomyces cerevisiae (strain ATCC 204508 / S288c) GN=HSC82 PE=1 SV=4	pulldown heat shock	4.92082	Hsc_GFP_vs_Hsc	3.83217	Hsp_GFP_vs_Hsp	Hsc_GFP_vs_Hsc_vs_Hsp_GFP_vs_Hsp	hit	Bait	1
YDJ1	P25491	Mitochondrial protein import protein MAS5 OS=Saccharomyces cerevisiae (strain ATCC 204508 / S288c) GN=YDJ1 PE=1 SV=1	pulldown heat shock	2.42977	Hsc_GFP_vs_Hsc	2.32873	Hsp_GFP_vs_Hsp	Hsc_GFP_vs_Hsc_vs_Hsp_GFP_vs_Hsp	no hit	Common interactor	0
CDC37	P06101	Hsp90 co-chaperone Cdc37 OS=Saccharomyces cerevisiae (strain ATCC 204508 / S288c) GN=CDC37 PE=1 SV=2	pulldown heat shock	2.45239	Hsc_GFP_vs_Hsc	2.88564	Hsp_GFP_vs_Hsp	Hsc_GFP_vs_Hsc_vs_Hsp_GFP_vs_Hsp	no hit	Common interactor	0
TIF1	P10081	ATP-dependent RNA helicase eIF4A OS=Saccharomyces cerevisiae (strain ATCC 204508 / S288c) GN=TIF1 PE=1 SV=3	pulldown heat shock	2.58195	Hsc_GFP_vs_Hsc	3.04885	Hsp_GFP_vs_Hsp	Hsc_GFP_vs_Hsc_vs_Hsp_GFP_vs_Hsp	no hit	Common interactor	0
UBA1	P22515	Ubiquitin-activating enzyme E1 1 OS=Saccharomyces cerevisiae (strain ATCC 204508 / S288c) GN=UBA1 PE=1 SV=2	pulldown heat shock	2.39355	Hsc_GFP_vs_Hsc	2.72849	Hsp_GFP_vs_Hsp	Hsc_GFP_vs_Hsc_vs_Hsp_GFP_vs_Hsp	no hit	Common interactor	0
SSZ1	P38788	Ribosome-associated complex subunit SSZ1 OS=Saccharomyces cerevisiae (strain ATCC 204508 / S288c) GN=SSZ1 PE=1 SV=2	pulldown heat shock	2.00071	Hsc_GFP_vs_Hsc	2.49717	Hsp_GFP_vs_Hsp	Hsc_GFP_vs_Hsc_vs_Hsp_GFP_vs_Hsp	no hit	Common interactor	0
GVP36	P40531	Protein GVP36 OS=Saccharomyces cerevisiae (strain ATCC 204508 / S288c) GN=GVP36 PE=1 SV=1	pulldown heat shock	2.36207	Hsc_GFP_vs_Hsc	2.14787	Hsp_GFP_vs_Hsp	Hsc_GFP_vs_Hsc_vs_Hsp_GFP_vs_Hsp	no hit	Common interactor	0
RVS161	P25343	Reduced viability upon starvation protein 161 OS=Saccharomyces cerevisiae (strain ATCC 204508 / S288c) GN=RVS161 PE=1 SV=1	pulldown heat shock	2.5385	Hsc_GFP_vs_Hsc	2.26045	Hsp_GFP_vs_Hsp	Hsc_GFP_vs_Hsc_vs_Hsp_GFP_vs_Hsp	no hit	Common interactor	0
FAA1	P30624	Long-chain-fatty-acid--CoA ligase 1 OS=Saccharomyces cerevisiae (strain ATCC 204508 / S288c) GN=FAA1 PE=1 SV=1	pulldown heat shock	2.18382	Hsc_GFP_vs_Hsc	2.26275	Hsp_GFP_vs_Hsp	Hsc_GFP_vs_Hsc_vs_Hsp_GFP_vs_Hsp	no hit	Common interactor	0
AHA1	Q12449	Hsp90 co-chaperone AHA1 OS=Saccharomyces cerevisiae (strain ATCC 204508 / S288c) GN=AHA1 PE=1 SV=1	pulldown heat shock	2.70278	Hsc_GFP_vs_Hsc	2.94903	Hsp_GFP_vs_Hsp	Hsc_GFP_vs_Hsc_vs_Hsp_GFP_vs_Hsp	no hit	Common interactor	0
DAK1	P54838	Dihydroxyacetone kinase 1 OS=Saccharomyces cerevisiae (strain ATCC 204508 / S288c) GN=DAK1 PE=1 SV=1	pulldown heat shock	2.13563	Hsc_GFP_vs_Hsc	2.15351	Hsp_GFP_vs_Hsp	Hsc_GFP_vs_Hsc_vs_Hsp_GFP_vs_Hsp	no hit	Common interactor	0
YNL010W	P53981	Uncharacterized phosphatase YNL010W OS=Saccharomyces cerevisiae (strain ATCC 204508 / S288c) GN=YNL010W PE=1 SV=1	pulldown heat shock	1.77617	Hsc_GFP_vs_Hsc	1.94054	Hsp_GFP_vs_Hsp	Hsc_GFP_vs_Hsc_vs_Hsp_GFP_vs_Hsp	no hit	Common interactor	0
URA2	P07259	Protein URA2 OS=Saccharomyces cerevisiae (strain ATCC 204508 / S288c) GN=URA2 PE=1 SV=5	pulldown heat shock	2.14991	Hsc_GFP_vs_Hsc	2.02371	Hsp_GFP_vs_Hsp	Hsc_GFP_vs_Hsc_vs_Hsp_GFP_vs_Hsp	no hit	Common interactor	0
YDR341C	Q05506	Arginine--tRNA ligase, cytoplasmic OS=Saccharomyces cerevisiae (strain ATCC 204508 / S288c) GN=YDR341C PE=1 SV=1	pulldown heat shock	2.06717	Hsc_GFP_vs_Hsc	2.32192	Hsp_GFP_vs_Hsp	Hsc_GFP_vs_Hsc_vs_Hsp_GFP_vs_Hsp	no hit	Common interactor	0
STI1	P15705	Heat shock protein STI1 OS=Saccharomyces cerevisiae (strain ATCC 204508 / S288c) GN=STI1 PE=1 SV=1	pulldown heat shock	2.6964	Hsc_GFP_vs_Hsc	3.4106	Hsp_GFP_vs_Hsp	Hsc_GFP_vs_Hsc_vs_Hsp_GFP_vs_Hsp	no hit	Common interactor	0
SSA2	P10592	Heat shock protein SSA2 OS=Saccharomyces cerevisiae (strain ATCC 204508 / S288c) GN=SSA2 PE=1 SV=3	pulldown heat shock	2.14021	Hsc_GFP_vs_Hsc	2.44718	Hsp_GFP_vs_Hsp	Hsc_GFP_vs_Hsc_vs_Hsp_GFP_vs_Hsp	no hit	Common interactor	0
ASC1	P38011	Guanine nucleotide-binding protein subunit beta-like protein OS=Saccharomyces cerevisiae (strain ATCC 204508 / S288c) GN=ASC1 PE=1 SV=4	pulldown heat shock	2.3308	Hsc_GFP_vs_Hsc	1.96855	Hsp_GFP_vs_Hsp	Hsc_GFP_vs_Hsc_vs_Hsp_GFP_vs_Hsp	no hit	Common interactor	0
ARC1	P46672	tRNA-aminoacylation cofactor ARC1 OS=Saccharomyces cerevisiae (strain ATCC 204508 / S288c) GN=ARC1 PE=1 SV=2	pulldown heat shock	1.65195	Hsc_GFP_vs_Hsc	2.14102	Hsp_GFP_vs_Hsp	Hsc_GFP_vs_Hsc_vs_Hsp_GFP_vs_Hsp	no hit	Common interactor	0
SAH1	P39954	Adenosylhomocysteinase OS=Saccharomyces cerevisiae (strain ATCC 204508 / S288c) GN=SAH1 PE=1 SV=1	pulldown heat shock	1.85173	Hsc_GFP_vs_Hsc	1.56879	Hsp_GFP_vs_Hsp	Hsc_GFP_vs_Hsc_vs_Hsp_GFP_vs_Hsp	no hit	Common interactor	0
CPR6	P53691	Peptidyl-prolyl cis-trans isomerase CPR6 OS=Saccharomyces cerevisiae (strain ATCC 204508 / S288c) GN=CPR6 PE=1 SV=1	pulldown heat shock	1.91636	Hsc_GFP_vs_Hsc	1.93575	Hsp_GFP_vs_Hsp	Hsc_GFP_vs_Hsc_vs_Hsp_GFP_vs_Hsp	no hit	Common interactor	0
YMR178W	Q03219	Uncharacterized protein YMR178W OS=Saccharomyces cerevisiae (strain ATCC 204508 / S288c) GN=YMR178W PE=1 SV=1	pulldown heat shock	1.69489	Hsc_GFP_vs_Hsc	1.77361	Hsp_GFP_vs_Hsp	Hsc_GFP_vs_Hsc_vs_Hsp_GFP_vs_Hsp	no hit	Common interactor	0
GET3	Q12154	ATPase GET3 OS=Saccharomyces cerevisiae (strain ATCC 204508 / S288c) GN=GET3 PE=1 SV=1	pulldown heat shock	1.9308	Hsc_GFP_vs_Hsc	1.92052	Hsp_GFP_vs_Hsp	Hsc_GFP_vs_Hsc_vs_Hsp_GFP_vs_Hsp	no hit	Common interactor	0
GIR2	Q03768	Protein GIR2 OS=Saccharomyces cerevisiae (strain ATCC 204508 / S288c) GN=GIR2 PE=1 SV=1	pulldown heat shock	2.5159	Hsc_GFP_vs_Hsc	2.64163	Hsp_GFP_vs_Hsp	Hsc_GFP_vs_Hsc_vs_Hsp_GFP_vs_Hsp	no hit	Common interactor	0
RNR4	P49723	Ribonucleoside-diphosphate reductase small chain 2 OS=Saccharomyces cerevisiae (strain ATCC 204508 / S288c) GN=RNR4 PE=1 SV=1	pulldown heat shock	2.01796	Hsc_GFP_vs_Hsc	2.28127	Hsp_GFP_vs_Hsp	Hsc_GFP_vs_Hsc_vs_Hsp_GFP_vs_Hsp	no hit	Common interactor	0
ERG20	P08524	Farnesyl pyrophosphate synthase OS=Saccharomyces cerevisiae (strain ATCC 204508 / S288c) GN=ERG20 PE=1 SV=2	pulldown heat shock	1.91524	Hsc_GFP_vs_Hsc	2.25237	Hsp_GFP_vs_Hsp	Hsc_GFP_vs_Hsc_vs_Hsp_GFP_vs_Hsp	no hit	Common interactor	0
RPP0	P05317	60S acidic ribosomal protein P0 OS=Saccharomyces cerevisiae (strain ATCC 204508 / S288c) GN=RPP0 PE=1 SV=2	pulldown heat shock	2.31213	Hsc_GFP_vs_Hsc	3.02786	Hsp_GFP_vs_Hsp	Hsc_GFP_vs_Hsc_vs_Hsp_GFP_vs_Hsp	no hit	Common interactor	0
SAC6	P32599	Fimbrin OS=Saccharomyces cerevisiae (strain ATCC 204508 / S288c) GN=SAC6 PE=1 SV=1	pulldown heat shock	2.24706	Hsc_GFP_vs_Hsc	1.87156	Hsp_GFP_vs_Hsp	Hsc_GFP_vs_Hsc_vs_Hsp_GFP_vs_Hsp	no hit	Common interactor	0
KES1	P35844	Oxysterol-binding protein homolog 4 OS=Saccharomyces cerevisiae (strain ATCC 204508 / S288c) GN=KES1 PE=1 SV=1	pulldown heat shock	2.00249	Hsc_GFP_vs_Hsc	1.29626	Hsp_GFP_vs_Hsp	Hsc_GFP_vs_Hsc_vs_Hsp_GFP_vs_Hsp	no hit	Common interactor	0
CYS4	P32582	Cystathionine beta-synthase OS=Saccharomyces cerevisiae (strain ATCC 204508 / S288c) GN=CYS4 PE=1 SV=1	pulldown heat shock	1.67915	Hsc_GFP_vs_Hsc	2.11281	Hsp_GFP_vs_Hsp	Hsc_GFP_vs_Hsc_vs_Hsp_GFP_vs_Hsp	no hit	Common interactor	0
YKT6	P36015	Synaptobrevin homolog YKT6 OS=Saccharomyces cerevisiae (strain ATCC 204508 / S288c) GN=YKT6 PE=1 SV=1	pulldown heat shock	2.00023	Hsc_GFP_vs_Hsc	2.21669	Hsp_GFP_vs_Hsp	Hsc_GFP_vs_Hsc_vs_Hsp_GFP_vs_Hsp	no hit	Common interactor	0
ATP1	P07251	ATP synthase subunit alpha, mitochondrial OS=Saccharomyces cerevisiae (strain ATCC 204508 / S288c) GN=ATP1 PE=1 SV=5	pulldown heat shock	2.44786	Hsc_GFP_vs_Hsc	2.00601	Hsp_GFP_vs_Hsp	Hsc_GFP_vs_Hsc_vs_Hsp_GFP_vs_Hsp	no hit	Common interactor	0
COF1	Q03048	Cofilin OS=Saccharomyces cerevisiae (strain ATCC 204508 / S288c) GN=COF1 PE=1 SV=1	pulldown heat shock	2.40426	Hsc_GFP_vs_Hsc	2.34321	Hsp_GFP_vs_Hsp	Hsc_GFP_vs_Hsc_vs_Hsp_GFP_vs_Hsp	no hit	Common interactor	0
PRO2	P54885	Gamma-glutamyl phosphate reductase OS=Saccharomyces cerevisiae (strain ATCC 204508 / S288c) GN=PRO2 PE=1 SV=1	pulldown heat shock	1.9653	Hsc_GFP_vs_Hsc	2.58652	Hsp_GFP_vs_Hsp	Hsc_GFP_vs_Hsc_vs_Hsp_GFP_vs_Hsp	no hit	Common interactor	0
SSA4	P22202	Heat shock protein SSA4 OS=Saccharomyces cerevisiae (strain ATCC 204508 / S288c) GN=SSA4 PE=1 SV=3	pulldown heat shock	2.25084	Hsc_GFP_vs_Hsc	2.10763	Hsp_GFP_vs_Hsp	Hsc_GFP_vs_Hsc_vs_Hsp_GFP_vs_Hsp	no hit	Common interactor	0
TRP2	P00899	Anthranilate synthase component 1 OS=Saccharomyces cerevisiae (strain ATCC 204508 / S288c) GN=TRP2 PE=1 SV=4	pulldown heat shock	1.59486	Hsc_GFP_vs_Hsc	1.37336	Hsp_GFP_vs_Hsp	Hsc_GFP_vs_Hsc_vs_Hsp_GFP_vs_Hsp	no hit	Common interactor	0
CHC1	P22137	Clathrin heavy chain OS=Saccharomyces cerevisiae (strain ATCC 204508 / S288c) GN=CHC1 PE=1 SV=1	pulldown heat shock	1.7514	Hsc_GFP_vs_Hsc	2.03168	Hsp_GFP_vs_Hsp	Hsc_GFP_vs_Hsc_vs_Hsp_GFP_vs_Hsp	no hit	Common interactor	0
RBG2	P53295	Ribosome-interacting GTPase 2 OS=Saccharomyces cerevisiae (strain ATCC 204508 / S288c) GN=RBG2 PE=1 SV=1	pulldown heat shock	2.35585	Hsc_GFP_vs_Hsc	2.38425	Hsp_GFP_vs_Hsp	Hsc_GFP_vs_Hsc_vs_Hsp_GFP_vs_Hsp	no hit	Common interactor	0
RPN1	P38764	26S proteasome regulatory subunit RPN1 OS=Saccharomyces cerevisiae (strain ATCC 204508 / S288c) GN=RPN1 PE=1 SV=3	pulldown heat shock	1.64828	Hsc_GFP_vs_Hsc	1.50351	Hsp_GFP_vs_Hsp	Hsc_GFP_vs_Hsc_vs_Hsp_GFP_vs_Hsp	no hit	Common interactor	0
VMA2	P16140	V-type proton ATPase subunit B OS=Saccharomyces cerevisiae (strain ATCC 204508 / S288c) GN=VMA2 PE=1 SV=2	pulldown heat shock	1.56641	Hsc_GFP_vs_Hsc	2.16504	Hsp_GFP_vs_Hsp	Hsc_GFP_vs_Hsc_vs_Hsp_GFP_vs_Hsp	no hit	Common interactor	0
IDH1	P28834	Isocitrate dehydrogenase [NAD] subunit 1, mitochondrial OS=Saccharomyces cerevisiae (strain ATCC 204508 / S288c) GN=IDH1 PE=1 SV=2	pulldown heat shock	1.92336	Hsc_GFP_vs_Hsc	1.20378	Hsp_GFP_vs_Hsp	Hsc_GFP_vs_Hsc_vs_Hsp_GFP_vs_Hsp	no hit	Common interactor	0
HIS5	P07172	Histidinol-phosphate aminotransferase OS=Saccharomyces cerevisiae (strain ATCC 204508 / S288c) GN=HIS5 PE=3 SV=2	pulldown heat shock	2.04323	Hsc_GFP_vs_Hsc	2.5693	Hsp_GFP_vs_Hsp	Hsc_GFP_vs_Hsc_vs_Hsp_GFP_vs_Hsp	no hit	Common interactor	0
PYC2	P32327	Pyruvate carboxylase 2 OS=Saccharomyces cerevisiae (strain ATCC 204508 / S288c) GN=PYC2 PE=1 SV=2	pulldown heat shock	1.62888	Hsc_GFP_vs_Hsc	1.74093	Hsp_GFP_vs_Hsp	Hsc_GFP_vs_Hsc_vs_Hsp_GFP_vs_Hsp	no hit	Common interactor	0
HSP104	P31539	Heat shock protein 104 OS=Saccharomyces cerevisiae (strain ATCC 204508 / S288c) GN=HSP104 PE=1 SV=2	pulldown heat shock	2.07995	Hsc_GFP_vs_Hsc	2.11739	Hsp_GFP_vs_Hsp	Hsc_GFP_vs_Hsc_vs_Hsp_GFP_vs_Hsp	no hit	Common interactor	1
HTS1	P07263|P07263-2	Histidine--tRNA ligase, mitochondrial OS=Saccharomyces cerevisiae (strain ATCC 204508 / S288c) GN=HTS1 PE=1 SV=2|Isoform Cytoplasmic of Histidine--tRNA ligase, mitochondrial OS=Saccharomyces cerevisiae (strain ATCC 204508 / S288c) GN=HTS1	pulldown heat shock	1.5978	Hsc_GFP_vs_Hsc	1.35509	Hsp_GFP_vs_Hsp	Hsc_GFP_vs_Hsc_vs_Hsp_GFP_vs_Hsp	no hit	Common interactor	0
RPN13	O13563|O13563-2	26S proteasome regulatory subunit RPN13 OS=Saccharomyces cerevisiae (strain ATCC 204508 / S288c) GN=RPN13 PE=1 SV=1|Isoform 2 of 26S proteasome regulatory subunit RPN13 OS=Saccharomyces cerevisiae (strain ATCC 204508 / S288c) GN=RPN13	pulldown heat shock	2.17037	Hsc_GFP_vs_Hsc	1.87457	Hsp_GFP_vs_Hsp	Hsc_GFP_vs_Hsc_vs_Hsp_GFP_vs_Hsp	no hit	Common interactor	0
ACO1	P19414	Aconitate hydratase, mitochondrial OS=Saccharomyces cerevisiae (strain ATCC 204508 / S288c) GN=ACO1 PE=1 SV=2	pulldown heat shock	2.21701	Hsc_GFP_vs_Hsc	1.76978	Hsp_GFP_vs_Hsp	Hsc_GFP_vs_Hsc_vs_Hsp_GFP_vs_Hsp	no hit	Common interactor	0
ALD6	P54115	Magnesium-activated aldehyde dehydrogenase, cytosolic OS=Saccharomyces cerevisiae (strain ATCC 204508 / S288c) GN=ALD6 PE=1 SV=4	pulldown heat shock	1.97378	Hsc_GFP_vs_Hsc	2.2126	Hsp_GFP_vs_Hsp	Hsc_GFP_vs_Hsc_vs_Hsp_GFP_vs_Hsp	no hit	Common interactor	0
RVB1	Q03940	RuvB-like protein 1 OS=Saccharomyces cerevisiae (strain ATCC 204508 / S288c) GN=RVB1 PE=1 SV=1	pulldown heat shock	1.56034	Hsc_GFP_vs_Hsc	1.72426	Hsp_GFP_vs_Hsp	Hsc_GFP_vs_Hsc_vs_Hsp_GFP_vs_Hsp	no hit	Common interactor	0
GUS1	P46655	Glutamate--tRNA ligase, cytoplasmic OS=Saccharomyces cerevisiae (strain ATCC 204508 / S288c) GN=GUS1 PE=1 SV=3	pulldown heat shock	1.80957	Hsc_GFP_vs_Hsc	2.33851	Hsp_GFP_vs_Hsp	Hsc_GFP_vs_Hsc_vs_Hsp_GFP_vs_Hsp	no hit	Common interactor	0
GLK1	P17709	Glucokinase-1 OS=Saccharomyces cerevisiae (strain ATCC 204508 / S288c) GN=GLK1 PE=1 SV=1	pulldown heat shock	1.52918	Hsc_GFP_vs_Hsc	1.94723	Hsp_GFP_vs_Hsp	Hsc_GFP_vs_Hsc_vs_Hsp_GFP_vs_Hsp	no hit	Common interactor	0
SEC31	P38968	Protein transport protein SEC31 OS=Saccharomyces cerevisiae (strain ATCC 204508 / S288c) GN=SEC31 PE=1 SV=3	pulldown heat shock	1.86149	Hsc_GFP_vs_Hsc	2.15516	Hsp_GFP_vs_Hsp	Hsc_GFP_vs_Hsc_vs_Hsp_GFP_vs_Hsp	no hit	Common interactor	0
CAM1	P29547	Elongation factor 1-gamma 1 OS=Saccharomyces cerevisiae (strain ATCC 204508 / S288c) GN=CAM1 PE=1 SV=2	pulldown heat shock	1.76384	Hsc_GFP_vs_Hsc	1.63931	Hsp_GFP_vs_Hsp	Hsc_GFP_vs_Hsc_vs_Hsp_GFP_vs_Hsp	no hit	Common interactor	0
VMA5	P31412	V-type proton ATPase subunit C OS=Saccharomyces cerevisiae (strain ATCC 204508 / S288c) GN=VMA5 PE=1 SV=4	pulldown heat shock	2.30364	Hsc_GFP_vs_Hsc	3.04181	Hsp_GFP_vs_Hsp	Hsc_GFP_vs_Hsc_vs_Hsp_GFP_vs_Hsp	no hit	Common interactor	0
PAA1	Q12447	Polyamine N-acetyltransferase 1 OS=Saccharomyces cerevisiae (strain ATCC 204508 / S288c) GN=PAA1 PE=1 SV=1	pulldown heat shock	1.63991	Hsc_GFP_vs_Hsc	1.87441	Hsp_GFP_vs_Hsp	Hsc_GFP_vs_Hsc_vs_Hsp_GFP_vs_Hsp	no hit	Common interactor	0
HXK2	P04807	Hexokinase-2 OS=Saccharomyces cerevisiae (strain ATCC 204508 / S288c) GN=HXK2 PE=1 SV=4	pulldown heat shock	1.94949	Hsc_GFP_vs_Hsc	1.99237	Hsp_GFP_vs_Hsp	Hsc_GFP_vs_Hsc_vs_Hsp_GFP_vs_Hsp	no hit	Common interactor	0
SUB2	Q07478	ATP-dependent RNA helicase SUB2 OS=Saccharomyces cerevisiae (strain ATCC 204508 / S288c) GN=SUB2 PE=1 SV=1	pulldown heat shock	1.51326	Hsc_GFP_vs_Hsc	1.74386	Hsp_GFP_vs_Hsp	Hsc_GFP_vs_Hsc_vs_Hsp_GFP_vs_Hsp	no hit	Common interactor	0
PUB1	P32588	Nuclear and cytoplasmic polyadenylated RNA-binding protein PUB1 OS=Saccharomyces cerevisiae (strain ATCC 204508 / S288c) GN=PUB1 PE=1 SV=4	pulldown heat shock	2.05346	Hsc_GFP_vs_Hsc	1.97956	Hsp_GFP_vs_Hsp	Hsc_GFP_vs_Hsc_vs_Hsp_GFP_vs_Hsp	no hit	Common interactor	0
HOM3	P10869	Aspartokinase OS=Saccharomyces cerevisiae (strain ATCC 204508 / S288c) GN=HOM3 PE=1 SV=2	pulldown heat shock	1.66309	Hsc_GFP_vs_Hsc	1.59848	Hsp_GFP_vs_Hsp	Hsc_GFP_vs_Hsc_vs_Hsp_GFP_vs_Hsp	no hit	Common interactor	0
YHR020W	P38708	Putative proline--tRNA ligase YHR020W OS=Saccharomyces cerevisiae (strain ATCC 204508 / S288c) GN=YHR020W PE=1 SV=1	pulldown heat shock	1.63261	Hsc_GFP_vs_Hsc	1.50451	Hsp_GFP_vs_Hsp	Hsc_GFP_vs_Hsc_vs_Hsp_GFP_vs_Hsp	no hit	Common interactor	0
CDC10	P25342	Cell division control protein 10 OS=Saccharomyces cerevisiae (strain ATCC 204508 / S288c) GN=CDC10 PE=1 SV=1	pulldown heat shock	1.81704	Hsc_GFP_vs_Hsc	1.65563	Hsp_GFP_vs_Hsp	Hsc_GFP_vs_Hsc_vs_Hsp_GFP_vs_Hsp	no hit	Common interactor	0
RPS12	P48589	40S ribosomal protein S12 OS=Saccharomyces cerevisiae (strain ATCC 204508 / S288c) GN=RPS12 PE=1 SV=1	pulldown heat shock	2.04115	Hsc_GFP_vs_Hsc	2.25019	Hsp_GFP_vs_Hsp	Hsc_GFP_vs_Hsc_vs_Hsp_GFP_vs_Hsp	no hit	Common interactor	0
TEF1	P02994	Elongation factor 1-alpha OS=Saccharomyces cerevisiae (strain ATCC 204508 / S288c) GN=TEF1 PE=1 SV=1	pulldown heat shock	1.9758	Hsc_GFP_vs_Hsc	2.24183	Hsp_GFP_vs_Hsp	Hsc_GFP_vs_Hsc_vs_Hsp_GFP_vs_Hsp	no hit	Common interactor	0
CAP1	P28495	F-actin-capping protein subunit alpha OS=Saccharomyces cerevisiae (strain ATCC 204508 / S288c) GN=CAP1 PE=1 SV=1	pulldown heat shock	1.77868	Hsc_GFP_vs_Hsc	1.93495	Hsp_GFP_vs_Hsp	Hsc_GFP_vs_Hsc_vs_Hsp_GFP_vs_Hsp	no hit	Common interactor	0
SIS1	P25294	Protein SIS1 OS=Saccharomyces cerevisiae (strain ATCC 204508 / S288c) GN=SIS1 PE=1 SV=1	pulldown heat shock	2.15004	Hsc_GFP_vs_Hsc	1.74619	Hsp_GFP_vs_Hsp	Hsc_GFP_vs_Hsc_vs_Hsp_GFP_vs_Hsp	no hit	Common interactor	0
RNR2	P09938	Ribonucleoside-diphosphate reductase small chain 1 OS=Saccharomyces cerevisiae (strain ATCC 204508 / S288c) GN=RNR2 PE=1 SV=2	pulldown heat shock	1.51794	Hsc_GFP_vs_Hsc	1.69274	Hsp_GFP_vs_Hsp	Hsc_GFP_vs_Hsc_vs_Hsp_GFP_vs_Hsp	no hit	Common interactor	0
ARO10	Q06408	Transaminated amino acid decarboxylase OS=Saccharomyces cerevisiae (strain ATCC 204508 / S288c) GN=ARO10 PE=1 SV=1	pulldown heat shock	2.00377	Hsc_GFP_vs_Hsc	1.08425	Hsp_GFP_vs_Hsp	Hsc_GFP_vs_Hsc_vs_Hsp_GFP_vs_Hsp	no hit	Common interactor	0
DCS1	Q06151	m7GpppX diphosphatase OS=Saccharomyces cerevisiae (strain ATCC 204508 / S288c) GN=DCS1 PE=1 SV=1	pulldown heat shock	1.75828	Hsc_GFP_vs_Hsc	1.31795	Hsp_GFP_vs_Hsp	Hsc_GFP_vs_Hsc_vs_Hsp_GFP_vs_Hsp	no hit	Common interactor	0
SSA1	P10591	Heat shock protein SSA1 OS=Saccharomyces cerevisiae (strain ATCC 204508 / S288c) GN=SSA1 PE=1 SV=4	pulldown heat shock	2.01775	Hsc_GFP_vs_Hsc	2.15594	Hsp_GFP_vs_Hsp	Hsc_GFP_vs_Hsc_vs_Hsp_GFP_vs_Hsp	no hit	Common interactor	0
TRP5	P00931	Tryptophan synthase OS=Saccharomyces cerevisiae (strain ATCC 204508 / S288c) GN=TRP5 PE=1 SV=1	pulldown heat shock	2.32118	Hsc_GFP_vs_Hsc	2.7001	Hsp_GFP_vs_Hsp	Hsc_GFP_vs_Hsc_vs_Hsp_GFP_vs_Hsp	no hit	Common interactor	0
ALA1	P40825|P40825-2	Alanine--tRNA ligase, mitochondrial OS=Saccharomyces cerevisiae (strain ATCC 204508 / S288c) GN=ALA1 PE=1 SV=3|Isoform Cytoplasmic of Alanine--tRNA ligase, mitochondrial OS=Saccharomyces cerevisiae (strain ATCC 204508 / S288c) GN=ALA1	pulldown heat shock	1.78369	Hsc_GFP_vs_Hsc	2.15207	Hsp_GFP_vs_Hsp	Hsc_GFP_vs_Hsc_vs_Hsp_GFP_vs_Hsp	no hit	Common interactor	0
PET9	P18239	ADP,ATP carrier protein 2 OS=Saccharomyces cerevisiae (strain ATCC 204508 / S288c) GN=PET9 PE=1 SV=2	pulldown heat shock	1.948	Hsc_GFP_vs_Hsc	2.05987	Hsp_GFP_vs_Hsp	Hsc_GFP_vs_Hsc_vs_Hsp_GFP_vs_Hsp	no hit	Common interactor	0
SUI2	P20459	Eukaryotic translation initiation factor 2 subunit alpha OS=Saccharomyces cerevisiae (strain ATCC 204508 / S288c) GN=SUI2 PE=1 SV=1	pulldown heat shock	1.35672	Hsc_GFP_vs_Hsc	1.68447	Hsp_GFP_vs_Hsp	Hsc_GFP_vs_Hsc_vs_Hsp_GFP_vs_Hsp	no hit	Common interactor	0
PGM2	P37012	Phosphoglucomutase 2 OS=Saccharomyces cerevisiae (strain ATCC 204508 / S288c) GN=PGM2 PE=1 SV=1	pulldown heat shock	1.66791	Hsc_GFP_vs_Hsc	1.13653	Hsp_GFP_vs_Hsp	Hsc_GFP_vs_Hsc_vs_Hsp_GFP_vs_Hsp	no hit	Common interactor	0
THS1	P04801	Threonine--tRNA ligase, cytoplasmic OS=Saccharomyces cerevisiae (strain ATCC 204508 / S288c) GN=THS1 PE=1 SV=2	pulldown heat shock	1.36309	Hsc_GFP_vs_Hsc	1.60183	Hsp_GFP_vs_Hsp	Hsc_GFP_vs_Hsc_vs_Hsp_GFP_vs_Hsp	no hit	Common interactor	0
SSE2	P32590	Heat shock protein homolog SSE2 OS=Saccharomyces cerevisiae (strain ATCC 204508 / S288c) GN=SSE2 PE=1 SV=3	pulldown heat shock	1.73287	Hsc_GFP_vs_Hsc	1.32723	Hsp_GFP_vs_Hsp	Hsc_GFP_vs_Hsc_vs_Hsp_GFP_vs_Hsp	no hit	Common interactor	0
CCT6	P39079	T-complex protein 1 subunit zeta OS=Saccharomyces cerevisiae (strain ATCC 204508 / S288c) GN=CCT6 PE=1 SV=1	pulldown heat shock	1.48777	Hsc_GFP_vs_Hsc	1.4972	Hsp_GFP_vs_Hsp	Hsc_GFP_vs_Hsc_vs_Hsp_GFP_vs_Hsp	no hit	Common interactor	0
YPT52	P36018	GTP-binding protein YPT52 OS=Saccharomyces cerevisiae (strain ATCC 204508 / S288c) GN=YPT52 PE=1 SV=1	pulldown heat shock	1.46957	Hsc_GFP_vs_Hsc	1.12321	Hsp_GFP_vs_Hsp	Hsc_GFP_vs_Hsc_vs_Hsp_GFP_vs_Hsp	no hit	Common interactor	0
YRB1	P41920	Ran-specific GTPase-activating protein 1 OS=Saccharomyces cerevisiae (strain ATCC 204508 / S288c) GN=YRB1 PE=1 SV=1	pulldown heat shock	1.6616	Hsc_GFP_vs_Hsc	2.09351	Hsp_GFP_vs_Hsp	Hsc_GFP_vs_Hsc_vs_Hsp_GFP_vs_Hsp	no hit	Common interactor	0
LYS12	P40495	Homoisocitrate dehydrogenase, mitochondrial OS=Saccharomyces cerevisiae (strain ATCC 204508 / S288c) GN=LYS12 PE=1 SV=1	pulldown heat shock	1.86973	Hsc_GFP_vs_Hsc	2.43133	Hsp_GFP_vs_Hsp	Hsc_GFP_vs_Hsc_vs_Hsp_GFP_vs_Hsp	no hit	Common interactor	0
VMA13	P41807	V-type proton ATPase subunit H OS=Saccharomyces cerevisiae (strain ATCC 204508 / S288c) GN=VMA13 PE=1 SV=1	pulldown heat shock	2.61363	Hsc_GFP_vs_Hsc	3.09077	Hsp_GFP_vs_Hsp	Hsc_GFP_vs_Hsc_vs_Hsp_GFP_vs_Hsp	no hit	Common interactor	0
IPP1	P00817	Inorganic pyrophosphatase OS=Saccharomyces cerevisiae (strain ATCC 204508 / S288c) GN=IPP1 PE=1 SV=4	pulldown heat shock	1.97013	Hsc_GFP_vs_Hsc	2.05599	Hsp_GFP_vs_Hsp	Hsc_GFP_vs_Hsc_vs_Hsp_GFP_vs_Hsp	no hit	Common interactor	0
LEU4	P06208|P06208-2	2-isopropylmalate synthase OS=Saccharomyces cerevisiae (strain ATCC 204508 / S288c) GN=LEU4 PE=1 SV=1|Isoform Cytoplasmic of 2-isopropylmalate synthase OS=Saccharomyces cerevisiae (strain ATCC 204508 / S288c) GN=LEU4	pulldown heat shock	1.40179	Hsc_GFP_vs_Hsc	1.59243	Hsp_GFP_vs_Hsp	Hsc_GFP_vs_Hsc_vs_Hsp_GFP_vs_Hsp	no hit	Common interactor	0
CRM1	P30822	Exportin-1 OS=Saccharomyces cerevisiae (strain ATCC 204508 / S288c) GN=CRM1 PE=1 SV=1	pulldown heat shock	2.19856	Hsc_GFP_vs_Hsc	2.369	Hsp_GFP_vs_Hsp	Hsc_GFP_vs_Hsc_vs_Hsp_GFP_vs_Hsp	no hit	Common interactor	0
ARO8	P53090	Aromatic/aminoadipate aminotransferase 1 OS=Saccharomyces cerevisiae (strain ATCC 204508 / S288c) GN=ARO8 PE=1 SV=1	pulldown heat shock	1.52721	Hsc_GFP_vs_Hsc	1.73355	Hsp_GFP_vs_Hsp	Hsc_GFP_vs_Hsc_vs_Hsp_GFP_vs_Hsp	no hit	Common interactor	0
TAL1	P15019	Transaldolase OS=Saccharomyces cerevisiae (strain ATCC 204508 / S288c) GN=TAL1 PE=1 SV=4	pulldown heat shock	1.84485	Hsc_GFP_vs_Hsc	1.7471	Hsp_GFP_vs_Hsp	Hsc_GFP_vs_Hsc_vs_Hsp_GFP_vs_Hsp	no hit	Common interactor	0
CAR2	P07991	Ornithine aminotransferase OS=Saccharomyces cerevisiae (strain ATCC 204508 / S288c) GN=CAR2 PE=1 SV=2	pulldown heat shock	1.53846	Hsc_GFP_vs_Hsc	1.13372	Hsp_GFP_vs_Hsp	Hsc_GFP_vs_Hsc_vs_Hsp_GFP_vs_Hsp	no hit	Common interactor	0
ADE12	P80210	Adenylosuccinate synthetase OS=Saccharomyces cerevisiae (strain ATCC 204508 / S288c) GN=ADE12 PE=1 SV=3	pulldown heat shock	1.59296	Hsc_GFP_vs_Hsc	2.26422	Hsp_GFP_vs_Hsp	Hsc_GFP_vs_Hsc_vs_Hsp_GFP_vs_Hsp	no hit	Common interactor	0
YPL225W	Q08971	Protein PBDC1 homolog OS=Saccharomyces cerevisiae (strain ATCC 204508 / S288c) GN=YPL225W PE=1 SV=1	pulldown heat shock	3.29563	Hsc_GFP_vs_Hsc	3.56094	Hsp_GFP_vs_Hsp	Hsc_GFP_vs_Hsc_vs_Hsp_GFP_vs_Hsp	no hit	Common interactor	0
CLU1	Q03690	Clustered mitochondria protein 1 OS=Saccharomyces cerevisiae (strain ATCC 204508 / S288c) GN=CLU1 PE=1 SV=1	pulldown heat shock	1.84714	Hsc_GFP_vs_Hsc	2.14739	Hsp_GFP_vs_Hsp	Hsc_GFP_vs_Hsc_vs_Hsp_GFP_vs_Hsp	no hit	Common interactor	0
SEC13	Q04491	Protein transport protein SEC13 OS=Saccharomyces cerevisiae (strain ATCC 204508 / S288c) GN=SEC13 PE=1 SV=1	pulldown heat shock	1.48777	Hsc_GFP_vs_Hsc	1.61205	Hsp_GFP_vs_Hsp	Hsc_GFP_vs_Hsc_vs_Hsp_GFP_vs_Hsp	no hit	Common interactor	0
GRS1	P38088|P38088-2	Glycine--tRNA ligase 1, mitochondrial OS=Saccharomyces cerevisiae (strain ATCC 204508 / S288c) GN=GRS1 PE=1 SV=3|Isoform Cytoplasmic of Glycine--tRNA ligase 1, mitochondrial OS=Saccharomyces cerevisiae (strain ATCC 204508 / S288c) GN=GRS1	pulldown heat shock	1.46714	Hsc_GFP_vs_Hsc	1.74787	Hsp_GFP_vs_Hsp	Hsc_GFP_vs_Hsc_vs_Hsp_GFP_vs_Hsp	no hit	Common interactor	0
KAP123	P40069	Importin subunit beta-4 OS=Saccharomyces cerevisiae (strain ATCC 204508 / S288c) GN=KAP123 PE=1 SV=1	pulldown heat shock	1.87404	Hsc_GFP_vs_Hsc	2.29716	Hsp_GFP_vs_Hsp	Hsc_GFP_vs_Hsc_vs_Hsp_GFP_vs_Hsp	no hit	Common interactor	0
SUP35	P05453	Eukaryotic peptide chain release factor GTP-binding subunit OS=Saccharomyces cerevisiae (strain ATCC 204508 / S288c) GN=SUP35 PE=1 SV=1	pulldown heat shock	1.61962	Hsc_GFP_vs_Hsc	1.79325	Hsp_GFP_vs_Hsp	Hsc_GFP_vs_Hsc_vs_Hsp_GFP_vs_Hsp	no hit	Common interactor	0
FAA4	P47912	Long-chain-fatty-acid--CoA ligase 4 OS=Saccharomyces cerevisiae (strain ATCC 204508 / S288c) GN=FAA4 PE=1 SV=1	pulldown heat shock	2.23348	Hsc_GFP_vs_Hsc	2.24443	Hsp_GFP_vs_Hsp	Hsc_GFP_vs_Hsc_vs_Hsp_GFP_vs_Hsp	no hit	Common interactor	0
HSP26	P15992	Heat shock protein 26 OS=Saccharomyces cerevisiae (strain ATCC 204508 / S288c) GN=HSP26 PE=1 SV=3	pulldown heat shock	2.67726	Hsc_GFP_vs_Hsc	1.36506	Hsp_GFP_vs_Hsp	Hsc_GFP_vs_Hsc_vs_Hsp_GFP_vs_Hsp	hit	Common interactor	1
MET17	P06106	Homocysteine/cysteine synthase OS=Saccharomyces cerevisiae (strain ATCC 204508 / S288c) GN=MET17 PE=1 SV=3	pulldown heat shock	1.76184	Hsc_GFP_vs_Hsc	1.79788	Hsp_GFP_vs_Hsp	Hsc_GFP_vs_Hsc_vs_Hsp_GFP_vs_Hsp	no hit	Common interactor	0
IKI3	Q06706	Elongator complex protein 1 OS=Saccharomyces cerevisiae (strain ATCC 204508 / S288c) GN=IKI3 PE=1 SV=1	pulldown heat shock	1.42041	Hsc_GFP_vs_Hsc	1.01948	Hsp_GFP_vs_Hsp	Hsc_GFP_vs_Hsc_vs_Hsp_GFP_vs_Hsp	no hit	Common interactor	0
SSE1	P32589	Heat shock protein homolog SSE1 OS=Saccharomyces cerevisiae (strain ATCC 204508 / S288c) GN=SSE1 PE=1 SV=4	pulldown heat shock	1.85972	Hsc_GFP_vs_Hsc	2.46954	Hsp_GFP_vs_Hsp	Hsc_GFP_vs_Hsc_vs_Hsp_GFP_vs_Hsp	no hit	Common interactor	0
VMA4	P22203	V-type proton ATPase subunit E OS=Saccharomyces cerevisiae (strain ATCC 204508 / S288c) GN=VMA4 PE=1 SV=4	pulldown heat shock	2.2319	Hsc_GFP_vs_Hsc	2.68273	Hsp_GFP_vs_Hsp	Hsc_GFP_vs_Hsc_vs_Hsp_GFP_vs_Hsp	no hit	Common interactor	0
ACT1	P60010	Actin OS=Saccharomyces cerevisiae (strain ATCC 204508 / S288c) GN=ACT1 PE=1 SV=1	pulldown heat shock	1.748	Hsc_GFP_vs_Hsc	1.63927	Hsp_GFP_vs_Hsp	Hsc_GFP_vs_Hsc_vs_Hsp_GFP_vs_Hsp	no hit	Common interactor	0
ACS2	P52910	Acetyl-coenzyme A synthetase 2 OS=Saccharomyces cerevisiae (strain ATCC 204508 / S288c) GN=ACS2 PE=1 SV=1	pulldown heat shock	1.38961	Hsc_GFP_vs_Hsc	2.0695	Hsp_GFP_vs_Hsp	Hsc_GFP_vs_Hsc_vs_Hsp_GFP_vs_Hsp	no hit	Common interactor	0
SER3	P40054	D-3-phosphoglycerate dehydrogenase 1 OS=Saccharomyces cerevisiae (strain ATCC 204508 / S288c) GN=SER3 PE=1 SV=1	pulldown heat shock	2.14025	Hsc_GFP_vs_Hsc	0.886818	Hsp_GFP_vs_Hsp	Hsc_GFP_vs_Hsc_vs_Hsp_GFP_vs_Hsp	hit	Hsc unique interactor	0
HCH1	P53834	Hsp90 co-chaperone HCH1 OS=Saccharomyces cerevisiae (strain ATCC 204508 / S288c) GN=HCH1 PE=1 SV=1	pulldown heat shock	1.88502	Hsc_GFP_vs_Hsc	2.46247	Hsp_GFP_vs_Hsp	Hsc_GFP_vs_Hsc_vs_Hsp_GFP_vs_Hsp	no hit	Common interactor	0
GLN4	P13188	Glutamine--tRNA ligase OS=Saccharomyces cerevisiae (strain ATCC 204508 / S288c) GN=GLN4 PE=1 SV=2	pulldown heat shock	1.47085	Hsc_GFP_vs_Hsc	1.87594	Hsp_GFP_vs_Hsp	Hsc_GFP_vs_Hsc_vs_Hsp_GFP_vs_Hsp	no hit	Common interactor	0
SEC27	P41811	Coatomer subunit beta' OS=Saccharomyces cerevisiae (strain ATCC 204508 / S288c) GN=SEC27 PE=1 SV=1	pulldown heat shock	1.28087	Hsc_GFP_vs_Hsc	1.51781	Hsp_GFP_vs_Hsp	Hsc_GFP_vs_Hsc_vs_Hsp_GFP_vs_Hsp	no hit	Common interactor	0
YNL134C	P53912	Uncharacterized protein YNL134C OS=Saccharomyces cerevisiae (strain ATCC 204508 / S288c) GN=YNL134C PE=1 SV=1	pulldown heat shock	1.51478	Hsc_GFP_vs_Hsc	1.4045	Hsp_GFP_vs_Hsp	Hsc_GFP_vs_Hsc_vs_Hsp_GFP_vs_Hsp	no hit	Common interactor	0
SAR1	P20606	Small COPII coat GTPase SAR1 OS=Saccharomyces cerevisiae (strain ATCC 204508 / S288c) GN=SAR1 PE=1 SV=1	pulldown heat shock	1.94499	Hsc_GFP_vs_Hsc	2.25223	Hsp_GFP_vs_Hsp	Hsc_GFP_vs_Hsc_vs_Hsp_GFP_vs_Hsp	no hit	Common interactor	0
PCM1	P38628	Phosphoacetylglucosamine mutase OS=Saccharomyces cerevisiae (strain ATCC 204508 / S288c) GN=PCM1 PE=1 SV=2	pulldown heat shock	1.4692	Hsc_GFP_vs_Hsc	1.82311	Hsp_GFP_vs_Hsp	Hsc_GFP_vs_Hsc_vs_Hsp_GFP_vs_Hsp	no hit	Common interactor	0
TKL1	P23254	Transketolase 1 OS=Saccharomyces cerevisiae (strain ATCC 204508 / S288c) GN=TKL1 PE=1 SV=4	pulldown heat shock	1.9276	Hsc_GFP_vs_Hsc	2.16758	Hsp_GFP_vs_Hsp	Hsc_GFP_vs_Hsc_vs_Hsp_GFP_vs_Hsp	no hit	Common interactor	0
ADE1	P27616	Phosphoribosylaminoimidazole-succinocarboxamide synthase OS=Saccharomyces cerevisiae (strain ATCC 204508 / S288c) GN=ADE1 PE=1 SV=2	pulldown heat shock	2.18559	Hsc_GFP_vs_Hsc	2.5039	Hsp_GFP_vs_Hsp	Hsc_GFP_vs_Hsc_vs_Hsp_GFP_vs_Hsp	no hit	Common interactor	0
RVS167	P39743	Reduced viability upon starvation protein 167 OS=Saccharomyces cerevisiae (strain ATCC 204508 / S288c) GN=RVS167 PE=1 SV=1	pulldown heat shock	2.00821	Hsc_GFP_vs_Hsc	1.92794	Hsp_GFP_vs_Hsp	Hsc_GFP_vs_Hsc_vs_Hsp_GFP_vs_Hsp	no hit	Common interactor	0
VIP1	Q06685	Inositol hexakisphosphate and diphosphoinositol-pentakisphosphate kinase OS=Saccharomyces cerevisiae (strain ATCC 204508 / S288c) GN=VIP1 PE=1 SV=1	pulldown heat shock	1.45662	Hsc_GFP_vs_Hsc	1.40158	Hsp_GFP_vs_Hsp	Hsc_GFP_vs_Hsc_vs_Hsp_GFP_vs_Hsp	no hit	Common interactor	0
SGT2	Q12118	Small glutamine-rich tetratricopeptide repeat-containing protein 2 OS=Saccharomyces cerevisiae (strain ATCC 204508 / S288c) GN=SGT2 PE=1 SV=1	pulldown heat shock	1.97948	Hsc_GFP_vs_Hsc	2.14943	Hsp_GFP_vs_Hsp	Hsc_GFP_vs_Hsc_vs_Hsp_GFP_vs_Hsp	no hit	Common interactor	0
RPL30	P14120	60S ribosomal protein L30 OS=Saccharomyces cerevisiae (strain ATCC 204508 / S288c) GN=RPL30 PE=1 SV=3	pulldown heat shock	1.59419	Hsc_GFP_vs_Hsc	1.72528	Hsp_GFP_vs_Hsp	Hsc_GFP_vs_Hsc_vs_Hsp_GFP_vs_Hsp	no hit	Common interactor	0
RSP5	P39940	E3 ubiquitin-protein ligase RSP5 OS=Saccharomyces cerevisiae (strain ATCC 204508 / S288c) GN=RSP5 PE=1 SV=1	pulldown heat shock	1.76898	Hsc_GFP_vs_Hsc	0.45263	Hsp_GFP_vs_Hsp	Hsc_GFP_vs_Hsc_vs_Hsp_GFP_vs_Hsp	hit	Hsc unique interactor	0
YPR148C	Q06523	Uncharacterized protein YPR148C OS=Saccharomyces cerevisiae (strain ATCC 204508 / S288c) GN=YPR148C PE=1 SV=1	pulldown heat shock	1.74878	Hsc_GFP_vs_Hsc	1.93149	Hsp_GFP_vs_Hsp	Hsc_GFP_vs_Hsc_vs_Hsp_GFP_vs_Hsp	no hit	Common interactor	0
TMA19	P35691	Translationally-controlled tumor protein homolog OS=Saccharomyces cerevisiae (strain ATCC 204508 / S288c) GN=TMA19 PE=1 SV=1	pulldown heat shock	1.86613	Hsc_GFP_vs_Hsc	2.44974	Hsp_GFP_vs_Hsp	Hsc_GFP_vs_Hsc_vs_Hsp_GFP_vs_Hsp	no hit	Common interactor	0
CCT7	P42943	T-complex protein 1 subunit eta OS=Saccharomyces cerevisiae (strain ATCC 204508 / S288c) GN=CCT7 PE=1 SV=1	pulldown heat shock	1.38411	Hsc_GFP_vs_Hsc	1.32793	Hsp_GFP_vs_Hsp	Hsc_GFP_vs_Hsc_vs_Hsp_GFP_vs_Hsp	no hit	Common interactor	0
GND1	P38720	6-phosphogluconate dehydrogenase, decarboxylating 1 OS=Saccharomyces cerevisiae (strain ATCC 204508 / S288c) GN=GND1 PE=1 SV=1	pulldown heat shock	1.36658	Hsc_GFP_vs_Hsc	1.29416	Hsp_GFP_vs_Hsp	Hsc_GFP_vs_Hsc_vs_Hsp_GFP_vs_Hsp	no hit	Common interactor	0
ILV2	P07342	Acetolactate synthase catalytic subunit, mitochondrial OS=Saccharomyces cerevisiae (strain ATCC 204508 / S288c) GN=ILV2 PE=1 SV=1	pulldown heat shock	1.53049	Hsc_GFP_vs_Hsc	1.3223	Hsp_GFP_vs_Hsp	Hsc_GFP_vs_Hsc_vs_Hsp_GFP_vs_Hsp	no hit	Common interactor	0
YEF3	P16521	Elongation factor 3A OS=Saccharomyces cerevisiae (strain ATCC 204508 / S288c) GN=YEF3 PE=1 SV=4	pulldown heat shock	1.86426	Hsc_GFP_vs_Hsc	1.91202	Hsp_GFP_vs_Hsp	Hsc_GFP_vs_Hsc_vs_Hsp_GFP_vs_Hsp	no hit	Common interactor	0
MCK1	P21965	Protein kinase MCK1 OS=Saccharomyces cerevisiae (strain ATCC 204508 / S288c) GN=MCK1 PE=1 SV=1	pulldown heat shock	1.90962	Hsc_GFP_vs_Hsc	2.04486	Hsp_GFP_vs_Hsp	Hsc_GFP_vs_Hsc_vs_Hsp_GFP_vs_Hsp	no hit	Common interactor	0
ZPR1	P53303	Zinc finger protein ZPR1 OS=Saccharomyces cerevisiae (strain ATCC 204508 / S288c) GN=ZPR1 PE=1 SV=1	pulldown heat shock	1.73729	Hsc_GFP_vs_Hsc	1.51668	Hsp_GFP_vs_Hsp	Hsc_GFP_vs_Hsc_vs_Hsp_GFP_vs_Hsp	no hit	Common interactor	0
CPR1	P14832	Peptidyl-prolyl cis-trans isomerase OS=Saccharomyces cerevisiae (strain ATCC 204508 / S288c) GN=CPR1 PE=1 SV=3	pulldown heat shock	1.90808	Hsc_GFP_vs_Hsc	2.31754	Hsp_GFP_vs_Hsp	Hsc_GFP_vs_Hsc_vs_Hsp_GFP_vs_Hsp	no hit	Common interactor	0
GIS2	P53849	Zinc finger protein GIS2 OS=Saccharomyces cerevisiae (strain ATCC 204508 / S288c) GN=GIS2 PE=1 SV=1	pulldown heat shock	1.44036	Hsc_GFP_vs_Hsc	1.48792	Hsp_GFP_vs_Hsp	Hsc_GFP_vs_Hsc_vs_Hsp_GFP_vs_Hsp	no hit	Common interactor	0
CAP2	P13517	F-actin-capping protein subunit beta OS=Saccharomyces cerevisiae (strain ATCC 204508 / S288c) GN=CAP2 PE=1 SV=3	pulldown heat shock	1.63943	Hsc_GFP_vs_Hsc	1.78846	Hsp_GFP_vs_Hsp	Hsc_GFP_vs_Hsc_vs_Hsp_GFP_vs_Hsp	no hit	Common interactor	0
APT1	P49435	Adenine phosphoribosyltransferase 1 OS=Saccharomyces cerevisiae (strain ATCC 204508 / S288c) GN=APT1 PE=1 SV=3	pulldown heat shock	2.00583	Hsc_GFP_vs_Hsc	2.79708	Hsp_GFP_vs_Hsp	Hsc_GFP_vs_Hsc_vs_Hsp_GFP_vs_Hsp	no hit	Common interactor	0
SSC1	P0CS90	Heat shock protein SSC1, mitochondrial OS=Saccharomyces cerevisiae (strain ATCC 204508 / S288c) GN=SSC1 PE=1 SV=1	pulldown heat shock	1.70593	Hsc_GFP_vs_Hsc	1.65644	Hsp_GFP_vs_Hsp	Hsc_GFP_vs_Hsc_vs_Hsp_GFP_vs_Hsp	no hit	Common interactor	0
POR1	P04840	Mitochondrial outer membrane protein porin 1 OS=Saccharomyces cerevisiae (strain ATCC 204508 / S288c) GN=POR1 PE=1 SV=4	pulldown heat shock	2.45201	Hsc_GFP_vs_Hsc	1.9987	Hsp_GFP_vs_Hsp	Hsc_GFP_vs_Hsc_vs_Hsp_GFP_vs_Hsp	no hit	Common interactor	0
FPR1	P20081	FK506-binding protein 1 OS=Saccharomyces cerevisiae (strain ATCC 204508 / S288c) GN=FPR1 PE=1 SV=2	pulldown heat shock	2.11923	Hsc_GFP_vs_Hsc	2.22381	Hsp_GFP_vs_Hsp	Hsc_GFP_vs_Hsc_vs_Hsp_GFP_vs_Hsp	no hit	Common interactor	0
APA1	P16550	Protein APA1 OS=Saccharomyces cerevisiae (strain ATCC 204508 / S288c) GN=APA1 PE=1 SV=4	pulldown heat shock	1.61263	Hsc_GFP_vs_Hsc	1.51882	Hsp_GFP_vs_Hsp	Hsc_GFP_vs_Hsc_vs_Hsp_GFP_vs_Hsp	no hit	Common interactor	0
MBF1	O14467	Multiprotein-bridging factor 1 OS=Saccharomyces cerevisiae (strain ATCC 204508 / S288c) GN=MBF1 PE=1 SV=2	pulldown heat shock	1.73627	Hsc_GFP_vs_Hsc	2.08985	Hsp_GFP_vs_Hsp	Hsc_GFP_vs_Hsc_vs_Hsp_GFP_vs_Hsp	no hit	Common interactor	0
ERG13	P54839	Hydroxymethylglutaryl-CoA synthase OS=Saccharomyces cerevisiae (strain ATCC 204508 / S288c) GN=ERG13 PE=1 SV=1	pulldown heat shock	1.86725	Hsc_GFP_vs_Hsc	2.39535	Hsp_GFP_vs_Hsp	Hsc_GFP_vs_Hsc_vs_Hsp_GFP_vs_Hsp	no hit	Common interactor	0
TRP3	P00937	Multifunctional tryptophan biosynthesis protein OS=Saccharomyces cerevisiae (strain ATCC 204508 / S288c) GN=TRP3 PE=1 SV=2	pulldown heat shock	1.34321	Hsc_GFP_vs_Hsc	1.32248	Hsp_GFP_vs_Hsp	Hsc_GFP_vs_Hsc_vs_Hsp_GFP_vs_Hsp	no hit	Common interactor	0
AIM9	P40053	Altered inheritance of mitochondria protein 9, mitochondrial OS=Saccharomyces cerevisiae (strain ATCC 204508 / S288c) GN=AIM9 PE=1 SV=1	pulldown heat shock	2.0727	Hsc_GFP_vs_Hsc	2.12434	Hsp_GFP_vs_Hsp	Hsc_GFP_vs_Hsc_vs_Hsp_GFP_vs_Hsp	no hit	Common interactor	0
GPD1	Q00055	Glycerol-3-phosphate dehydrogenase [NAD(+)] 1 OS=Saccharomyces cerevisiae (strain ATCC 204508 / S288c) GN=GPD1 PE=1 SV=4	pulldown heat shock	1.80744	Hsc_GFP_vs_Hsc	1.30376	Hsp_GFP_vs_Hsp	Hsc_GFP_vs_Hsc_vs_Hsp_GFP_vs_Hsp	no hit	Common interactor	0
ARP2	P32381	Actin-related protein 2 OS=Saccharomyces cerevisiae (strain ATCC 204508 / S288c) GN=ARP2 PE=1 SV=1	pulldown heat shock	1.47197	Hsc_GFP_vs_Hsc	1.39318	Hsp_GFP_vs_Hsp	Hsc_GFP_vs_Hsc_vs_Hsp_GFP_vs_Hsp	no hit	Common interactor	0
MTD1	Q02046	Methylenetetrahydrofolate dehydrogenase [NAD(+)] OS=Saccharomyces cerevisiae (strain ATCC 204508 / S288c) GN=MTD1 PE=1 SV=1	pulldown heat shock	2.00227	Hsc_GFP_vs_Hsc	2.29323	Hsp_GFP_vs_Hsp	Hsc_GFP_vs_Hsc_vs_Hsp_GFP_vs_Hsp	no hit	Common interactor	0
GDH1	P07262	NADP-specific glutamate dehydrogenase 1 OS=Saccharomyces cerevisiae (strain ATCC 204508 / S288c) GN=GDH1 PE=1 SV=2	pulldown heat shock	1.91538	Hsc_GFP_vs_Hsc	1.90318	Hsp_GFP_vs_Hsp	Hsc_GFP_vs_Hsc_vs_Hsp_GFP_vs_Hsp	no hit	Common interactor	0
RPN6	Q12377	26S proteasome regulatory subunit RPN6 OS=Saccharomyces cerevisiae (strain ATCC 204508 / S288c) GN=RPN6 PE=1 SV=3	pulldown heat shock	1.34749	Hsc_GFP_vs_Hsc	1.19209	Hsp_GFP_vs_Hsp	Hsc_GFP_vs_Hsc_vs_Hsp_GFP_vs_Hsp	no hit	Common interactor	0
CDC60	P26637	Leucine--tRNA ligase, cytoplasmic OS=Saccharomyces cerevisiae (strain ATCC 204508 / S288c) GN=CDC60 PE=1 SV=1	pulldown heat shock	1.25136	Hsc_GFP_vs_Hsc	1.86215	Hsp_GFP_vs_Hsp	Hsc_GFP_vs_Hsc_vs_Hsp_GFP_vs_Hsp	no hit	Common interactor	0
PIL1	P53252	Sphingolipid long chain base-responsive protein PIL1 OS=Saccharomyces cerevisiae (strain ATCC 204508 / S288c) GN=PIL1 PE=1 SV=1	pulldown heat shock	1.23032	Hsc_GFP_vs_Hsc	1.25237	Hsp_GFP_vs_Hsp	Hsc_GFP_vs_Hsc_vs_Hsp_GFP_vs_Hsp	no hit	Common interactor	0
AIM45	Q12480	Probable electron transfer flavoprotein subunit alpha, mitochondrial OS=Saccharomyces cerevisiae (strain ATCC 204508 / S288c) GN=AIM45 PE=1 SV=1	pulldown heat shock	1.65837	Hsc_GFP_vs_Hsc	2.00216	Hsp_GFP_vs_Hsp	Hsc_GFP_vs_Hsc_vs_Hsp_GFP_vs_Hsp	no hit	Common interactor	0
ATP2	P00830	ATP synthase subunit beta, mitochondrial OS=Saccharomyces cerevisiae (strain ATCC 204508 / S288c) GN=ATP2 PE=1 SV=2	pulldown heat shock	1.8402	Hsc_GFP_vs_Hsc	1.57899	Hsp_GFP_vs_Hsp	Hsc_GFP_vs_Hsc_vs_Hsp_GFP_vs_Hsp	no hit	Common interactor	0
PRB1	P09232	Cerevisin OS=Saccharomyces cerevisiae (strain ATCC 204508 / S288c) GN=PRB1 PE=1 SV=1	pulldown heat shock	2.04816	Hsc_GFP_vs_Hsc	1.14617	Hsp_GFP_vs_Hsp	Hsc_GFP_vs_Hsc_vs_Hsp_GFP_vs_Hsp	no hit	Common interactor	0
PFK2	P16862	ATP-dependent 6-phosphofructokinase subunit beta OS=Saccharomyces cerevisiae (strain ATCC 204508 / S288c) GN=PFK2 PE=1 SV=4	pulldown heat shock	1.44361	Hsc_GFP_vs_Hsc	1.20824	Hsp_GFP_vs_Hsp	Hsc_GFP_vs_Hsc_vs_Hsp_GFP_vs_Hsp	no hit	Common interactor	0
UBP6	P43593	Ubiquitin carboxyl-terminal hydrolase 6 OS=Saccharomyces cerevisiae (strain ATCC 204508 / S288c) GN=UBP6 PE=1 SV=1	pulldown heat shock	1.27422	Hsc_GFP_vs_Hsc	1.44517	Hsp_GFP_vs_Hsp	Hsc_GFP_vs_Hsc_vs_Hsp_GFP_vs_Hsp	no hit	Common interactor	0
HHF1	P02309	Histone H4 OS=Saccharomyces cerevisiae (strain ATCC 204508 / S288c) GN=HHF1 PE=1 SV=2	pulldown heat shock	2.09089	Hsc_GFP_vs_Hsc	1.21703	Hsp_GFP_vs_Hsp	Hsc_GFP_vs_Hsc_vs_Hsp_GFP_vs_Hsp	no hit	Common interactor	0
HIS1	P00498	ATP phosphoribosyltransferase OS=Saccharomyces cerevisiae (strain ATCC 204508 / S288c) GN=HIS1 PE=1 SV=1	pulldown heat shock	1.91837	Hsc_GFP_vs_Hsc	1.80348	Hsp_GFP_vs_Hsp	Hsc_GFP_vs_Hsc_vs_Hsp_GFP_vs_Hsp	no hit	Common interactor	0
RVB2	Q12464	RuvB-like protein 2 OS=Saccharomyces cerevisiae (strain ATCC 204508 / S288c) GN=RVB2 PE=1 SV=1	pulldown heat shock	1.60607	Hsc_GFP_vs_Hsc	1.59722	Hsp_GFP_vs_Hsp	Hsc_GFP_vs_Hsc_vs_Hsp_GFP_vs_Hsp	no hit	Common interactor	0
ADE5	P07244	Bifunctional purine biosynthetic protein ADE5,7 OS=Saccharomyces cerevisiae (strain ATCC 204508 / S288c) GN=ADE5,7 PE=1 SV=1	pulldown heat shock	1.60187	Hsc_GFP_vs_Hsc	2.51866	Hsp_GFP_vs_Hsp	Hsc_GFP_vs_Hsc_vs_Hsp_GFP_vs_Hsp	no hit	Common interactor	0
ADK1	P07170	Adenylate kinase OS=Saccharomyces cerevisiae (strain ATCC 204508 / S288c) GN=ADK1 PE=1 SV=2	pulldown heat shock	1.6954	Hsc_GFP_vs_Hsc	2.2086	Hsp_GFP_vs_Hsp	Hsc_GFP_vs_Hsc_vs_Hsp_GFP_vs_Hsp	no hit	Common interactor	0
RPS20	P38701	40S ribosomal protein S20 OS=Saccharomyces cerevisiae (strain ATCC 204508 / S288c) GN=RPS20 PE=1 SV=3	pulldown heat shock	1.83613	Hsc_GFP_vs_Hsc	2.17243	Hsp_GFP_vs_Hsp	Hsc_GFP_vs_Hsc_vs_Hsp_GFP_vs_Hsp	no hit	Common interactor	0
QCR2	P07257	Cytochrome b-c1 complex subunit 2, mitochondrial OS=Saccharomyces cerevisiae (strain ATCC 204508 / S288c) GN=QCR2 PE=1 SV=1	pulldown heat shock	1.88316	Hsc_GFP_vs_Hsc	1.53968	Hsp_GFP_vs_Hsp	Hsc_GFP_vs_Hsc_vs_Hsp_GFP_vs_Hsp	no hit	Common interactor	0
GCN20	P43535	Protein GCN20 OS=Saccharomyces cerevisiae (strain ATCC 204508 / S288c) GN=GCN20 PE=1 SV=1	pulldown heat shock	1.68905	Hsc_GFP_vs_Hsc	1.87471	Hsp_GFP_vs_Hsp	Hsc_GFP_vs_Hsc_vs_Hsp_GFP_vs_Hsp	no hit	Common interactor	0
TCP1	P12612	T-complex protein 1 subunit alpha OS=Saccharomyces cerevisiae (strain ATCC 204508 / S288c) GN=TCP1 PE=1 SV=2	pulldown heat shock	1.41721	Hsc_GFP_vs_Hsc	1.38324	Hsp_GFP_vs_Hsp	Hsc_GFP_vs_Hsc_vs_Hsp_GFP_vs_Hsp	no hit	Common interactor	0
MTC1	P47018	Maintenance of telomere capping protein 1 OS=Saccharomyces cerevisiae (strain ATCC 204508 / S288c) GN=MTC1 PE=1 SV=1	pulldown heat shock	1.79206	Hsc_GFP_vs_Hsc	1.18478	Hsp_GFP_vs_Hsp	Hsc_GFP_vs_Hsc_vs_Hsp_GFP_vs_Hsp	no hit	Common interactor	0
TSA1	P34760	Peroxiredoxin TSA1 OS=Saccharomyces cerevisiae (strain ATCC 204508 / S288c) GN=TSA1 PE=1 SV=3	pulldown heat shock	2.23831	Hsc_GFP_vs_Hsc	1.77084	Hsp_GFP_vs_Hsp	Hsc_GFP_vs_Hsc_vs_Hsp_GFP_vs_Hsp	no hit	Common interactor	0
FRS1	P15624	Phenylalanine--tRNA ligase beta subunit OS=Saccharomyces cerevisiae (strain ATCC 204508 / S288c) GN=FRS1 PE=1 SV=3	pulldown heat shock	1.78257	Hsc_GFP_vs_Hsc	1.81764	Hsp_GFP_vs_Hsp	Hsc_GFP_vs_Hsc_vs_Hsp_GFP_vs_Hsp	no hit	Common interactor	0
THR4	P16120	Threonine synthase OS=Saccharomyces cerevisiae (strain ATCC 204508 / S288c) GN=THR4 PE=1 SV=1	pulldown heat shock	1.57422	Hsc_GFP_vs_Hsc	2.04637	Hsp_GFP_vs_Hsp	Hsc_GFP_vs_Hsc_vs_Hsp_GFP_vs_Hsp	no hit	Common interactor	0
HXK1	P04806	Hexokinase-1 OS=Saccharomyces cerevisiae (strain ATCC 204508 / S288c) GN=HXK1 PE=1 SV=2	pulldown heat shock	1.59851	Hsc_GFP_vs_Hsc	1.56734	Hsp_GFP_vs_Hsp	Hsc_GFP_vs_Hsc_vs_Hsp_GFP_vs_Hsp	no hit	Common interactor	0
AHP1	P38013	Peroxiredoxin type-2 OS=Saccharomyces cerevisiae (strain ATCC 204508 / S288c) GN=AHP1 PE=1 SV=4	pulldown heat shock	1.93881	Hsc_GFP_vs_Hsc	2.05953	Hsp_GFP_vs_Hsp	Hsc_GFP_vs_Hsc_vs_Hsp_GFP_vs_Hsp	no hit	Common interactor	0
FUM1	P08417	Fumarate hydratase, mitochondrial OS=Saccharomyces cerevisiae (strain ATCC 204508 / S288c) GN=FUM1 PE=1 SV=2	pulldown heat shock	1.52449	Hsc_GFP_vs_Hsc	1.78831	Hsp_GFP_vs_Hsp	Hsc_GFP_vs_Hsc_vs_Hsp_GFP_vs_Hsp	no hit	Common interactor	1
PTC3	P34221	Protein phosphatase 2C homolog 3 OS=Saccharomyces cerevisiae (strain ATCC 204508 / S288c) GN=PTC3 PE=1 SV=4	pulldown heat shock	1.66516	Hsc_GFP_vs_Hsc	1.67295	Hsp_GFP_vs_Hsp	Hsc_GFP_vs_Hsc_vs_Hsp_GFP_vs_Hsp	no hit	Common interactor	0
PSA1	P41940	Mannose-1-phosphate guanyltransferase OS=Saccharomyces cerevisiae (strain ATCC 204508 / S288c) GN=PSA1 PE=1 SV=2	pulldown heat shock	1.5628	Hsc_GFP_vs_Hsc	2.09231	Hsp_GFP_vs_Hsp	Hsc_GFP_vs_Hsc_vs_Hsp_GFP_vs_Hsp	no hit	Common interactor	0
RFA1	P22336	Replication factor A protein 1 OS=Saccharomyces cerevisiae (strain ATCC 204508 / S288c) GN=RFA1 PE=1 SV=1	pulldown heat shock	1.46394	Hsc_GFP_vs_Hsc	1.78867	Hsp_GFP_vs_Hsp	Hsc_GFP_vs_Hsc_vs_Hsp_GFP_vs_Hsp	no hit	Common interactor	0
ADE6	P38972	Phosphoribosylformylglycinamidine synthase OS=Saccharomyces cerevisiae (strain ATCC 204508 / S288c) GN=ADE6 PE=1 SV=2	pulldown heat shock	1.56733	Hsc_GFP_vs_Hsc	1.69686	Hsp_GFP_vs_Hsp	Hsc_GFP_vs_Hsc_vs_Hsp_GFP_vs_Hsp	no hit	Common interactor	0
ADE3	P07245	C-1-tetrahydrofolate synthase, cytoplasmic OS=Saccharomyces cerevisiae (strain ATCC 204508 / S288c) GN=ADE3 PE=1 SV=1	pulldown heat shock	1.53205	Hsc_GFP_vs_Hsc	2.04489	Hsp_GFP_vs_Hsp	Hsc_GFP_vs_Hsc_vs_Hsp_GFP_vs_Hsp	no hit	Common interactor	0
EFT1	P32324	Elongation factor 2 OS=Saccharomyces cerevisiae (strain ATCC 204508 / S288c) GN=EFT1 PE=1 SV=1	pulldown heat shock	1.29501	Hsc_GFP_vs_Hsc	1.62231	Hsp_GFP_vs_Hsp	Hsc_GFP_vs_Hsc_vs_Hsp_GFP_vs_Hsp	no hit	Common interactor	0
MES1	P00958	Methionine--tRNA ligase, cytoplasmic OS=Saccharomyces cerevisiae (strain ATCC 204508 / S288c) GN=MES1 PE=1 SV=4	pulldown heat shock	1.42024	Hsc_GFP_vs_Hsc	1.61547	Hsp_GFP_vs_Hsp	Hsc_GFP_vs_Hsc_vs_Hsp_GFP_vs_Hsp	no hit	Common interactor	0
CDC48	P25694	Cell division control protein 48 OS=Saccharomyces cerevisiae (strain ATCC 204508 / S288c) GN=CDC48 PE=1 SV=3	pulldown heat shock	1.33246	Hsc_GFP_vs_Hsc	1.68736	Hsp_GFP_vs_Hsp	Hsc_GFP_vs_Hsc_vs_Hsp_GFP_vs_Hsp	no hit	Common interactor	0
GPD2	P41911	Glycerol-3-phosphate dehydrogenase [NAD(+)] 2, mitochondrial OS=Saccharomyces cerevisiae (strain ATCC 204508 / S288c) GN=GPD2 PE=1 SV=2	pulldown heat shock	1.29459	Hsc_GFP_vs_Hsc	0.508315	Hsp_GFP_vs_Hsp	Hsc_GFP_vs_Hsc_vs_Hsp_GFP_vs_Hsp	no hit	Hsc unique interactor	0
ILV3	P39522	Dihydroxy-acid dehydratase, mitochondrial OS=Saccharomyces cerevisiae (strain ATCC 204508 / S288c) GN=ILV3 PE=1 SV=2	pulldown heat shock	1.03339	Hsc_GFP_vs_Hsc	1.18023	Hsp_GFP_vs_Hsp	Hsc_GFP_vs_Hsc_vs_Hsp_GFP_vs_Hsp	no hit	Common interactor	0
HOM6	P31116	Homoserine dehydrogenase OS=Saccharomyces cerevisiae (strain ATCC 204508 / S288c) GN=HOM6 PE=1 SV=1	pulldown heat shock	1.9476	Hsc_GFP_vs_Hsc	2.00626	Hsp_GFP_vs_Hsp	Hsc_GFP_vs_Hsc_vs_Hsp_GFP_vs_Hsp	no hit	Common interactor	0
ZUO1	P32527	Zuotin OS=Saccharomyces cerevisiae (strain ATCC 204508 / S288c) GN=ZUO1 PE=1 SV=1	pulldown heat shock	1.69426	Hsc_GFP_vs_Hsc	2.40832	Hsp_GFP_vs_Hsp	Hsc_GFP_vs_Hsc_vs_Hsp_GFP_vs_Hsp	no hit	Common interactor	0
YMR226C	Q05016	NADP-dependent 3-hydroxy acid dehydrogenase OS=Saccharomyces cerevisiae (strain ATCC 204508 / S288c) GN=YMR226C PE=1 SV=1	pulldown heat shock	1.48303	Hsc_GFP_vs_Hsc	1.61279	Hsp_GFP_vs_Hsp	Hsc_GFP_vs_Hsc_vs_Hsp_GFP_vs_Hsp	no hit	Common interactor	0
SCP160	P06105	Protein SCP160 OS=Saccharomyces cerevisiae (strain ATCC 204508 / S288c) GN=SCP160 PE=1 SV=3	pulldown heat shock	1.8154	Hsc_GFP_vs_Hsc	1.53511	Hsp_GFP_vs_Hsp	Hsc_GFP_vs_Hsc_vs_Hsp_GFP_vs_Hsp	no hit	Common interactor	0
YBR053C	P38235	Uncharacterized protein YBR053C OS=Saccharomyces cerevisiae (strain ATCC 204508 / S288c) GN=YBR053C PE=1 SV=1	pulldown heat shock	1.43055	Hsc_GFP_vs_Hsc	1.44922	Hsp_GFP_vs_Hsp	Hsc_GFP_vs_Hsc_vs_Hsp_GFP_vs_Hsp	no hit	Common interactor	0
TEF4	P36008	Elongation factor 1-gamma 2 OS=Saccharomyces cerevisiae (strain ATCC 204508 / S288c) GN=TEF4 PE=1 SV=1	pulldown heat shock	1.82383	Hsc_GFP_vs_Hsc	2.13582	Hsp_GFP_vs_Hsp	Hsc_GFP_vs_Hsc_vs_Hsp_GFP_vs_Hsp	no hit	Common interactor	0
LEU1	P07264	3-isopropylmalate dehydratase OS=Saccharomyces cerevisiae (strain ATCC 204508 / S288c) GN=LEU1 PE=1 SV=3	pulldown heat shock	1.47816	Hsc_GFP_vs_Hsc	1.62457	Hsp_GFP_vs_Hsp	Hsc_GFP_vs_Hsc_vs_Hsp_GFP_vs_Hsp	no hit	Common interactor	0
PGI1	P12709	Glucose-6-phosphate isomerase OS=Saccharomyces cerevisiae (strain ATCC 204508 / S288c) GN=PGI1 PE=1 SV=3	pulldown heat shock	1.64172	Hsc_GFP_vs_Hsc	1.57216	Hsp_GFP_vs_Hsp	Hsc_GFP_vs_Hsc_vs_Hsp_GFP_vs_Hsp	no hit	Common interactor	0
RPN11	P43588	Ubiquitin carboxyl-terminal hydrolase RPN11 OS=Saccharomyces cerevisiae (strain ATCC 204508 / S288c) GN=RPN11 PE=1 SV=1	pulldown heat shock	1.17162	Hsc_GFP_vs_Hsc	0.700316	Hsp_GFP_vs_Hsp	Hsc_GFP_vs_Hsc_vs_Hsp_GFP_vs_Hsp	no hit	Hsc unique interactor	0
RPT1	P33299	26S protease regulatory subunit 7 homolog OS=Saccharomyces cerevisiae (strain ATCC 204508 / S288c) GN=RPT1 PE=1 SV=1	pulldown heat shock	1.23487	Hsc_GFP_vs_Hsc	0.968049	Hsp_GFP_vs_Hsp	Hsc_GFP_vs_Hsc_vs_Hsp_GFP_vs_Hsp	no hit	Hsc unique interactor	0
YJR096W	P47137	Uncharacterized oxidoreductase YJR096W OS=Saccharomyces cerevisiae (strain ATCC 204508 / S288c) GN=YJR096W PE=1 SV=1	pulldown heat shock	1.5761	Hsc_GFP_vs_Hsc	0.33951	Hsp_GFP_vs_Hsp	Hsc_GFP_vs_Hsc_vs_Hsp_GFP_vs_Hsp	hit	Hsc unique interactor	0
RPN7	Q06103	26S proteasome regulatory subunit RPN7 OS=Saccharomyces cerevisiae (strain ATCC 204508 / S288c) GN=RPN7 PE=1 SV=3	pulldown heat shock	1.16959	Hsc_GFP_vs_Hsc	1.62152	Hsp_GFP_vs_Hsp	Hsc_GFP_vs_Hsc_vs_Hsp_GFP_vs_Hsp	no hit	Common interactor	0
SCS2	P40075	Vesicle-associated membrane protein-associated protein SCS2 OS=Saccharomyces cerevisiae (strain ATCC 204508 / S288c) GN=SCS2 PE=1 SV=3	pulldown heat shock	1.52413	Hsc_GFP_vs_Hsc	1.33147	Hsp_GFP_vs_Hsp	Hsc_GFP_vs_Hsc_vs_Hsp_GFP_vs_Hsp	no hit	Common interactor	0
NUP2	P32499	Nucleoporin NUP2 OS=Saccharomyces cerevisiae (strain ATCC 204508 / S288c) GN=NUP2 PE=1 SV=2	pulldown heat shock	2.31831	Hsc_GFP_vs_Hsc	1.2928	Hsp_GFP_vs_Hsp	Hsc_GFP_vs_Hsc_vs_Hsp_GFP_vs_Hsp	hit	Common interactor	1
CCT2	P39076	T-complex protein 1 subunit beta OS=Saccharomyces cerevisiae (strain ATCC 204508 / S288c) GN=CCT2 PE=1 SV=1	pulldown heat shock	1.13036	Hsc_GFP_vs_Hsc	1.2423	Hsp_GFP_vs_Hsp	Hsc_GFP_vs_Hsc_vs_Hsp_GFP_vs_Hsp	no hit	Common interactor	0
GPM1	P00950	Phosphoglycerate mutase 1 OS=Saccharomyces cerevisiae (strain ATCC 204508 / S288c) GN=GPM1 PE=1 SV=3	pulldown heat shock	1.60717	Hsc_GFP_vs_Hsc	2.19594	Hsp_GFP_vs_Hsp	Hsc_GFP_vs_Hsc_vs_Hsp_GFP_vs_Hsp	no hit	Common interactor	0
TYS1	P36421	Tyrosine--tRNA ligase, cytoplasmic OS=Saccharomyces cerevisiae (strain ATCC 204508 / S288c) GN=TYS1 PE=1 SV=3	pulldown heat shock	1.84737	Hsc_GFP_vs_Hsc	2.06926	Hsp_GFP_vs_Hsp	Hsc_GFP_vs_Hsc_vs_Hsp_GFP_vs_Hsp	no hit	Common interactor	0
PNC1	P53184	Nicotinamidase OS=Saccharomyces cerevisiae (strain ATCC 204508 / S288c) GN=PNC1 PE=1 SV=1	pulldown heat shock	1.59701	Hsc_GFP_vs_Hsc	0.839364	Hsp_GFP_vs_Hsp	Hsc_GFP_vs_Hsc_vs_Hsp_GFP_vs_Hsp	no hit	Hsc unique interactor	0
WTM1	Q12363	Transcriptional modulator WTM1 OS=Saccharomyces cerevisiae (strain ATCC 204508 / S288c) GN=WTM1 PE=1 SV=1	pulldown heat shock	1.47136	Hsc_GFP_vs_Hsc	1.77287	Hsp_GFP_vs_Hsp	Hsc_GFP_vs_Hsc_vs_Hsp_GFP_vs_Hsp	no hit	Common interactor	0
PDC1	P06169	Pyruvate decarboxylase isozyme 1 OS=Saccharomyces cerevisiae (strain ATCC 204508 / S288c) GN=PDC1 PE=1 SV=7	pulldown heat shock	1.73582	Hsc_GFP_vs_Hsc	2.00332	Hsp_GFP_vs_Hsp	Hsc_GFP_vs_Hsc_vs_Hsp_GFP_vs_Hsp	no hit	Common interactor	0
COP1	P53622	Coatomer subunit alpha OS=Saccharomyces cerevisiae (strain ATCC 204508 / S288c) GN=COP1 PE=1 SV=2	pulldown heat shock	0.946264	Hsc_GFP_vs_Hsc	1.08554	Hsp_GFP_vs_Hsp	Hsc_GFP_vs_Hsc_vs_Hsp_GFP_vs_Hsp	no hit	Hsp unique interactor	0
SXM1	Q04175	Importin beta SMX1 OS=Saccharomyces cerevisiae (strain ATCC 204508 / S288c) GN=SXM1 PE=1 SV=1	pulldown heat shock	1.74199	Hsc_GFP_vs_Hsc	1.84762	Hsp_GFP_vs_Hsp	Hsc_GFP_vs_Hsc_vs_Hsp_GFP_vs_Hsp	no hit	Common interactor	0
CCT5	P40413	T-complex protein 1 subunit epsilon OS=Saccharomyces cerevisiae (strain ATCC 204508 / S288c) GN=CCT5 PE=1 SV=3	pulldown heat shock	1.27361	Hsc_GFP_vs_Hsc	1.47199	Hsp_GFP_vs_Hsp	Hsc_GFP_vs_Hsc_vs_Hsp_GFP_vs_Hsp	no hit	Common interactor	0
NEW1	Q08972	[NU+] prion formation protein 1 OS=Saccharomyces cerevisiae (strain ATCC 204508 / S288c) GN=NEW1 PE=1 SV=1	pulldown heat shock	2.26061	Hsc_GFP_vs_Hsc	2.41039	Hsp_GFP_vs_Hsp	Hsc_GFP_vs_Hsc_vs_Hsp_GFP_vs_Hsp	no hit	Common interactor	0
FUN12	P39730	Eukaryotic translation initiation factor 5B OS=Saccharomyces cerevisiae (strain ATCC 204508 / S288c) GN=FUN12 PE=1 SV=2	pulldown heat shock	2.32577	Hsc_GFP_vs_Hsc	2.12597	Hsp_GFP_vs_Hsp	Hsc_GFP_vs_Hsc_vs_Hsp_GFP_vs_Hsp	no hit	Common interactor	0
CCT4	P39078	T-complex protein 1 subunit delta OS=Saccharomyces cerevisiae (strain ATCC 204508 / S288c) GN=CCT4 PE=1 SV=2	pulldown heat shock	1.17496	Hsc_GFP_vs_Hsc	1.23681	Hsp_GFP_vs_Hsp	Hsc_GFP_vs_Hsc_vs_Hsp_GFP_vs_Hsp	no hit	Common interactor	0
ILV5	P06168	Ketol-acid reductoisomerase, mitochondrial OS=Saccharomyces cerevisiae (strain ATCC 204508 / S288c) GN=ILV5 PE=1 SV=1	pulldown heat shock	1.21263	Hsc_GFP_vs_Hsc	1.83841	Hsp_GFP_vs_Hsp	Hsc_GFP_vs_Hsc_vs_Hsp_GFP_vs_Hsp	no hit	Common interactor	0
ADH3	P07246	Alcohol dehydrogenase 3, mitochondrial OS=Saccharomyces cerevisiae (strain ATCC 204508 / S288c) GN=ADH3 PE=1 SV=2	pulldown heat shock	1.2763	Hsc_GFP_vs_Hsc	1.99745	Hsp_GFP_vs_Hsp	Hsc_GFP_vs_Hsc_vs_Hsp_GFP_vs_Hsp	no hit	Common interactor	0
ABP1	P15891	Actin-binding protein OS=Saccharomyces cerevisiae (strain ATCC 204508 / S288c) GN=ABP1 PE=1 SV=4	pulldown heat shock	1.42376	Hsc_GFP_vs_Hsc	1.69846	Hsp_GFP_vs_Hsp	Hsc_GFP_vs_Hsc_vs_Hsp_GFP_vs_Hsp	no hit	Common interactor	0
TUF1	P02992	Elongation factor Tu, mitochondrial OS=Saccharomyces cerevisiae (strain ATCC 204508 / S288c) GN=TUF1 PE=1 SV=1	pulldown heat shock	1.79349	Hsc_GFP_vs_Hsc	1.22154	Hsp_GFP_vs_Hsp	Hsc_GFP_vs_Hsc_vs_Hsp_GFP_vs_Hsp	no hit	Common interactor	0
UBC4	P15731	Ubiquitin-conjugating enzyme E2 4 OS=Saccharomyces cerevisiae (strain ATCC 204508 / S288c) GN=UBC4 PE=1 SV=1	pulldown heat shock	2.24197	Hsc_GFP_vs_Hsc	2.56915	Hsp_GFP_vs_Hsp	Hsc_GFP_vs_Hsc_vs_Hsp_GFP_vs_Hsp	no hit	Common interactor	0
CYS3	P31373	Cystathionine gamma-lyase OS=Saccharomyces cerevisiae (strain ATCC 204508 / S288c) GN=CYS3 PE=1 SV=2	pulldown heat shock	1.74615	Hsc_GFP_vs_Hsc	1.80235	Hsp_GFP_vs_Hsp	Hsc_GFP_vs_Hsc_vs_Hsp_GFP_vs_Hsp	no hit	Common interactor	0
PFK1	P16861	ATP-dependent 6-phosphofructokinase subunit alpha OS=Saccharomyces cerevisiae (strain ATCC 204508 / S288c) GN=PFK1 PE=1 SV=1	pulldown heat shock	1.23394	Hsc_GFP_vs_Hsc	1.0921	Hsp_GFP_vs_Hsp	Hsc_GFP_vs_Hsc_vs_Hsp_GFP_vs_Hsp	no hit	Common interactor	0
RPN9	Q04062	26S proteasome regulatory subunit RPN9 OS=Saccharomyces cerevisiae (strain ATCC 204508 / S288c) GN=RPN9 PE=1 SV=1	pulldown heat shock	1.32326	Hsc_GFP_vs_Hsc	1.11551	Hsp_GFP_vs_Hsp	Hsc_GFP_vs_Hsc_vs_Hsp_GFP_vs_Hsp	no hit	Common interactor	0
OYE2	Q03558	NADPH dehydrogenase 2 OS=Saccharomyces cerevisiae (strain ATCC 204508 / S288c) GN=OYE2 PE=1 SV=3	pulldown heat shock	1.4246	Hsc_GFP_vs_Hsc	1.41468	Hsp_GFP_vs_Hsp	Hsc_GFP_vs_Hsc_vs_Hsp_GFP_vs_Hsp	no hit	Common interactor	0
HSP78	P33416	Heat shock protein 78, mitochondrial OS=Saccharomyces cerevisiae (strain ATCC 204508 / S288c) GN=HSP78 PE=1 SV=2	pulldown heat shock	2.35843	Hsc_GFP_vs_Hsc	2.27145	Hsp_GFP_vs_Hsp	Hsc_GFP_vs_Hsc_vs_Hsp_GFP_vs_Hsp	no hit	Common interactor	0
SOD1	P00445	Superoxide dismutase [Cu-Zn] OS=Saccharomyces cerevisiae (strain ATCC 204508 / S288c) GN=SOD1 PE=1 SV=2	pulldown heat shock	1.69225	Hsc_GFP_vs_Hsc	1.24041	Hsp_GFP_vs_Hsp	Hsc_GFP_vs_Hsc_vs_Hsp_GFP_vs_Hsp	no hit	Common interactor	0
FRS2	P15625	Phenylalanine--tRNA ligase alpha subunit OS=Saccharomyces cerevisiae (strain ATCC 204508 / S288c) GN=FRS2 PE=1 SV=3	pulldown heat shock	1.40711	Hsc_GFP_vs_Hsc	1.68849	Hsp_GFP_vs_Hsp	Hsc_GFP_vs_Hsc_vs_Hsp_GFP_vs_Hsp	no hit	Common interactor	0
URA7	P28274	CTP synthase 1 OS=Saccharomyces cerevisiae (strain ATCC 204508 / S288c) GN=URA7 PE=1 SV=2	pulldown heat shock	1.62063	Hsc_GFP_vs_Hsc	1.30603	Hsp_GFP_vs_Hsp	Hsc_GFP_vs_Hsc_vs_Hsp_GFP_vs_Hsp	no hit	Common interactor	0
CAR1	P00812	Arginase OS=Saccharomyces cerevisiae (strain ATCC 204508 / S288c) GN=CAR1 PE=1 SV=1	pulldown heat shock	1.21606	Hsc_GFP_vs_Hsc	0.848631	Hsp_GFP_vs_Hsp	Hsc_GFP_vs_Hsc_vs_Hsp_GFP_vs_Hsp	no hit	Hsc unique interactor	0
RPS3	P05750	40S ribosomal protein S3 OS=Saccharomyces cerevisiae (strain ATCC 204508 / S288c) GN=RPS3 PE=1 SV=5	pulldown heat shock	1.39771	Hsc_GFP_vs_Hsc	1.52476	Hsp_GFP_vs_Hsp	Hsc_GFP_vs_Hsc_vs_Hsp_GFP_vs_Hsp	no hit	Common interactor	0
IST2	P38250	Increased sodium tolerance protein 2 OS=Saccharomyces cerevisiae (strain ATCC 204508 / S288c) GN=IST2 PE=1 SV=2	pulldown heat shock	2.40467	Hsc_GFP_vs_Hsc	-0.189368	Hsp_GFP_vs_Hsp	Hsc_GFP_vs_Hsc_vs_Hsp_GFP_vs_Hsp	hit	Hsc unique interactor	0
NAP1	P25293	Nucleosome assembly protein OS=Saccharomyces cerevisiae (strain ATCC 204508 / S288c) GN=NAP1 PE=1 SV=2	pulldown heat shock	1.15646	Hsc_GFP_vs_Hsc	1.18387	Hsp_GFP_vs_Hsp	Hsc_GFP_vs_Hsc_vs_Hsp_GFP_vs_Hsp	no hit	Common interactor	0
SRP1	Q02821	Importin subunit alpha OS=Saccharomyces cerevisiae (strain ATCC 204508 / S288c) GN=SRP1 PE=1 SV=1	pulldown heat shock	2.16478	Hsc_GFP_vs_Hsc	1.98254	Hsp_GFP_vs_Hsp	Hsc_GFP_vs_Hsc_vs_Hsp_GFP_vs_Hsp	no hit	Common interactor	0
TIF5	P38431|P38431-2	Eukaryotic translation initiation factor 5 OS=Saccharomyces cerevisiae (strain ATCC 204508 / S288c) GN=TIF5 PE=1 SV=1|Isoform Short of Eukaryotic translation initiation factor 5 OS=Saccharomyces cerevisiae (strain ATCC 204508 / S288c) GN=TIF5	pulldown heat shock	1.15797	Hsc_GFP_vs_Hsc	0.912155	Hsp_GFP_vs_Hsp	Hsc_GFP_vs_Hsc_vs_Hsp_GFP_vs_Hsp	no hit	Hsc unique interactor	0
RPS16A|RPS16B	P0CX51|P0CX52	40S ribosomal protein S16-A OS=Saccharomyces cerevisiae (strain ATCC 204508 / S288c) GN=RPS16A PE=1 SV=1|40S ribosomal protein S16-B OS=Saccharomyces cerevisiae (strain ATCC 204508 / S288c) GN=RPS16B PE=1 SV=1	pulldown heat shock	1.11369	Hsc_GFP_vs_Hsc	1.26537	Hsp_GFP_vs_Hsp	Hsc_GFP_vs_Hsc_vs_Hsp_GFP_vs_Hsp	no hit	Common interactor	0
ARA1	P38115	D-arabinose dehydrogenase [NAD(P)+] heavy chain OS=Saccharomyces cerevisiae (strain ATCC 204508 / S288c) GN=ARA1 PE=1 SV=1	pulldown heat shock	1.45064	Hsc_GFP_vs_Hsc	1.41907	Hsp_GFP_vs_Hsp	Hsc_GFP_vs_Hsc_vs_Hsp_GFP_vs_Hsp	no hit	Common interactor	0
VPS1	P21576	Vacuolar protein sorting-associated protein 1 OS=Saccharomyces cerevisiae (strain ATCC 204508 / S288c) GN=VPS1 PE=1 SV=2	pulldown heat shock	2.22532	Hsc_GFP_vs_Hsc	2.55929	Hsp_GFP_vs_Hsp	Hsc_GFP_vs_Hsc_vs_Hsp_GFP_vs_Hsp	no hit	Common interactor	0
HSP82	P02829	ATP-dependent molecular chaperone HSP82 OS=Saccharomyces cerevisiae (strain ATCC 204508 / S288c) GN=HSP82 PE=1 SV=1	pulldown heat shock	2.90731	Hsc_GFP_vs_Hsc	5.15079	Hsp_GFP_vs_Hsp	Hsc_GFP_vs_Hsc_vs_Hsp_GFP_vs_Hsp	hit	Bait	1
CCT3	P39077	T-complex protein 1 subunit gamma OS=Saccharomyces cerevisiae (strain ATCC 204508 / S288c) GN=CCT3 PE=1 SV=2	pulldown heat shock	1.14559	Hsc_GFP_vs_Hsc	1.19821	Hsp_GFP_vs_Hsp	Hsc_GFP_vs_Hsc_vs_Hsp_GFP_vs_Hsp	no hit	Common interactor	0
ARC40	P38328	Actin-related protein 2/3 complex subunit 1 OS=Saccharomyces cerevisiae (strain ATCC 204508 / S288c) GN=ARC40 PE=1 SV=1	pulldown heat shock	1.86074	Hsc_GFP_vs_Hsc	1.31127	Hsp_GFP_vs_Hsp	Hsc_GFP_vs_Hsc_vs_Hsp_GFP_vs_Hsp	no hit	Common interactor	0
TPS1	Q00764	Alpha,alpha-trehalose-phosphate synthase [UDP-forming] 56 kDa subunit OS=Saccharomyces cerevisiae (strain ATCC 204508 / S288c) GN=TPS1 PE=1 SV=2	pulldown heat shock	1.27179	Hsc_GFP_vs_Hsc	1.38815	Hsp_GFP_vs_Hsp	Hsc_GFP_vs_Hsc_vs_Hsp_GFP_vs_Hsp	no hit	Common interactor	0
SEC21	P32074	Coatomer subunit gamma OS=Saccharomyces cerevisiae (strain ATCC 204508 / S288c) GN=SEC21 PE=1 SV=2	pulldown heat shock	1.19425	Hsc_GFP_vs_Hsc	1.31657	Hsp_GFP_vs_Hsp	Hsc_GFP_vs_Hsc_vs_Hsp_GFP_vs_Hsp	no hit	Common interactor	0
CCT8	P47079	T-complex protein 1 subunit theta OS=Saccharomyces cerevisiae (strain ATCC 204508 / S288c) GN=CCT8 PE=1 SV=1	pulldown heat shock	1.27316	Hsc_GFP_vs_Hsc	1.32375	Hsp_GFP_vs_Hsp	Hsc_GFP_vs_Hsc_vs_Hsp_GFP_vs_Hsp	no hit	Common interactor	0
SLA1	NA	NA	pulldown heat shock	0.983589	Hsc_GFP_vs_Hsc	0.875357	Hsp_GFP_vs_Hsp	Hsc_GFP_vs_Hsc_vs_Hsp_GFP_vs_Hsp	no hit	No interactor	0
SHM2	P37291	Serine hydroxymethyltransferase, cytosolic OS=Saccharomyces cerevisiae (strain ATCC 204508 / S288c) GN=SHM2 PE=1 SV=2	pulldown heat shock	1.39072	Hsc_GFP_vs_Hsc	0.810868	Hsp_GFP_vs_Hsp	Hsc_GFP_vs_Hsc_vs_Hsp_GFP_vs_Hsp	no hit	Hsc unique interactor	0
NIP1	P32497	Eukaryotic translation initiation factor 3 subunit C OS=Saccharomyces cerevisiae (strain ATCC 204508 / S288c) GN=NIP1 PE=1 SV=2	pulldown heat shock	1.60514	Hsc_GFP_vs_Hsc	0.856963	Hsp_GFP_vs_Hsp	Hsc_GFP_vs_Hsc_vs_Hsp_GFP_vs_Hsp	no hit	Hsc unique interactor	0
TPI1	P00942	Triosephosphate isomerase OS=Saccharomyces cerevisiae (strain ATCC 204508 / S288c) GN=TPI1 PE=1 SV=2	pulldown heat shock	2.14083	Hsc_GFP_vs_Hsc	1.88302	Hsp_GFP_vs_Hsp	Hsc_GFP_vs_Hsc_vs_Hsp_GFP_vs_Hsp	no hit	Common interactor	0
ENO2	P00925	Enolase 2 OS=Saccharomyces cerevisiae (strain ATCC 204508 / S288c) GN=ENO2 PE=1 SV=2	pulldown heat shock	1.70844	Hsc_GFP_vs_Hsc	2.40143	Hsp_GFP_vs_Hsp	Hsc_GFP_vs_Hsc_vs_Hsp_GFP_vs_Hsp	no hit	Common interactor	0
ADE4	P04046	Amidophosphoribosyltransferase OS=Saccharomyces cerevisiae (strain ATCC 204508 / S288c) GN=ADE4 PE=1 SV=2	pulldown heat shock	0.792981	Hsc_GFP_vs_Hsc	1.22924	Hsp_GFP_vs_Hsp	Hsc_GFP_vs_Hsc_vs_Hsp_GFP_vs_Hsp	no hit	Hsp unique interactor	0
HSP12	P22943	12 kDa heat shock protein OS=Saccharomyces cerevisiae (strain ATCC 204508 / S288c) GN=HSP12 PE=1 SV=1	pulldown heat shock	1.89748	Hsc_GFP_vs_Hsc	1.27938	Hsp_GFP_vs_Hsp	Hsc_GFP_vs_Hsc_vs_Hsp_GFP_vs_Hsp	no hit	Common interactor	1
SES1	P07284	Serine--tRNA ligase, cytoplasmic OS=Saccharomyces cerevisiae (strain ATCC 204508 / S288c) GN=SES1 PE=1 SV=2	pulldown heat shock	1.72172	Hsc_GFP_vs_Hsc	1.85402	Hsp_GFP_vs_Hsp	Hsc_GFP_vs_Hsc_vs_Hsp_GFP_vs_Hsp	no hit	Common interactor	0
YPR127W	Q06494	Putative pyridoxal reductase OS=Saccharomyces cerevisiae (strain ATCC 204508 / S288c) GN=YPR127W PE=1 SV=1	pulldown heat shock	1.98395	Hsc_GFP_vs_Hsc	1.74104	Hsp_GFP_vs_Hsp	Hsc_GFP_vs_Hsc_vs_Hsp_GFP_vs_Hsp	no hit	Common interactor	0
SEC26	P41810	Coatomer subunit beta OS=Saccharomyces cerevisiae (strain ATCC 204508 / S288c) GN=SEC26 PE=1 SV=2	pulldown heat shock	1.33021	Hsc_GFP_vs_Hsc	1.27137	Hsp_GFP_vs_Hsp	Hsc_GFP_vs_Hsc_vs_Hsp_GFP_vs_Hsp	no hit	Common interactor	0
GRX4	P32642	Monothiol glutaredoxin-4 OS=Saccharomyces cerevisiae (strain ATCC 204508 / S288c) GN=GRX4 PE=1 SV=1	pulldown heat shock	1.79766	Hsc_GFP_vs_Hsc	1.02354	Hsp_GFP_vs_Hsp	Hsc_GFP_vs_Hsc_vs_Hsp_GFP_vs_Hsp	no hit	Common interactor	0
ENO1	P00924	Enolase 1 OS=Saccharomyces cerevisiae (strain ATCC 204508 / S288c) GN=ENO1 PE=1 SV=3	pulldown heat shock	1.66767	Hsc_GFP_vs_Hsc	1.88783	Hsp_GFP_vs_Hsp	Hsc_GFP_vs_Hsc_vs_Hsp_GFP_vs_Hsp	no hit	Common interactor	0
DED81	P38707	Asparagine--tRNA ligase, cytoplasmic OS=Saccharomyces cerevisiae (strain ATCC 204508 / S288c) GN=DED81 PE=1 SV=1	pulldown heat shock	1.42913	Hsc_GFP_vs_Hsc	1.12878	Hsp_GFP_vs_Hsp	Hsc_GFP_vs_Hsc_vs_Hsp_GFP_vs_Hsp	no hit	Common interactor	0
FBA1	P14540	Fructose-bisphosphate aldolase OS=Saccharomyces cerevisiae (strain ATCC 204508 / S288c) GN=FBA1 PE=1 SV=3	pulldown heat shock	1.13802	Hsc_GFP_vs_Hsc	1.266	Hsp_GFP_vs_Hsp	Hsc_GFP_vs_Hsc_vs_Hsp_GFP_vs_Hsp	no hit	Common interactor	0
TSL1	P38427	Trehalose synthase complex regulatory subunit TSL1 OS=Saccharomyces cerevisiae (strain ATCC 204508 / S288c) GN=TSL1 PE=1 SV=1	pulldown heat shock	1.42521	Hsc_GFP_vs_Hsc	1.46723	Hsp_GFP_vs_Hsp	Hsc_GFP_vs_Hsc_vs_Hsp_GFP_vs_Hsp	no hit	Common interactor	0
TPS2	P31688	Trehalose-phosphatase OS=Saccharomyces cerevisiae (strain ATCC 204508 / S288c) GN=TPS2 PE=1 SV=3	pulldown heat shock	1.08634	Hsc_GFP_vs_Hsc	1.12965	Hsp_GFP_vs_Hsp	Hsc_GFP_vs_Hsc_vs_Hsp_GFP_vs_Hsp	no hit	Common interactor	0
RPN3	P40016	26S proteasome regulatory subunit RPN3 OS=Saccharomyces cerevisiae (strain ATCC 204508 / S288c) GN=RPN3 PE=1 SV=5	pulldown heat shock	1.32506	Hsc_GFP_vs_Hsc	1.27565	Hsp_GFP_vs_Hsp	Hsc_GFP_vs_Hsc_vs_Hsp_GFP_vs_Hsp	no hit	Common interactor	0
GPP1	P41277	Glycerol-1-phosphate phosphohydrolase 1 OS=Saccharomyces cerevisiae (strain ATCC 204508 / S288c) GN=GPP1 PE=1 SV=3	pulldown heat shock	1.34721	Hsc_GFP_vs_Hsc	1.87836	Hsp_GFP_vs_Hsp	Hsc_GFP_vs_Hsc_vs_Hsp_GFP_vs_Hsp	no hit	Common interactor	0
DUG1	P43616	Cys-Gly metallodipeptidase DUG1 OS=Saccharomyces cerevisiae (strain ATCC 204508 / S288c) GN=DUG1 PE=1 SV=1	pulldown heat shock	1.34194	Hsc_GFP_vs_Hsc	1.6097	Hsp_GFP_vs_Hsp	Hsc_GFP_vs_Hsc_vs_Hsp_GFP_vs_Hsp	no hit	Common interactor	0
RPT6	Q01939	26S protease regulatory subunit 8 homolog OS=Saccharomyces cerevisiae (strain ATCC 204508 / S288c) GN=RPT6 PE=1 SV=4	pulldown heat shock	1.11649	Hsc_GFP_vs_Hsc	1.03496	Hsp_GFP_vs_Hsp	Hsc_GFP_vs_Hsc_vs_Hsp_GFP_vs_Hsp	no hit	Common interactor	0
DPS1	P04802	Aspartate--tRNA ligase, cytoplasmic OS=Saccharomyces cerevisiae (strain ATCC 204508 / S288c) GN=DPS1 PE=1 SV=3	pulldown heat shock	1.45625	Hsc_GFP_vs_Hsc	1.87733	Hsp_GFP_vs_Hsp	Hsc_GFP_vs_Hsc_vs_Hsp_GFP_vs_Hsp	no hit	Common interactor	0
GRE2	Q12068	NADPH-dependent methylglyoxal reductase GRE2 OS=Saccharomyces cerevisiae (strain ATCC 204508 / S288c) GN=GRE2 PE=1 SV=1	pulldown heat shock	1.89241	Hsc_GFP_vs_Hsc	2.0588	Hsp_GFP_vs_Hsp	Hsc_GFP_vs_Hsc_vs_Hsp_GFP_vs_Hsp	no hit	Common interactor	0
PAB1	P04147	Polyadenylate-binding protein, cytoplasmic and nuclear OS=Saccharomyces cerevisiae (strain ATCC 204508 / S288c) GN=PAB1 PE=1 SV=4	pulldown heat shock	1.00377	Hsc_GFP_vs_Hsc	0.981879	Hsp_GFP_vs_Hsp	Hsc_GFP_vs_Hsc_vs_Hsp_GFP_vs_Hsp	no hit	Hsc unique interactor	0
CDC33	NA	NA	pulldown heat shock	0.962379	Hsc_GFP_vs_Hsc	0.41529	Hsp_GFP_vs_Hsp	Hsc_GFP_vs_Hsc_vs_Hsp_GFP_vs_Hsp	no hit	No interactor	0
PRO3	P32263	Pyrroline-5-carboxylate reductase OS=Saccharomyces cerevisiae (strain ATCC 204508 / S288c) GN=PRO3 PE=1 SV=1	pulldown heat shock	2.37088	Hsc_GFP_vs_Hsc	2.84878	Hsp_GFP_vs_Hsp	Hsc_GFP_vs_Hsc_vs_Hsp_GFP_vs_Hsp	no hit	Common interactor	0
SBA1	P28707	Co-chaperone protein SBA1 OS=Saccharomyces cerevisiae (strain ATCC 204508 / S288c) GN=SBA1 PE=1 SV=3	pulldown heat shock	2.47898	Hsc_GFP_vs_Hsc	2.63526	Hsp_GFP_vs_Hsp	Hsc_GFP_vs_Hsc_vs_Hsp_GFP_vs_Hsp	no hit	Common interactor	0
GUA1	P38625	GMP synthase [glutamine-hydrolyzing] OS=Saccharomyces cerevisiae (strain ATCC 204508 / S288c) GN=GUA1 PE=1 SV=4	pulldown heat shock	1.0972	Hsc_GFP_vs_Hsc	1.696	Hsp_GFP_vs_Hsp	Hsc_GFP_vs_Hsc_vs_Hsp_GFP_vs_Hsp	no hit	Common interactor	0
IDH2	P28241	Isocitrate dehydrogenase [NAD] subunit 2, mitochondrial OS=Saccharomyces cerevisiae (strain ATCC 204508 / S288c) GN=IDH2 PE=1 SV=1	pulldown heat shock	1.65327	Hsc_GFP_vs_Hsc	1.32871	Hsp_GFP_vs_Hsp	Hsc_GFP_vs_Hsc_vs_Hsp_GFP_vs_Hsp	no hit	Common interactor	0
VMA1	P17255	V-type proton ATPase catalytic subunit A OS=Saccharomyces cerevisiae (strain ATCC 204508 / S288c) GN=VMA1 PE=1 SV=3	pulldown heat shock	1.48823	Hsc_GFP_vs_Hsc	1.67008	Hsp_GFP_vs_Hsp	Hsc_GFP_vs_Hsc_vs_Hsp_GFP_vs_Hsp	no hit	Common interactor	0
RPT2	P40327	26S protease regulatory subunit 4 homolog OS=Saccharomyces cerevisiae (strain ATCC 204508 / S288c) GN=RPT2 PE=1 SV=3	pulldown heat shock	1.06796	Hsc_GFP_vs_Hsc	0.973408	Hsp_GFP_vs_Hsp	Hsc_GFP_vs_Hsc_vs_Hsp_GFP_vs_Hsp	no hit	Hsc unique interactor	0
RPS27A|RPS27B	P35997|P38711	40S ribosomal protein S27-A OS=Saccharomyces cerevisiae (strain ATCC 204508 / S288c) GN=RPS27A PE=1 SV=1|40S ribosomal protein S27-B OS=Saccharomyces cerevisiae (strain ATCC 204508 / S288c) GN=RPS27B PE=1 SV=1	pulldown heat shock	1.51989	Hsc_GFP_vs_Hsc	1.41905	Hsp_GFP_vs_Hsp	Hsc_GFP_vs_Hsc_vs_Hsp_GFP_vs_Hsp	no hit	Common interactor	0
SUP45	P12385	Eukaryotic peptide chain release factor subunit 1 OS=Saccharomyces cerevisiae (strain ATCC 204508 / S288c) GN=SUP45 PE=1 SV=2	pulldown heat shock	1.23843	Hsc_GFP_vs_Hsc	1.3608	Hsp_GFP_vs_Hsp	Hsc_GFP_vs_Hsc_vs_Hsp_GFP_vs_Hsp	no hit	Common interactor	0
SPA2	P23201	Protein SPA2 OS=Saccharomyces cerevisiae (strain ATCC 204508 / S288c) GN=SPA2 PE=1 SV=1	pulldown heat shock	1.57092	Hsc_GFP_vs_Hsc	0.725163	Hsp_GFP_vs_Hsp	Hsc_GFP_vs_Hsc_vs_Hsp_GFP_vs_Hsp	no hit	Hsc unique interactor	0
ERG10	P41338	Acetyl-CoA acetyltransferase OS=Saccharomyces cerevisiae (strain ATCC 204508 / S288c) GN=ERG10 PE=1 SV=3	pulldown heat shock	1.49862	Hsc_GFP_vs_Hsc	1.77798	Hsp_GFP_vs_Hsp	Hsc_GFP_vs_Hsc_vs_Hsp_GFP_vs_Hsp	no hit	Common interactor	0
TIF3	P34167	Eukaryotic translation initiation factor 4B OS=Saccharomyces cerevisiae (strain ATCC 204508 / S288c) GN=TIF3 PE=1 SV=1	pulldown heat shock	1.52718	Hsc_GFP_vs_Hsc	2.08685	Hsp_GFP_vs_Hsp	Hsc_GFP_vs_Hsc_vs_Hsp_GFP_vs_Hsp	no hit	Common interactor	0
HOM2	P13663	Aspartate-semialdehyde dehydrogenase OS=Saccharomyces cerevisiae (strain ATCC 204508 / S288c) GN=HOM2 PE=1 SV=1	pulldown heat shock	1.04501	Hsc_GFP_vs_Hsc	1.48055	Hsp_GFP_vs_Hsp	Hsc_GFP_vs_Hsc_vs_Hsp_GFP_vs_Hsp	no hit	Common interactor	0
TDH3	P00359	Glyceraldehyde-3-phosphate dehydrogenase 3 OS=Saccharomyces cerevisiae (strain ATCC 204508 / S288c) GN=TDH3 PE=1 SV=3	pulldown heat shock	1.89319	Hsc_GFP_vs_Hsc	1.91928	Hsp_GFP_vs_Hsp	Hsc_GFP_vs_Hsc_vs_Hsp_GFP_vs_Hsp	no hit	Common interactor	0
FAS1	P07149	Fatty acid synthase subunit beta OS=Saccharomyces cerevisiae (strain ATCC 204508 / S288c) GN=FAS1 PE=1 SV=2	pulldown heat shock	1.25288	Hsc_GFP_vs_Hsc	1.68567	Hsp_GFP_vs_Hsp	Hsc_GFP_vs_Hsc_vs_Hsp_GFP_vs_Hsp	no hit	Common interactor	0
FAS2	P19097	Fatty acid synthase subunit alpha OS=Saccharomyces cerevisiae (strain ATCC 204508 / S288c) GN=FAS2 PE=1 SV=2	pulldown heat shock	1.14836	Hsc_GFP_vs_Hsc	1.46025	Hsp_GFP_vs_Hsp	Hsc_GFP_vs_Hsc_vs_Hsp_GFP_vs_Hsp	no hit	Common interactor	0
PGK1	P00560	Phosphoglycerate kinase OS=Saccharomyces cerevisiae (strain ATCC 204508 / S288c) GN=PGK1 PE=1 SV=2	pulldown heat shock	1.29501	Hsc_GFP_vs_Hsc	1.61685	Hsp_GFP_vs_Hsp	Hsc_GFP_vs_Hsc_vs_Hsp_GFP_vs_Hsp	no hit	Common interactor	0
YPT1	P01123	GTP-binding protein YPT1 OS=Saccharomyces cerevisiae (strain ATCC 204508 / S288c) GN=YPT1 PE=1 SV=2	pulldown heat shock	1.33456	Hsc_GFP_vs_Hsc	0.878874	Hsp_GFP_vs_Hsp	Hsc_GFP_vs_Hsc_vs_Hsp_GFP_vs_Hsp	no hit	Hsc unique interactor	0
HSP42	Q12329	Heat shock protein 42 OS=Saccharomyces cerevisiae (strain ATCC 204508 / S288c) GN=HSP42 PE=1 SV=1	pulldown heat shock	1.37644	Hsc_GFP_vs_Hsc	0.273557	Hsp_GFP_vs_Hsp	Hsc_GFP_vs_Hsc_vs_Hsp_GFP_vs_Hsp	hit	Hsc unique interactor	0
TPS3	P38426	Trehalose synthase complex regulatory subunit TPS3 OS=Saccharomyces cerevisiae (strain ATCC 204508 / S288c) GN=TPS3 PE=1 SV=3	pulldown heat shock	1.20019	Hsc_GFP_vs_Hsc	1.57634	Hsp_GFP_vs_Hsp	Hsc_GFP_vs_Hsc_vs_Hsp_GFP_vs_Hsp	no hit	Common interactor	0
NET1	P47035	Nucleolar protein NET1 OS=Saccharomyces cerevisiae (strain ATCC 204508 / S288c) GN=NET1 PE=1 SV=1	pulldown heat shock	1.82962	Hsc_GFP_vs_Hsc	0.677283	Hsp_GFP_vs_Hsp	Hsc_GFP_vs_Hsc_vs_Hsp_GFP_vs_Hsp	hit	Hsc unique interactor	0
CPA2	P03965	Carbamoyl-phosphate synthase arginine-specific large chain OS=Saccharomyces cerevisiae (strain ATCC 204508 / S288c) GN=CPA2 PE=1 SV=1	pulldown heat shock	1.25264	Hsc_GFP_vs_Hsc	1.6226	Hsp_GFP_vs_Hsp	Hsc_GFP_vs_Hsc_vs_Hsp_GFP_vs_Hsp	no hit	Common interactor	0
ILV6	P25605	Acetolactate synthase small subunit, mitochondrial OS=Saccharomyces cerevisiae (strain ATCC 204508 / S288c) GN=ILV6 PE=1 SV=2	pulldown heat shock	1.46688	Hsc_GFP_vs_Hsc	1.1142	Hsp_GFP_vs_Hsp	Hsc_GFP_vs_Hsc_vs_Hsp_GFP_vs_Hsp	no hit	Common interactor	0
RPN8	Q08723	26S proteasome regulatory subunit RPN8 OS=Saccharomyces cerevisiae (strain ATCC 204508 / S288c) GN=RPN8 PE=1 SV=3	pulldown heat shock	1.40215	Hsc_GFP_vs_Hsc	1.08175	Hsp_GFP_vs_Hsp	Hsc_GFP_vs_Hsc_vs_Hsp_GFP_vs_Hsp	no hit	Common interactor	0
EMP47	P43555	Protein EMP47 OS=Saccharomyces cerevisiae (strain ATCC 204508 / S288c) GN=EMP47 PE=1 SV=1	pulldown heat shock	1.4838	Hsc_GFP_vs_Hsc	-0.147362	Hsp_GFP_vs_Hsp	Hsc_GFP_vs_Hsc_vs_Hsp_GFP_vs_Hsp	hit	Hsc unique interactor	0
SEC23	P15303	Protein transport protein SEC23 OS=Saccharomyces cerevisiae (strain ATCC 204508 / S288c) GN=SEC23 PE=1 SV=1	pulldown heat shock	1.04274	Hsc_GFP_vs_Hsc	1.35601	Hsp_GFP_vs_Hsp	Hsc_GFP_vs_Hsc_vs_Hsp_GFP_vs_Hsp	no hit	Common interactor	0
ACC1	Q00955	Acetyl-CoA carboxylase OS=Saccharomyces cerevisiae (strain ATCC 204508 / S288c) GN=ACC1 PE=1 SV=2	pulldown heat shock	0.99516	Hsc_GFP_vs_Hsc	1.13786	Hsp_GFP_vs_Hsp	Hsc_GFP_vs_Hsc_vs_Hsp_GFP_vs_Hsp	no hit	Hsp unique interactor	0
SRV2	P17555	Adenylyl cyclase-associated protein OS=Saccharomyces cerevisiae (strain ATCC 204508 / S288c) GN=SRV2 PE=1 SV=1	pulldown heat shock	1.32564	Hsc_GFP_vs_Hsc	1.47358	Hsp_GFP_vs_Hsp	Hsc_GFP_vs_Hsc_vs_Hsp_GFP_vs_Hsp	no hit	Common interactor	0
RGI1	P40043	Respiratory growth induced protein 1 OS=Saccharomyces cerevisiae (strain ATCC 204508 / S288c) GN=RGI1 PE=1 SV=1	pulldown heat shock	2.32194	Hsc_GFP_vs_Hsc	0.862585	Hsp_GFP_vs_Hsp	Hsc_GFP_vs_Hsc_vs_Hsp_GFP_vs_Hsp	hit	Hsc unique interactor	0
ARP3	P47117	Actin-related protein 3 OS=Saccharomyces cerevisiae (strain ATCC 204508 / S288c) GN=ARP3 PE=1 SV=1	pulldown heat shock	1.66003	Hsc_GFP_vs_Hsc	1.44101	Hsp_GFP_vs_Hsp	Hsc_GFP_vs_Hsc_vs_Hsp_GFP_vs_Hsp	no hit	Common interactor	0
CDC19	P00549	Pyruvate kinase 1 OS=Saccharomyces cerevisiae (strain ATCC 204508 / S288c) GN=CDC19 PE=1 SV=2	pulldown heat shock	1.20047	Hsc_GFP_vs_Hsc	2.14715	Hsp_GFP_vs_Hsp	Hsc_GFP_vs_Hsc_vs_Hsp_GFP_vs_Hsp	no hit	Common interactor	0
RPN5	Q12250	26S proteasome regulatory subunit RPN5 OS=Saccharomyces cerevisiae (strain ATCC 204508 / S288c) GN=RPN5 PE=1 SV=3	pulldown heat shock	1.228	Hsc_GFP_vs_Hsc	0.807303	Hsp_GFP_vs_Hsp	Hsc_GFP_vs_Hsc_vs_Hsp_GFP_vs_Hsp	no hit	Hsc unique interactor	0
COR1	P07256	Cytochrome b-c1 complex subunit 1, mitochondrial OS=Saccharomyces cerevisiae (strain ATCC 204508 / S288c) GN=COR1 PE=1 SV=1	pulldown heat shock	0.899275	Hsc_GFP_vs_Hsc	1.05795	Hsp_GFP_vs_Hsp	Hsc_GFP_vs_Hsc_vs_Hsp_GFP_vs_Hsp	no hit	Hsp unique interactor	0
SDS22	P36047	Protein phosphatase 1 regulatory subunit SDS22 OS=Saccharomyces cerevisiae (strain ATCC 204508 / S288c) GN=SDS22 PE=1 SV=1	pulldown heat shock	1.0122	Hsc_GFP_vs_Hsc	0.531741	Hsp_GFP_vs_Hsp	Hsc_GFP_vs_Hsc_vs_Hsp_GFP_vs_Hsp	no hit	Hsc unique interactor	0
YHB1	P39676	Flavohemoprotein OS=Saccharomyces cerevisiae (strain ATCC 204508 / S288c) GN=YHB1 PE=1 SV=2	pulldown heat shock	1.85111	Hsc_GFP_vs_Hsc	2.38688	Hsp_GFP_vs_Hsp	Hsc_GFP_vs_Hsc_vs_Hsp_GFP_vs_Hsp	no hit	Common interactor	0
TDA3	P38758	Putative oxidoreductase TDA3 OS=Saccharomyces cerevisiae (strain ATCC 204508 / S288c) GN=TDA3 PE=1 SV=2	pulldown heat shock	1.26183	Hsc_GFP_vs_Hsc	0.494543	Hsp_GFP_vs_Hsp	Hsc_GFP_vs_Hsc_vs_Hsp_GFP_vs_Hsp	no hit	Hsc unique interactor	0
RPL1A|RPL1B	P0CX43|P0CX44	60S ribosomal protein L1-A OS=Saccharomyces cerevisiae (strain ATCC 204508 / S288c) GN=RPL1A PE=1 SV=1|60S ribosomal protein L1-B OS=Saccharomyces cerevisiae (strain ATCC 204508 / S288c) GN=RPL1B PE=1 SV=1	pulldown heat shock	1.07699	Hsc_GFP_vs_Hsc	1.5743	Hsp_GFP_vs_Hsp	Hsc_GFP_vs_Hsc_vs_Hsp_GFP_vs_Hsp	no hit	Common interactor	1
RET2	P43621	Coatomer subunit delta OS=Saccharomyces cerevisiae (strain ATCC 204508 / S288c) GN=RET2 PE=1 SV=3	pulldown heat shock	0.998336	Hsc_GFP_vs_Hsc	1.41518	Hsp_GFP_vs_Hsp	Hsc_GFP_vs_Hsc_vs_Hsp_GFP_vs_Hsp	no hit	Hsp unique interactor	0
RFA2	P26754	Replication factor A protein 2 OS=Saccharomyces cerevisiae (strain ATCC 204508 / S288c) GN=RFA2 PE=1 SV=1	pulldown heat shock	1.40933	Hsc_GFP_vs_Hsc	1.32767	Hsp_GFP_vs_Hsp	Hsc_GFP_vs_Hsc_vs_Hsp_GFP_vs_Hsp	no hit	Common interactor	0
SSB1	P11484	Heat shock protein SSB1 OS=Saccharomyces cerevisiae (strain ATCC 204508 / S288c) GN=SSB1 PE=1 SV=3	pulldown heat shock	1.19605	Hsc_GFP_vs_Hsc	1.68426	Hsp_GFP_vs_Hsp	Hsc_GFP_vs_Hsc_vs_Hsp_GFP_vs_Hsp	no hit	Common interactor	0
SKP1	P52286	Suppressor of kinetochore protein 1 OS=Saccharomyces cerevisiae (strain ATCC 204508 / S288c) GN=SKP1 PE=1 SV=2	pulldown heat shock	1.14963	Hsc_GFP_vs_Hsc	0.652772	Hsp_GFP_vs_Hsp	Hsc_GFP_vs_Hsc_vs_Hsp_GFP_vs_Hsp	no hit	Hsc unique interactor	0
BDH1	P39714	(R,R)-butanediol dehydrogenase OS=Saccharomyces cerevisiae (strain ATCC 204508 / S288c) GN=BDH1 PE=1 SV=2	pulldown heat shock	0.992222	Hsc_GFP_vs_Hsc	1.20286	Hsp_GFP_vs_Hsp	Hsc_GFP_vs_Hsc_vs_Hsp_GFP_vs_Hsp	no hit	Hsp unique interactor	0
MIS1	P09440	C-1-tetrahydrofolate synthase, mitochondrial OS=Saccharomyces cerevisiae (strain ATCC 204508 / S288c) GN=MIS1 PE=1 SV=1	pulldown heat shock	1.22893	Hsc_GFP_vs_Hsc	1.53317	Hsp_GFP_vs_Hsp	Hsc_GFP_vs_Hsc_vs_Hsp_GFP_vs_Hsp	no hit	Common interactor	0
RPS18A|RPS18B	P0CX55|P0CX56	40S ribosomal protein S18-A OS=Saccharomyces cerevisiae (strain ATCC 204508 / S288c) GN=RPS18A PE=1 SV=1|40S ribosomal protein S18-B OS=Saccharomyces cerevisiae (strain ATCC 204508 / S288c) GN=RPS18B PE=1 SV=1	pulldown heat shock	0.956373	Hsc_GFP_vs_Hsc	1.36083	Hsp_GFP_vs_Hsp	Hsc_GFP_vs_Hsc_vs_Hsp_GFP_vs_Hsp	no hit	Hsp unique interactor	1
GCD11	P32481	Eukaryotic translation initiation factor 2 subunit gamma OS=Saccharomyces cerevisiae (strain ATCC 204508 / S288c) GN=GCD11 PE=1 SV=1	pulldown heat shock	0.77219	Hsc_GFP_vs_Hsc	1.14092	Hsp_GFP_vs_Hsp	Hsc_GFP_vs_Hsc_vs_Hsp_GFP_vs_Hsp	no hit	Hsp unique interactor	0
SAM1	P10659	S-adenosylmethionine synthase 1 OS=Saccharomyces cerevisiae (strain ATCC 204508 / S288c) GN=SAM1 PE=1 SV=2	pulldown heat shock	0.965429	Hsc_GFP_vs_Hsc	1.99659	Hsp_GFP_vs_Hsp	Hsc_GFP_vs_Hsc_vs_Hsp_GFP_vs_Hsp	hit	Hsp unique interactor	0
RPN2	NA	NA	pulldown heat shock	0.890257	Hsc_GFP_vs_Hsc	0.800707	Hsp_GFP_vs_Hsp	Hsc_GFP_vs_Hsc_vs_Hsp_GFP_vs_Hsp	no hit	No interactor	1
NMA2	P53204	Nicotinamide/nicotinic acid mononucleotide adenylyltransferase 2 OS=Saccharomyces cerevisiae (strain ATCC 204508 / S288c) GN=NMA2 PE=1 SV=1	pulldown heat shock	1.14918	Hsc_GFP_vs_Hsc	0.49521	Hsp_GFP_vs_Hsp	Hsc_GFP_vs_Hsc_vs_Hsp_GFP_vs_Hsp	no hit	Hsc unique interactor	0
RPT5	NA	NA	pulldown heat shock	0.733744	Hsc_GFP_vs_Hsc	0.788947	Hsp_GFP_vs_Hsp	Hsc_GFP_vs_Hsc_vs_Hsp_GFP_vs_Hsp	no hit	No interactor	0
ADE13	Q05911	Adenylosuccinate lyase OS=Saccharomyces cerevisiae (strain ATCC 204508 / S288c) GN=ADE13 PE=1 SV=1	pulldown heat shock	1.37011	Hsc_GFP_vs_Hsc	1.55377	Hsp_GFP_vs_Hsp	Hsc_GFP_vs_Hsc_vs_Hsp_GFP_vs_Hsp	no hit	Common interactor	0
YCK2	NA	NA	pulldown heat shock	0.927415	Hsc_GFP_vs_Hsc	0.0446475	Hsp_GFP_vs_Hsp	Hsc_GFP_vs_Hsc_vs_Hsp_GFP_vs_Hsp	no hit	No interactor	0
NTH1	P32356	Neutral trehalase OS=Saccharomyces cerevisiae (strain ATCC 204508 / S288c) GN=NTH1 PE=1 SV=3	pulldown heat shock	0.993648	Hsc_GFP_vs_Hsc	1.30059	Hsp_GFP_vs_Hsp	Hsc_GFP_vs_Hsc_vs_Hsp_GFP_vs_Hsp	no hit	Hsp unique interactor	0
VAS1	P07806|P07806-2	Isoform Cytoplasmic of Valine--tRNA ligase, mitochondrial OS=Saccharomyces cerevisiae (strain ATCC 204508 / S288c) GN=VAS1|Valine--tRNA ligase, mitochondrial OS=Saccharomyces cerevisiae (strain ATCC 204508 / S288c) GN=VAS1 PE=1 SV=2	pulldown heat shock	1.37185	Hsc_GFP_vs_Hsc	1.50219	Hsp_GFP_vs_Hsp	Hsc_GFP_vs_Hsc_vs_Hsp_GFP_vs_Hsp	no hit	Common interactor	0
GCD7	NA	NA	pulldown heat shock	0.860139	Hsc_GFP_vs_Hsc	0.0342954	Hsp_GFP_vs_Hsp	Hsc_GFP_vs_Hsc_vs_Hsp_GFP_vs_Hsp	no hit	No interactor	0
PCD1	NA	NA	pulldown heat shock	0.83254	Hsc_GFP_vs_Hsc	0.328443	Hsp_GFP_vs_Hsp	Hsc_GFP_vs_Hsc_vs_Hsp_GFP_vs_Hsp	no hit	No interactor	0
EFB1	P32471	Elongation factor 1-beta OS=Saccharomyces cerevisiae (strain ATCC 204508 / S288c) GN=EFB1 PE=1 SV=4	pulldown heat shock	1.86011	Hsc_GFP_vs_Hsc	2.0462	Hsp_GFP_vs_Hsp	Hsc_GFP_vs_Hsc_vs_Hsp_GFP_vs_Hsp	no hit	Common interactor	0
SPT6	P23615	Transcription elongation factor SPT6 OS=Saccharomyces cerevisiae (strain ATCC 204508 / S288c) GN=SPT6 PE=1 SV=1	pulldown heat shock	0.808055	Hsc_GFP_vs_Hsc	1.12425	Hsp_GFP_vs_Hsp	Hsc_GFP_vs_Hsc_vs_Hsp_GFP_vs_Hsp	no hit	Hsp unique interactor	0
YMR196W	NA	NA	pulldown heat shock	0.967948	Hsc_GFP_vs_Hsc	0.768193	Hsp_GFP_vs_Hsp	Hsc_GFP_vs_Hsc_vs_Hsp_GFP_vs_Hsp	no hit	No interactor	0
ADO1	P47143	Adenosine kinase OS=Saccharomyces cerevisiae (strain ATCC 204508 / S288c) GN=ADO1 PE=1 SV=1	pulldown heat shock	1.19376	Hsc_GFP_vs_Hsc	1.58819	Hsp_GFP_vs_Hsp	Hsc_GFP_vs_Hsc_vs_Hsp_GFP_vs_Hsp	no hit	Common interactor	0
SHM1	NA	NA	pulldown heat shock	0.632197	Hsc_GFP_vs_Hsc	0.909355	Hsp_GFP_vs_Hsp	Hsc_GFP_vs_Hsc_vs_Hsp_GFP_vs_Hsp	no hit	No interactor	0
SSP120	P39931	Protein SSP120 OS=Saccharomyces cerevisiae (strain ATCC 204508 / S288c) GN=SSP120 PE=1 SV=1	pulldown heat shock	1.27655	Hsc_GFP_vs_Hsc	0.301957	Hsp_GFP_vs_Hsp	Hsc_GFP_vs_Hsc_vs_Hsp_GFP_vs_Hsp	no hit	Hsc unique interactor	0
URA8	P38627	CTP synthase 2 OS=Saccharomyces cerevisiae (strain ATCC 204508 / S288c) GN=URA8 PE=1 SV=4	pulldown heat shock	1.34439	Hsc_GFP_vs_Hsc	1.10058	Hsp_GFP_vs_Hsp	Hsc_GFP_vs_Hsc_vs_Hsp_GFP_vs_Hsp	no hit	Common interactor	0
ILS1	P09436	Isoleucine--tRNA ligase, cytoplasmic OS=Saccharomyces cerevisiae (strain ATCC 204508 / S288c) GN=ILS1 PE=1 SV=1	pulldown heat shock	0.792734	Hsc_GFP_vs_Hsc	1.15034	Hsp_GFP_vs_Hsp	Hsc_GFP_vs_Hsc_vs_Hsp_GFP_vs_Hsp	no hit	Hsp unique interactor	0
SOL4	P53315	6-phosphogluconolactonase 4 OS=Saccharomyces cerevisiae (strain ATCC 204508 / S288c) GN=SOL4 PE=1 SV=1	pulldown heat shock	1.23362	Hsc_GFP_vs_Hsc	0.160484	Hsp_GFP_vs_Hsp	Hsc_GFP_vs_Hsc_vs_Hsp_GFP_vs_Hsp	hit	Hsc unique interactor	0
UGA1	P17649	4-aminobutyrate aminotransferase OS=Saccharomyces cerevisiae (strain ATCC 204508 / S288c) GN=UGA1 PE=1 SV=2	pulldown heat shock	1.39726	Hsc_GFP_vs_Hsc	0.565868	Hsp_GFP_vs_Hsp	Hsc_GFP_vs_Hsc_vs_Hsp_GFP_vs_Hsp	no hit	Hsc unique interactor	0
VMA8	P32610	V-type proton ATPase subunit D OS=Saccharomyces cerevisiae (strain ATCC 204508 / S288c) GN=VMA8 PE=1 SV=1	pulldown heat shock	2.24035	Hsc_GFP_vs_Hsc	3.2337	Hsp_GFP_vs_Hsp	Hsc_GFP_vs_Hsc_vs_Hsp_GFP_vs_Hsp	no hit	Common interactor	0
NMA1	NA	NA	pulldown heat shock	0.969278	Hsc_GFP_vs_Hsc	0.136251	Hsp_GFP_vs_Hsp	Hsc_GFP_vs_Hsc_vs_Hsp_GFP_vs_Hsp	no hit	No interactor	0
RPT4	NA	NA	pulldown heat shock	0.809262	Hsc_GFP_vs_Hsc	0.704373	Hsp_GFP_vs_Hsp	Hsc_GFP_vs_Hsc_vs_Hsp_GFP_vs_Hsp	no hit	No interactor	0
CKB2	NA	NA	pulldown heat shock	0.804619	Hsc_GFP_vs_Hsc	0.280009	Hsp_GFP_vs_Hsp	Hsc_GFP_vs_Hsc_vs_Hsp_GFP_vs_Hsp	no hit	No interactor	0
SUI3	P09064	Eukaryotic translation initiation factor 2 subunit beta OS=Saccharomyces cerevisiae (strain ATCC 204508 / S288c) GN=SUI3 PE=1 SV=2	pulldown heat shock	0.998602	Hsc_GFP_vs_Hsc	1.4326	Hsp_GFP_vs_Hsp	Hsc_GFP_vs_Hsc_vs_Hsp_GFP_vs_Hsp	no hit	Hsp unique interactor	0
NSR1	P27476	Nuclear localization sequence-binding protein OS=Saccharomyces cerevisiae (strain ATCC 204508 / S288c) GN=NSR1 PE=1 SV=1	pulldown heat shock	1.29428	Hsc_GFP_vs_Hsc	0.256911	Hsp_GFP_vs_Hsp	Hsc_GFP_vs_Hsc_vs_Hsp_GFP_vs_Hsp	hit	Hsc unique interactor	0
PDI1	NA	NA	pulldown heat shock	0.972697	Hsc_GFP_vs_Hsc	0.495439	Hsp_GFP_vs_Hsp	Hsc_GFP_vs_Hsc_vs_Hsp_GFP_vs_Hsp	no hit	No interactor	0
CAB3	NA	NA	pulldown heat shock	0.698126	Hsc_GFP_vs_Hsc	-0.203162	Hsp_GFP_vs_Hsp	Hsc_GFP_vs_Hsc_vs_Hsp_GFP_vs_Hsp	no hit	No interactor	0
PRT1	P06103	Eukaryotic translation initiation factor 3 subunit B OS=Saccharomyces cerevisiae (strain ATCC 204508 / S288c) GN=PRT1 PE=1 SV=1	pulldown heat shock	0.952353	Hsc_GFP_vs_Hsc	1.20392	Hsp_GFP_vs_Hsp	Hsc_GFP_vs_Hsc_vs_Hsp_GFP_vs_Hsp	no hit	Hsp unique interactor	0
VPS75	NA	NA	pulldown heat shock	0.998507	Hsc_GFP_vs_Hsc	0.37405	Hsp_GFP_vs_Hsp	Hsc_GFP_vs_Hsc_vs_Hsp_GFP_vs_Hsp	no hit	No interactor	0
TIF34	P40217	Eukaryotic translation initiation factor 3 subunit I OS=Saccharomyces cerevisiae (strain ATCC 204508 / S288c) GN=TIF34 PE=1 SV=1	pulldown heat shock	1.00739	Hsc_GFP_vs_Hsc	1.18335	Hsp_GFP_vs_Hsp	Hsc_GFP_vs_Hsc_vs_Hsp_GFP_vs_Hsp	no hit	Common interactor	0
EDE1	NA	NA	pulldown heat shock	-1.02297	Hsc_GFP_vs_Hsc	-0.440699	Hsp_GFP_vs_Hsp	Hsc_GFP_vs_Hsc_vs_Hsp_GFP_vs_Hsp	no hit	No interactor	0
SEG2	P34250	Eisosome protein SEG2 OS=Saccharomyces cerevisiae (strain ATCC 204508 / S288c) GN=SEG2 PE=1 SV=1	pulldown heat shock	1.41556	Hsc_GFP_vs_Hsc	-0.247372	Hsp_GFP_vs_Hsp	Hsc_GFP_vs_Hsc_vs_Hsp_GFP_vs_Hsp	hit	Hsc unique interactor	0
ROY1	NA	NA	pulldown heat shock	0.788034	Hsc_GFP_vs_Hsc	0.368264	Hsp_GFP_vs_Hsp	Hsc_GFP_vs_Hsc_vs_Hsp_GFP_vs_Hsp	no hit	No interactor	0
CKA2	NA	NA	pulldown heat shock	0.608408	Hsc_GFP_vs_Hsc	0.435072	Hsp_GFP_vs_Hsp	Hsc_GFP_vs_Hsc_vs_Hsp_GFP_vs_Hsp	no hit	No interactor	0
LSP1	NA	NA	pulldown heat shock	0.839244	Hsc_GFP_vs_Hsc	0.776264	Hsp_GFP_vs_Hsp	Hsc_GFP_vs_Hsc_vs_Hsp_GFP_vs_Hsp	no hit	No interactor	0
GDH2	P33327	NAD-specific glutamate dehydrogenase OS=Saccharomyces cerevisiae (strain ATCC 204508 / S288c) GN=GDH2 PE=1 SV=1	pulldown heat shock	1.24532	Hsc_GFP_vs_Hsc	-0.0134246	Hsp_GFP_vs_Hsp	Hsc_GFP_vs_Hsc_vs_Hsp_GFP_vs_Hsp	hit	Hsc unique interactor	0
SEC7	NA	NA	pulldown heat shock	0.853453	Hsc_GFP_vs_Hsc	0.185195	Hsp_GFP_vs_Hsp	Hsc_GFP_vs_Hsc_vs_Hsp_GFP_vs_Hsp	no hit	No interactor	0
BUD14	NA	NA	pulldown heat shock	-0.996072	Hsc_GFP_vs_Hsc	-0.495273	Hsp_GFP_vs_Hsp	Hsc_GFP_vs_Hsc_vs_Hsp_GFP_vs_Hsp	no hit	No interactor	0
BBC1	NA	NA	pulldown heat shock	-0.999716	Hsc_GFP_vs_Hsc	0.180122	Hsp_GFP_vs_Hsp	Hsc_GFP_vs_Hsc_vs_Hsp_GFP_vs_Hsp	hit	No interactor	0
RCK2	NA	NA	pulldown heat shock	0.883699	Hsc_GFP_vs_Hsc	0.00843955	Hsp_GFP_vs_Hsp	Hsc_GFP_vs_Hsc_vs_Hsp_GFP_vs_Hsp	no hit	No interactor	0
IDI1	NA	NA	pulldown heat shock	0.979207	Hsc_GFP_vs_Hsc	0.946773	Hsp_GFP_vs_Hsp	Hsc_GFP_vs_Hsc_vs_Hsp_GFP_vs_Hsp	no hit	No interactor	0
YPL260W	Q08977	UPF0662 protein YPL260W OS=Saccharomyces cerevisiae (strain ATCC 204508 / S288c) GN=YPL260W PE=1 SV=1	pulldown heat shock	1.05325	Hsc_GFP_vs_Hsc	0.721534	Hsp_GFP_vs_Hsp	Hsc_GFP_vs_Hsc_vs_Hsp_GFP_vs_Hsp	no hit	Hsc unique interactor	0
GCD6	NA	NA	pulldown heat shock	0.537422	Hsc_GFP_vs_Hsc	0.179228	Hsp_GFP_vs_Hsp	Hsc_GFP_vs_Hsc_vs_Hsp_GFP_vs_Hsp	no hit	No interactor	0
ELP3	NA	NA	pulldown heat shock	0.792112	Hsc_GFP_vs_Hsc	0.682456	Hsp_GFP_vs_Hsp	Hsc_GFP_vs_Hsc_vs_Hsp_GFP_vs_Hsp	no hit	No interactor	0
NPL3	NA	NA	pulldown heat shock	0.996834	Hsc_GFP_vs_Hsc	0.555242	Hsp_GFP_vs_Hsp	Hsc_GFP_vs_Hsc_vs_Hsp_GFP_vs_Hsp	no hit	No interactor	0
YOL087C	NA	NA	pulldown heat shock	0.757947	Hsc_GFP_vs_Hsc	0.334465	Hsp_GFP_vs_Hsp	Hsc_GFP_vs_Hsc_vs_Hsp_GFP_vs_Hsp	no hit	No interactor	0
SEC53	P07283	Phosphomannomutase OS=Saccharomyces cerevisiae (strain ATCC 204508 / S288c) GN=SEC53 PE=1 SV=1	pulldown heat shock	1.46492	Hsc_GFP_vs_Hsc	1.09909	Hsp_GFP_vs_Hsp	Hsc_GFP_vs_Hsc_vs_Hsp_GFP_vs_Hsp	no hit	Common interactor	0
GFA1	NA	NA	pulldown heat shock	0.66406	Hsc_GFP_vs_Hsc	0.708782	Hsp_GFP_vs_Hsp	Hsc_GFP_vs_Hsc_vs_Hsp_GFP_vs_Hsp	no hit	No interactor	0
RPT3	NA	NA	pulldown heat shock	0.806301	Hsc_GFP_vs_Hsc	0.753269	Hsp_GFP_vs_Hsp	Hsc_GFP_vs_Hsc_vs_Hsp_GFP_vs_Hsp	no hit	No interactor	0
AMD1	NA	NA	pulldown heat shock	0.689712	Hsc_GFP_vs_Hsc	0.102236	Hsp_GFP_vs_Hsp	Hsc_GFP_vs_Hsc_vs_Hsp_GFP_vs_Hsp	no hit	No interactor	0
PHO85	NA	NA	pulldown heat shock	0.65096	Hsc_GFP_vs_Hsc	0.596084	Hsp_GFP_vs_Hsp	Hsc_GFP_vs_Hsc_vs_Hsp_GFP_vs_Hsp	no hit	No interactor	0
CMP2	P14747	Serine/threonine-protein phosphatase 2B catalytic subunit A2 OS=Saccharomyces cerevisiae (strain ATCC 204508 / S288c) GN=CMP2 PE=1 SV=2	pulldown heat shock	-1.17839	Hsc_GFP_vs_Hsc	1.47007	Hsp_GFP_vs_Hsp	Hsc_GFP_vs_Hsc_vs_Hsp_GFP_vs_Hsp	hit	Hsp unique interactor	0
GCD2	NA	NA	pulldown heat shock	0.866186	Hsc_GFP_vs_Hsc	0.0771083	Hsp_GFP_vs_Hsp	Hsc_GFP_vs_Hsc_vs_Hsp_GFP_vs_Hsp	no hit	No interactor	0
RPG1	P38249	Eukaryotic translation initiation factor 3 subunit A OS=Saccharomyces cerevisiae (strain ATCC 204508 / S288c) GN=RPG1 PE=1 SV=1	pulldown heat shock	1.01548	Hsc_GFP_vs_Hsc	1.0638	Hsp_GFP_vs_Hsp	Hsc_GFP_vs_Hsc_vs_Hsp_GFP_vs_Hsp	no hit	Common interactor	0
SAP155	NA	NA	pulldown heat shock	0.719625	Hsc_GFP_vs_Hsc	0.151723	Hsp_GFP_vs_Hsp	Hsc_GFP_vs_Hsc_vs_Hsp_GFP_vs_Hsp	no hit	No interactor	0
RQC2	Q12532	Ribosome quality control complex subunit 2 OS=Saccharomyces cerevisiae (strain ATCC 204508 / S288c) GN=RQC2 PE=1 SV=1	pulldown heat shock	1.08498	Hsc_GFP_vs_Hsc	1.07791	Hsp_GFP_vs_Hsp	Hsc_GFP_vs_Hsc_vs_Hsp_GFP_vs_Hsp	no hit	Common interactor	0
ASN2	NA	NA	pulldown heat shock	0.751832	Hsc_GFP_vs_Hsc	0.662085	Hsp_GFP_vs_Hsp	Hsc_GFP_vs_Hsc_vs_Hsp_GFP_vs_Hsp	no hit	No interactor	0
HRK1	NA	NA	pulldown heat shock	0.731431	Hsc_GFP_vs_Hsc	0.200546	Hsp_GFP_vs_Hsp	Hsc_GFP_vs_Hsc_vs_Hsp_GFP_vs_Hsp	no hit	No interactor	0
GAD1	NA	NA	pulldown heat shock	0.681972	Hsc_GFP_vs_Hsc	0.662207	Hsp_GFP_vs_Hsp	Hsc_GFP_vs_Hsc_vs_Hsp_GFP_vs_Hsp	no hit	No interactor	0
CDC53	NA	NA	pulldown heat shock	0.712284	Hsc_GFP_vs_Hsc	0.58493	Hsp_GFP_vs_Hsp	Hsc_GFP_vs_Hsc_vs_Hsp_GFP_vs_Hsp	no hit	No interactor	0
SAP190	NA	NA	pulldown heat shock	-1.28649	Hsc_GFP_vs_Hsc	-0.338142	Hsp_GFP_vs_Hsp	Hsc_GFP_vs_Hsc_vs_Hsp_GFP_vs_Hsp	no hit	No interactor	0
IDP1	NA	NA	pulldown heat shock	0.495269	Hsc_GFP_vs_Hsc	0.401071	Hsp_GFP_vs_Hsp	Hsc_GFP_vs_Hsc_vs_Hsp_GFP_vs_Hsp	no hit	No interactor	0
TOM1	NA	NA	pulldown heat shock	-0.514742	Hsc_GFP_vs_Hsc	-0.349667	Hsp_GFP_vs_Hsp	Hsc_GFP_vs_Hsc_vs_Hsp_GFP_vs_Hsp	no hit	No interactor	0
PRS3	NA	NA	pulldown heat shock	0.635929	Hsc_GFP_vs_Hsc	0.444789	Hsp_GFP_vs_Hsp	Hsc_GFP_vs_Hsc_vs_Hsp_GFP_vs_Hsp	no hit	No interactor	0
SNF4	NA	NA	pulldown heat shock	0.761238	Hsc_GFP_vs_Hsc	0.696146	Hsp_GFP_vs_Hsp	Hsc_GFP_vs_Hsc_vs_Hsp_GFP_vs_Hsp	no hit	No interactor	0
ELF1	NA	NA	pulldown heat shock	0.561147	Hsc_GFP_vs_Hsc	0.377677	Hsp_GFP_vs_Hsp	Hsc_GFP_vs_Hsc_vs_Hsp_GFP_vs_Hsp	no hit	No interactor	0
HBT1	NA	NA	pulldown heat shock	-0.583808	Hsc_GFP_vs_Hsc	-1.35292	Hsp_GFP_vs_Hsp	Hsc_GFP_vs_Hsc_vs_Hsp_GFP_vs_Hsp	no hit	No interactor	0
SDS24	P38314	Protein SDS24 OS=Saccharomyces cerevisiae (strain ATCC 204508 / S288c) GN=SDS24 PE=1 SV=1	pulldown heat shock	0.997513	Hsc_GFP_vs_Hsc	1.36092	Hsp_GFP_vs_Hsp	Hsc_GFP_vs_Hsc_vs_Hsp_GFP_vs_Hsp	no hit	Hsp unique interactor	0
GLN1	P32288	Glutamine synthetase OS=Saccharomyces cerevisiae (strain ATCC 204508 / S288c) GN=GLN1 PE=1 SV=4	pulldown heat shock	0.447089	Hsc_GFP_vs_Hsc	1.134	Hsp_GFP_vs_Hsp	Hsc_GFP_vs_Hsc_vs_Hsp_GFP_vs_Hsp	no hit	Hsp unique interactor	0
CKB1	NA	NA	pulldown heat shock	0.540636	Hsc_GFP_vs_Hsc	0.158467	Hsp_GFP_vs_Hsp	Hsc_GFP_vs_Hsc_vs_Hsp_GFP_vs_Hsp	no hit	No interactor	0
RPC40	NA	NA	pulldown heat shock	0.631359	Hsc_GFP_vs_Hsc	0.0157283	Hsp_GFP_vs_Hsp	Hsc_GFP_vs_Hsc_vs_Hsp_GFP_vs_Hsp	no hit	No interactor	0
ADE16	NA	NA	pulldown heat shock	0.615819	Hsc_GFP_vs_Hsc	0.469392	Hsp_GFP_vs_Hsp	Hsc_GFP_vs_Hsc_vs_Hsp_GFP_vs_Hsp	no hit	No interactor	0
ADH1	P00330	Alcohol dehydrogenase 1 OS=Saccharomyces cerevisiae (strain ATCC 204508 / S288c) GN=ADH1 PE=1 SV=5	pulldown heat shock	0.629272	Hsc_GFP_vs_Hsc	1.46942	Hsp_GFP_vs_Hsp	Hsc_GFP_vs_Hsc_vs_Hsp_GFP_vs_Hsp	no hit	Hsp unique interactor	0
APL6	NA	NA	pulldown heat shock	0.664876	Hsc_GFP_vs_Hsc	0.827022	Hsp_GFP_vs_Hsp	Hsc_GFP_vs_Hsc_vs_Hsp_GFP_vs_Hsp	no hit	No interactor	0
PRS5	NA	NA	pulldown heat shock	0.649063	Hsc_GFP_vs_Hsc	0.561071	Hsp_GFP_vs_Hsp	Hsc_GFP_vs_Hsc_vs_Hsp_GFP_vs_Hsp	no hit	No interactor	0
URE2	NA	NA	pulldown heat shock	0.764028	Hsc_GFP_vs_Hsc	0.647385	Hsp_GFP_vs_Hsp	Hsc_GFP_vs_Hsc_vs_Hsp_GFP_vs_Hsp	no hit	No interactor	0
KEL1	NA	NA	pulldown heat shock	0.644147	Hsc_GFP_vs_Hsc	-0.150563	Hsp_GFP_vs_Hsp	Hsc_GFP_vs_Hsc_vs_Hsp_GFP_vs_Hsp	no hit	No interactor	0
ASP1	NA	NA	pulldown heat shock	0.932311	Hsc_GFP_vs_Hsc	0.807504	Hsp_GFP_vs_Hsp	Hsc_GFP_vs_Hsc_vs_Hsp_GFP_vs_Hsp	no hit	No interactor	0
GLC7	NA	NA	pulldown heat shock	0.43025	Hsc_GFP_vs_Hsc	0.0548111	Hsp_GFP_vs_Hsp	Hsc_GFP_vs_Hsc_vs_Hsp_GFP_vs_Hsp	no hit	No interactor	0
CKA1	NA	NA	pulldown heat shock	0.453299	Hsc_GFP_vs_Hsc	0.214248	Hsp_GFP_vs_Hsp	Hsc_GFP_vs_Hsc_vs_Hsp_GFP_vs_Hsp	no hit	No interactor	0
KAR2	NA	NA	pulldown heat shock	0.409591	Hsc_GFP_vs_Hsc	-0.100281	Hsp_GFP_vs_Hsp	Hsc_GFP_vs_Hsc_vs_Hsp_GFP_vs_Hsp	no hit	No interactor	0
GSY1	NA	NA	pulldown heat shock	0.538025	Hsc_GFP_vs_Hsc	-0.0702281	Hsp_GFP_vs_Hsp	Hsc_GFP_vs_Hsc_vs_Hsp_GFP_vs_Hsp	no hit	No interactor	0
STE23	NA	NA	pulldown heat shock	0.352042	Hsc_GFP_vs_Hsc	0.204249	Hsp_GFP_vs_Hsp	Hsc_GFP_vs_Hsc_vs_Hsp_GFP_vs_Hsp	no hit	No interactor	0
VID27	NA	NA	pulldown heat shock	0.486894	Hsc_GFP_vs_Hsc	0.61931	Hsp_GFP_vs_Hsp	Hsc_GFP_vs_Hsc_vs_Hsp_GFP_vs_Hsp	no hit	No interactor	0
LSB5	NA	NA	pulldown heat shock	0.395078	Hsc_GFP_vs_Hsc	0.481975	Hsp_GFP_vs_Hsp	Hsc_GFP_vs_Hsc_vs_Hsp_GFP_vs_Hsp	no hit	No interactor	0
TIF11	NA	NA	pulldown heat shock	0.427559	Hsc_GFP_vs_Hsc	0.839824	Hsp_GFP_vs_Hsp	Hsc_GFP_vs_Hsc_vs_Hsp_GFP_vs_Hsp	no hit	No interactor	0
BMH2	NA	NA	pulldown heat shock	0.379656	Hsc_GFP_vs_Hsc	0.450136	Hsp_GFP_vs_Hsp	Hsc_GFP_vs_Hsc_vs_Hsp_GFP_vs_Hsp	no hit	No interactor	0
CCS1	NA	NA	pulldown heat shock	0.73525	Hsc_GFP_vs_Hsc	0.927955	Hsp_GFP_vs_Hsp	Hsc_GFP_vs_Hsc_vs_Hsp_GFP_vs_Hsp	no hit	No interactor	1
RPA43	NA	NA	pulldown heat shock	0.978961	Hsc_GFP_vs_Hsc	0.367988	Hsp_GFP_vs_Hsp	Hsc_GFP_vs_Hsc_vs_Hsp_GFP_vs_Hsp	no hit	No interactor	0
SCL1	NA	NA	pulldown heat shock	0.513158	Hsc_GFP_vs_Hsc	0.38172	Hsp_GFP_vs_Hsp	Hsc_GFP_vs_Hsc_vs_Hsp_GFP_vs_Hsp	no hit	No interactor	0
YMR102C	NA	NA	pulldown heat shock	0.532676	Hsc_GFP_vs_Hsc	0.255875	Hsp_GFP_vs_Hsp	Hsc_GFP_vs_Hsc_vs_Hsp_GFP_vs_Hsp	no hit	No interactor	0
ADE17	NA	NA	pulldown heat shock	0.54495	Hsc_GFP_vs_Hsc	0.93345	Hsp_GFP_vs_Hsp	Hsc_GFP_vs_Hsc_vs_Hsp_GFP_vs_Hsp	no hit	No interactor	0
PPN1	NA	NA	pulldown heat shock	-0.859891	Hsc_GFP_vs_Hsc	-0.372157	Hsp_GFP_vs_Hsp	Hsc_GFP_vs_Hsc_vs_Hsp_GFP_vs_Hsp	no hit	No interactor	0
NHA1	NA	NA	pulldown heat shock	0.479264	Hsc_GFP_vs_Hsc	0.521252	Hsp_GFP_vs_Hsp	Hsc_GFP_vs_Hsc_vs_Hsp_GFP_vs_Hsp	no hit	No interactor	0
KRS1	NA	NA	pulldown heat shock	0.420262	Hsc_GFP_vs_Hsc	0.960536	Hsp_GFP_vs_Hsp	Hsc_GFP_vs_Hsc_vs_Hsp_GFP_vs_Hsp	no hit	No interactor	0
PRS1	NA	NA	pulldown heat shock	0.421855	Hsc_GFP_vs_Hsc	0.42434	Hsp_GFP_vs_Hsp	Hsc_GFP_vs_Hsc_vs_Hsp_GFP_vs_Hsp	no hit	No interactor	0
ARO1	NA	NA	pulldown heat shock	-0.507986	Hsc_GFP_vs_Hsc	-0.907844	Hsp_GFP_vs_Hsp	Hsc_GFP_vs_Hsc_vs_Hsp_GFP_vs_Hsp	no hit	No interactor	0
MRP8	NA	NA	pulldown heat shock	0.725266	Hsc_GFP_vs_Hsc	0.709955	Hsp_GFP_vs_Hsp	Hsc_GFP_vs_Hsc_vs_Hsp_GFP_vs_Hsp	no hit	No interactor	0
RPS5	NA	NA	pulldown heat shock	0.58238	Hsc_GFP_vs_Hsc	0.942891	Hsp_GFP_vs_Hsp	Hsc_GFP_vs_Hsc_vs_Hsp_GFP_vs_Hsp	no hit	No interactor	0
GCD1	NA	NA	pulldown heat shock	0.349329	Hsc_GFP_vs_Hsc	-0.0549102	Hsp_GFP_vs_Hsp	Hsc_GFP_vs_Hsc_vs_Hsp_GFP_vs_Hsp	no hit	No interactor	0
HIS3	NA	NA	pulldown heat shock	-1.49143	Hsc_GFP_vs_Hsc	-2.69635	Hsp_GFP_vs_Hsp	Hsc_GFP_vs_Hsc_vs_Hsp_GFP_vs_Hsp	no hit	No interactor	0
ASN1	NA	NA	pulldown heat shock	0.426839	Hsc_GFP_vs_Hsc	0.613383	Hsp_GFP_vs_Hsp	Hsc_GFP_vs_Hsc_vs_Hsp_GFP_vs_Hsp	no hit	No interactor	0
FYV8	NA	NA	pulldown heat shock	-0.446562	Hsc_GFP_vs_Hsc	-0.155245	Hsp_GFP_vs_Hsp	Hsc_GFP_vs_Hsc_vs_Hsp_GFP_vs_Hsp	no hit	No interactor	0
FOL2	NA	NA	pulldown heat shock	0.478075	Hsc_GFP_vs_Hsc	-0.0432424	Hsp_GFP_vs_Hsp	Hsc_GFP_vs_Hsc_vs_Hsp_GFP_vs_Hsp	no hit	No interactor	0
GSY2	NA	NA	pulldown heat shock	0.513695	Hsc_GFP_vs_Hsc	-0.259912	Hsp_GFP_vs_Hsp	Hsc_GFP_vs_Hsc_vs_Hsp_GFP_vs_Hsp	no hit	No interactor	0
TRX2	NA	NA	pulldown heat shock	0.93111	Hsc_GFP_vs_Hsc	0.195464	Hsp_GFP_vs_Hsp	Hsc_GFP_vs_Hsc_vs_Hsp_GFP_vs_Hsp	no hit	No interactor	0
ESC1	NA	NA	pulldown heat shock	0.805313	Hsc_GFP_vs_Hsc	-0.486147	Hsp_GFP_vs_Hsp	Hsc_GFP_vs_Hsc_vs_Hsp_GFP_vs_Hsp	hit	No interactor	0
PSK1	NA	NA	pulldown heat shock	0.503175	Hsc_GFP_vs_Hsc	0.274303	Hsp_GFP_vs_Hsp	Hsc_GFP_vs_Hsc_vs_Hsp_GFP_vs_Hsp	no hit	No interactor	0
EIS1	NA	NA	pulldown heat shock	0.482391	Hsc_GFP_vs_Hsc	0.456042	Hsp_GFP_vs_Hsp	Hsc_GFP_vs_Hsc_vs_Hsp_GFP_vs_Hsp	no hit	No interactor	0
GIS4	NA	NA	pulldown heat shock	-0.509288	Hsc_GFP_vs_Hsc	-0.503891	Hsp_GFP_vs_Hsp	Hsc_GFP_vs_Hsc_vs_Hsp_GFP_vs_Hsp	no hit	No interactor	0
RUP1	NA	NA	pulldown heat shock	-0.603203	Hsc_GFP_vs_Hsc	-0.43293	Hsp_GFP_vs_Hsp	Hsc_GFP_vs_Hsc_vs_Hsp_GFP_vs_Hsp	no hit	No interactor	0
CIA1	NA	NA	pulldown heat shock	0.652815	Hsc_GFP_vs_Hsc	0.401039	Hsp_GFP_vs_Hsp	Hsc_GFP_vs_Hsc_vs_Hsp_GFP_vs_Hsp	no hit	No interactor	0
PRE2	NA	NA	pulldown heat shock	0.376751	Hsc_GFP_vs_Hsc	-0.0478168	Hsp_GFP_vs_Hsp	Hsc_GFP_vs_Hsc_vs_Hsp_GFP_vs_Hsp	no hit	No interactor	0
SRO9	NA	NA	pulldown heat shock	0.787866	Hsc_GFP_vs_Hsc	0.367621	Hsp_GFP_vs_Hsp	Hsc_GFP_vs_Hsc_vs_Hsp_GFP_vs_Hsp	no hit	No interactor	0
GLO2	NA	NA	pulldown heat shock	0.500169	Hsc_GFP_vs_Hsc	0.160378	Hsp_GFP_vs_Hsp	Hsc_GFP_vs_Hsc_vs_Hsp_GFP_vs_Hsp	no hit	No interactor	0
SVF1	NA	NA	pulldown heat shock	0.402383	Hsc_GFP_vs_Hsc	0.322209	Hsp_GFP_vs_Hsp	Hsc_GFP_vs_Hsc_vs_Hsp_GFP_vs_Hsp	no hit	No interactor	0
YOL098C	NA	NA	pulldown heat shock	0.655921	Hsc_GFP_vs_Hsc	0.502938	Hsp_GFP_vs_Hsp	Hsc_GFP_vs_Hsc_vs_Hsp_GFP_vs_Hsp	no hit	No interactor	0
RPO21	NA	NA	pulldown heat shock	0.385159	Hsc_GFP_vs_Hsc	0.232546	Hsp_GFP_vs_Hsp	Hsc_GFP_vs_Hsc_vs_Hsp_GFP_vs_Hsp	no hit	No interactor	0
TUB3	NA	NA	pulldown heat shock	0.933907	Hsc_GFP_vs_Hsc	-0.148683	Hsp_GFP_vs_Hsp	Hsc_GFP_vs_Hsc_vs_Hsp_GFP_vs_Hsp	no hit	No interactor	1
CPS1	NA	NA	pulldown heat shock	0.503028	Hsc_GFP_vs_Hsc	0.180235	Hsp_GFP_vs_Hsp	Hsc_GFP_vs_Hsc_vs_Hsp_GFP_vs_Hsp	no hit	No interactor	0
SOL2	NA	NA	pulldown heat shock	0.366458	Hsc_GFP_vs_Hsc	0.0962669	Hsp_GFP_vs_Hsp	Hsc_GFP_vs_Hsc_vs_Hsp_GFP_vs_Hsp	no hit	No interactor	0
PUP2	NA	NA	pulldown heat shock	0.556068	Hsc_GFP_vs_Hsc	0.0914221	Hsp_GFP_vs_Hsp	Hsc_GFP_vs_Hsc_vs_Hsp_GFP_vs_Hsp	no hit	No interactor	0
VID30	NA	NA	pulldown heat shock	0.570874	Hsc_GFP_vs_Hsc	-0.0155405	Hsp_GFP_vs_Hsp	Hsc_GFP_vs_Hsc_vs_Hsp_GFP_vs_Hsp	no hit	No interactor	0
NBP2	NA	NA	pulldown heat shock	0.445154	Hsc_GFP_vs_Hsc	0.210866	Hsp_GFP_vs_Hsp	Hsc_GFP_vs_Hsc_vs_Hsp_GFP_vs_Hsp	no hit	No interactor	0
APM3	NA	NA	pulldown heat shock	0.515301	Hsc_GFP_vs_Hsc	0.673221	Hsp_GFP_vs_Hsp	Hsc_GFP_vs_Hsc_vs_Hsp_GFP_vs_Hsp	no hit	No interactor	0
CTT1	NA	NA	pulldown heat shock	0.703915	Hsc_GFP_vs_Hsc	0.138132	Hsp_GFP_vs_Hsp	Hsc_GFP_vs_Hsc_vs_Hsp_GFP_vs_Hsp	no hit	No interactor	0
SIP2	NA	NA	pulldown heat shock	0.312213	Hsc_GFP_vs_Hsc	-0.169923	Hsp_GFP_vs_Hsp	Hsc_GFP_vs_Hsc_vs_Hsp_GFP_vs_Hsp	no hit	No interactor	0
PRE10	NA	NA	pulldown heat shock	0.391493	Hsc_GFP_vs_Hsc	-0.0176412	Hsp_GFP_vs_Hsp	Hsc_GFP_vs_Hsc_vs_Hsp_GFP_vs_Hsp	no hit	No interactor	0
UBP1	NA	NA	pulldown heat shock	0.27939	Hsc_GFP_vs_Hsc	0.390753	Hsp_GFP_vs_Hsp	Hsc_GFP_vs_Hsc_vs_Hsp_GFP_vs_Hsp	no hit	No interactor	0
PUP3	NA	NA	pulldown heat shock	0.387947	Hsc_GFP_vs_Hsc	0.0746487	Hsp_GFP_vs_Hsp	Hsc_GFP_vs_Hsc_vs_Hsp_GFP_vs_Hsp	no hit	No interactor	0
SKY1	NA	NA	pulldown heat shock	0.268871	Hsc_GFP_vs_Hsc	-0.0631903	Hsp_GFP_vs_Hsp	Hsc_GFP_vs_Hsc_vs_Hsp_GFP_vs_Hsp	no hit	No interactor	0
IVY1	NA	NA	pulldown heat shock	-0.298641	Hsc_GFP_vs_Hsc	0.29853	Hsp_GFP_vs_Hsp	Hsc_GFP_vs_Hsc_vs_Hsp_GFP_vs_Hsp	no hit	No interactor	0
POB3	NA	NA	pulldown heat shock	-0.246704	Hsc_GFP_vs_Hsc	-0.121942	Hsp_GFP_vs_Hsp	Hsc_GFP_vs_Hsc_vs_Hsp_GFP_vs_Hsp	no hit	No interactor	0
UBP2	NA	NA	pulldown heat shock	0.37221	Hsc_GFP_vs_Hsc	0.581837	Hsp_GFP_vs_Hsp	Hsc_GFP_vs_Hsc_vs_Hsp_GFP_vs_Hsp	no hit	No interactor	0
SAP185	NA	NA	pulldown heat shock	-0.33882	Hsc_GFP_vs_Hsc	0.0937588	Hsp_GFP_vs_Hsp	Hsc_GFP_vs_Hsc_vs_Hsp_GFP_vs_Hsp	no hit	No interactor	0
DCP2	P53550	m7GpppN-mRNA hydrolase OS=Saccharomyces cerevisiae (strain ATCC 204508 / S288c) GN=DCP2 PE=1 SV=1	pulldown heat shock	0.602868	Hsc_GFP_vs_Hsc	1.00332	Hsp_GFP_vs_Hsp	Hsc_GFP_vs_Hsc_vs_Hsp_GFP_vs_Hsp	no hit	Hsp unique interactor	0
RPB2	NA	NA	pulldown heat shock	0.296593	Hsc_GFP_vs_Hsc	0.103538	Hsp_GFP_vs_Hsp	Hsc_GFP_vs_Hsc_vs_Hsp_GFP_vs_Hsp	no hit	No interactor	0
PRE3	NA	NA	pulldown heat shock	0.359501	Hsc_GFP_vs_Hsc	0.0198383	Hsp_GFP_vs_Hsp	Hsc_GFP_vs_Hsc_vs_Hsp_GFP_vs_Hsp	no hit	No interactor	0
HSP60	NA	NA	pulldown heat shock	0.446165	Hsc_GFP_vs_Hsc	0.557809	Hsp_GFP_vs_Hsp	Hsc_GFP_vs_Hsc_vs_Hsp_GFP_vs_Hsp	no hit	No interactor	0
PRE5	NA	NA	pulldown heat shock	0.338692	Hsc_GFP_vs_Hsc	0.201302	Hsp_GFP_vs_Hsp	Hsc_GFP_vs_Hsc_vs_Hsp_GFP_vs_Hsp	no hit	No interactor	0
YPI1	NA	NA	pulldown heat shock	0.291231	Hsc_GFP_vs_Hsc	0.647311	Hsp_GFP_vs_Hsp	Hsc_GFP_vs_Hsc_vs_Hsp_GFP_vs_Hsp	no hit	No interactor	0
TUB1	NA	NA	pulldown heat shock	0.548587	Hsc_GFP_vs_Hsc	-0.326364	Hsp_GFP_vs_Hsp	Hsc_GFP_vs_Hsc_vs_Hsp_GFP_vs_Hsp	no hit	No interactor	1
RPA135	NA	NA	pulldown heat shock	0.488823	Hsc_GFP_vs_Hsc	0.0468784	Hsp_GFP_vs_Hsp	Hsc_GFP_vs_Hsc_vs_Hsp_GFP_vs_Hsp	no hit	No interactor	0
HIS4	NA	NA	pulldown heat shock	0.400694	Hsc_GFP_vs_Hsc	0.463238	Hsp_GFP_vs_Hsp	Hsc_GFP_vs_Hsc_vs_Hsp_GFP_vs_Hsp	no hit	No interactor	0
UBP12	NA	NA	pulldown heat shock	-0.369989	Hsc_GFP_vs_Hsc	-0.435161	Hsp_GFP_vs_Hsp	Hsc_GFP_vs_Hsc_vs_Hsp_GFP_vs_Hsp	no hit	No interactor	0
GPH1	NA	NA	pulldown heat shock	0.332017	Hsc_GFP_vs_Hsc	0.160146	Hsp_GFP_vs_Hsp	Hsc_GFP_vs_Hsc_vs_Hsp_GFP_vs_Hsp	no hit	No interactor	1
NAT1	NA	NA	pulldown heat shock	0.363245	Hsc_GFP_vs_Hsc	0.884542	Hsp_GFP_vs_Hsp	Hsc_GFP_vs_Hsc_vs_Hsp_GFP_vs_Hsp	no hit	No interactor	0
YGR130C	NA	NA	pulldown heat shock	0.23163	Hsc_GFP_vs_Hsc	-0.144717	Hsp_GFP_vs_Hsp	Hsc_GFP_vs_Hsc_vs_Hsp_GFP_vs_Hsp	no hit	No interactor	0
APE1	NA	NA	pulldown heat shock	-0.262021	Hsc_GFP_vs_Hsc	0.212451	Hsp_GFP_vs_Hsp	Hsc_GFP_vs_Hsc_vs_Hsp_GFP_vs_Hsp	no hit	No interactor	0
FIP1	NA	NA	pulldown heat shock	-0.519606	Hsc_GFP_vs_Hsc	0.632951	Hsp_GFP_vs_Hsp	Hsc_GFP_vs_Hsc_vs_Hsp_GFP_vs_Hsp	hit	No interactor	0
PHA2	NA	NA	pulldown heat shock	0.564841	Hsc_GFP_vs_Hsc	0.165595	Hsp_GFP_vs_Hsp	Hsc_GFP_vs_Hsc_vs_Hsp_GFP_vs_Hsp	no hit	No interactor	0
YBR225W	NA	NA	pulldown heat shock	0.293404	Hsc_GFP_vs_Hsc	0.070547	Hsp_GFP_vs_Hsp	Hsc_GFP_vs_Hsc_vs_Hsp_GFP_vs_Hsp	no hit	No interactor	0
UGP1	NA	NA	pulldown heat shock	0.187982	Hsc_GFP_vs_Hsc	0.101489	Hsp_GFP_vs_Hsp	Hsc_GFP_vs_Hsc_vs_Hsp_GFP_vs_Hsp	no hit	No interactor	0
MET12	NA	NA	pulldown heat shock	0.335142	Hsc_GFP_vs_Hsc	0.251573	Hsp_GFP_vs_Hsp	Hsc_GFP_vs_Hsc_vs_Hsp_GFP_vs_Hsp	no hit	No interactor	0
PRE8	NA	NA	pulldown heat shock	0.283958	Hsc_GFP_vs_Hsc	-0.0410532	Hsp_GFP_vs_Hsp	Hsc_GFP_vs_Hsc_vs_Hsp_GFP_vs_Hsp	no hit	No interactor	0
PUP1	NA	NA	pulldown heat shock	0.249226	Hsc_GFP_vs_Hsc	0.171541	Hsp_GFP_vs_Hsp	Hsc_GFP_vs_Hsc_vs_Hsp_GFP_vs_Hsp	no hit	No interactor	0
BMH1	NA	NA	pulldown heat shock	0.246107	Hsc_GFP_vs_Hsc	0.835198	Hsp_GFP_vs_Hsp	Hsc_GFP_vs_Hsc_vs_Hsp_GFP_vs_Hsp	no hit	No interactor	0
BNA1	NA	NA	pulldown heat shock	-0.418567	Hsc_GFP_vs_Hsc	-0.588038	Hsp_GFP_vs_Hsp	Hsc_GFP_vs_Hsc_vs_Hsp_GFP_vs_Hsp	no hit	No interactor	0
BNA6	NA	NA	pulldown heat shock	-0.28759	Hsc_GFP_vs_Hsc	0.519026	Hsp_GFP_vs_Hsp	Hsc_GFP_vs_Hsc_vs_Hsp_GFP_vs_Hsp	no hit	No interactor	0
MET13	NA	NA	pulldown heat shock	0.272842	Hsc_GFP_vs_Hsc	-0.0199611	Hsp_GFP_vs_Hsp	Hsc_GFP_vs_Hsc_vs_Hsp_GFP_vs_Hsp	no hit	No interactor	0
ARO2	NA	NA	pulldown heat shock	0.375214	Hsc_GFP_vs_Hsc	0.690255	Hsp_GFP_vs_Hsp	Hsc_GFP_vs_Hsc_vs_Hsp_GFP_vs_Hsp	no hit	No interactor	0
TUB2	NA	NA	pulldown heat shock	0.377842	Hsc_GFP_vs_Hsc	-0.545207	Hsp_GFP_vs_Hsp	Hsc_GFP_vs_Hsc_vs_Hsp_GFP_vs_Hsp	no hit	No interactor	0
EFM5	NA	NA	pulldown heat shock	0.297203	Hsc_GFP_vs_Hsc	0.222438	Hsp_GFP_vs_Hsp	Hsc_GFP_vs_Hsc_vs_Hsp_GFP_vs_Hsp	no hit	No interactor	0
RTG2	NA	NA	pulldown heat shock	0.618279	Hsc_GFP_vs_Hsc	0.589956	Hsp_GFP_vs_Hsp	Hsc_GFP_vs_Hsc_vs_Hsp_GFP_vs_Hsp	no hit	No interactor	0
PRE1	NA	NA	pulldown heat shock	0.237311	Hsc_GFP_vs_Hsc	-0.0177235	Hsp_GFP_vs_Hsp	Hsc_GFP_vs_Hsc_vs_Hsp_GFP_vs_Hsp	no hit	No interactor	0
DRE2	NA	NA	pulldown heat shock	0.395975	Hsc_GFP_vs_Hsc	0.409122	Hsp_GFP_vs_Hsp	Hsc_GFP_vs_Hsc_vs_Hsp_GFP_vs_Hsp	no hit	No interactor	0
ALF1	NA	NA	pulldown heat shock	-0.269354	Hsc_GFP_vs_Hsc	-0.753005	Hsp_GFP_vs_Hsp	Hsc_GFP_vs_Hsc_vs_Hsp_GFP_vs_Hsp	no hit	No interactor	0
REG1	NA	NA	pulldown heat shock	-0.197735	Hsc_GFP_vs_Hsc	0.0363084	Hsp_GFP_vs_Hsp	Hsc_GFP_vs_Hsc_vs_Hsp_GFP_vs_Hsp	no hit	No interactor	0
PRE4	NA	NA	pulldown heat shock	0.219616	Hsc_GFP_vs_Hsc	-0.0553064	Hsp_GFP_vs_Hsp	Hsc_GFP_vs_Hsc_vs_Hsp_GFP_vs_Hsp	no hit	No interactor	0
SNF1	NA	NA	pulldown heat shock	0.209966	Hsc_GFP_vs_Hsc	0.0189701	Hsp_GFP_vs_Hsp	Hsc_GFP_vs_Hsc_vs_Hsp_GFP_vs_Hsp	no hit	No interactor	0
ATG4	NA	NA	pulldown heat shock	-0.510523	Hsc_GFP_vs_Hsc	-0.994586	Hsp_GFP_vs_Hsp	Hsc_GFP_vs_Hsc_vs_Hsp_GFP_vs_Hsp	no hit	No interactor	0
SPT16	NA	NA	pulldown heat shock	0.143555	Hsc_GFP_vs_Hsc	0.26934	Hsp_GFP_vs_Hsp	Hsc_GFP_vs_Hsc_vs_Hsp_GFP_vs_Hsp	no hit	No interactor	0
PRE6	NA	NA	pulldown heat shock	0.199143	Hsc_GFP_vs_Hsc	-0.0222366	Hsp_GFP_vs_Hsp	Hsc_GFP_vs_Hsc_vs_Hsp_GFP_vs_Hsp	no hit	No interactor	0
SPP381	NA	NA	pulldown heat shock	0.401516	Hsc_GFP_vs_Hsc	0.0803261	Hsp_GFP_vs_Hsp	Hsc_GFP_vs_Hsc_vs_Hsp_GFP_vs_Hsp	no hit	No interactor	0
PRE9	NA	NA	pulldown heat shock	0.20195	Hsc_GFP_vs_Hsc	-0.108415	Hsp_GFP_vs_Hsp	Hsc_GFP_vs_Hsc_vs_Hsp_GFP_vs_Hsp	no hit	No interactor	0
SEC2	NA	NA	pulldown heat shock	0.1988	Hsc_GFP_vs_Hsc	-0.0142894	Hsp_GFP_vs_Hsp	Hsc_GFP_vs_Hsc_vs_Hsp_GFP_vs_Hsp	no hit	No interactor	0
PBY1	NA	NA	pulldown heat shock	0.198931	Hsc_GFP_vs_Hsc	0.0340594	Hsp_GFP_vs_Hsp	Hsc_GFP_vs_Hsc_vs_Hsp_GFP_vs_Hsp	no hit	No interactor	0
DET1	NA	NA	pulldown heat shock	-0.359389	Hsc_GFP_vs_Hsc	-0.503793	Hsp_GFP_vs_Hsp	Hsc_GFP_vs_Hsc_vs_Hsp_GFP_vs_Hsp	no hit	No interactor	0
EMI2	NA	NA	pulldown heat shock	0.21012	Hsc_GFP_vs_Hsc	0.860612	Hsp_GFP_vs_Hsp	Hsc_GFP_vs_Hsc_vs_Hsp_GFP_vs_Hsp	no hit	No interactor	0
APD1	NA	NA	pulldown heat shock	0.179496	Hsc_GFP_vs_Hsc	0.191351	Hsp_GFP_vs_Hsp	Hsc_GFP_vs_Hsc_vs_Hsp_GFP_vs_Hsp	no hit	No interactor	0
SOL1	NA	NA	pulldown heat shock	-0.128211	Hsc_GFP_vs_Hsc	-0.26339	Hsp_GFP_vs_Hsp	Hsc_GFP_vs_Hsc_vs_Hsp_GFP_vs_Hsp	no hit	No interactor	0
RRB1	NA	NA	pulldown heat shock	0.158528	Hsc_GFP_vs_Hsc	-0.348954	Hsp_GFP_vs_Hsp	Hsc_GFP_vs_Hsc_vs_Hsp_GFP_vs_Hsp	no hit	No interactor	0
TDH1	NA	NA	pulldown heat shock	0.0752134	Hsc_GFP_vs_Hsc	0.0518491	Hsp_GFP_vs_Hsp	Hsc_GFP_vs_Hsc_vs_Hsp_GFP_vs_Hsp	no hit	No interactor	0
CDC25	NA	NA	pulldown heat shock	0.161225	Hsc_GFP_vs_Hsc	-0.0623463	Hsp_GFP_vs_Hsp	Hsc_GFP_vs_Hsc_vs_Hsp_GFP_vs_Hsp	no hit	No interactor	0
PRE7	NA	NA	pulldown heat shock	0.0801118	Hsc_GFP_vs_Hsc	-0.303123	Hsp_GFP_vs_Hsp	Hsc_GFP_vs_Hsc_vs_Hsp_GFP_vs_Hsp	no hit	No interactor	0
FLC3	NA	NA	pulldown heat shock	-0.116704	Hsc_GFP_vs_Hsc	0.188894	Hsp_GFP_vs_Hsp	Hsc_GFP_vs_Hsc_vs_Hsp_GFP_vs_Hsp	no hit	No interactor	0
PMA1	NA	NA	pulldown heat shock	0.0746646	Hsc_GFP_vs_Hsc	-0.248853	Hsp_GFP_vs_Hsp	Hsc_GFP_vs_Hsc_vs_Hsp_GFP_vs_Hsp	no hit	No interactor	0
DYS1	NA	NA	pulldown heat shock	-0.0538422	Hsc_GFP_vs_Hsc	-0.114795	Hsp_GFP_vs_Hsp	Hsc_GFP_vs_Hsc_vs_Hsp_GFP_vs_Hsp	no hit	No interactor	0
TRR1	NA	NA	pulldown heat shock	-0.133393	Hsc_GFP_vs_Hsc	-0.754544	Hsp_GFP_vs_Hsp	Hsc_GFP_vs_Hsc_vs_Hsp_GFP_vs_Hsp	no hit	No interactor	0
RNR1	P21524	Ribonucleoside-diphosphate reductase large chain 1 OS=Saccharomyces cerevisiae (strain ATCC 204508 / S288c) GN=RNR1 PE=1 SV=2	pulldown heat shock	0.055463	Hsc_GFP_vs_Hsc	1.1382	Hsp_GFP_vs_Hsp	Hsc_GFP_vs_Hsc_vs_Hsp_GFP_vs_Hsp	hit	Hsp unique interactor	0
LTP1	NA	NA	pulldown heat shock	0.0722316	Hsc_GFP_vs_Hsc	0.099916	Hsp_GFP_vs_Hsp	Hsc_GFP_vs_Hsc_vs_Hsp_GFP_vs_Hsp	no hit	No interactor	0
PAH1	NA	NA	pulldown heat shock	0.0405616	Hsc_GFP_vs_Hsc	0.362407	Hsp_GFP_vs_Hsp	Hsc_GFP_vs_Hsc_vs_Hsp_GFP_vs_Hsp	no hit	No interactor	0
OSH7	NA	NA	pulldown heat shock	0.0694659	Hsc_GFP_vs_Hsc	0.194495	Hsp_GFP_vs_Hsp	Hsc_GFP_vs_Hsc_vs_Hsp_GFP_vs_Hsp	no hit	No interactor	0
RPO26	NA	NA	pulldown heat shock	-0.0211581	Hsc_GFP_vs_Hsc	-0.151814	Hsp_GFP_vs_Hsp	Hsc_GFP_vs_Hsc_vs_Hsp_GFP_vs_Hsp	no hit	No interactor	0
ALD4	NA	NA	pulldown heat shock	0.0803486	Hsc_GFP_vs_Hsc	-0.778056	Hsp_GFP_vs_Hsp	Hsc_GFP_vs_Hsc_vs_Hsp_GFP_vs_Hsp	no hit	No interactor	0
YGR017W	NA	NA	pulldown heat shock	0.0210646	Hsc_GFP_vs_Hsc	0.0495002	Hsp_GFP_vs_Hsp	Hsc_GFP_vs_Hsc_vs_Hsp_GFP_vs_Hsp	no hit	No interactor	0
SIT4	NA	NA	pulldown heat shock	0.0179937	Hsc_GFP_vs_Hsc	-0.0637029	Hsp_GFP_vs_Hsp	Hsc_GFP_vs_Hsc_vs_Hsp_GFP_vs_Hsp	no hit	No interactor	0
RPA190	NA	NA	pulldown heat shock	-0.0202393	Hsc_GFP_vs_Hsc	-0.213616	Hsp_GFP_vs_Hsp	Hsc_GFP_vs_Hsc_vs_Hsp_GFP_vs_Hsp	no hit	No interactor	0
SRP40	NA	NA	pulldown heat shock	0.0166938	Hsc_GFP_vs_Hsc	-0.589352	Hsp_GFP_vs_Hsp	Hsc_GFP_vs_Hsc_vs_Hsp_GFP_vs_Hsp	no hit	No interactor	0

## Sheet: Fig. 6B
gene_name	comparison	pulldown non-heat shock	pulldown heat shock	hit pulldown non-heat shock	hit pulldown heat shock	hit	label
ABP1	Hsc_GFP - Hsc	2.4423	1.42376	hit	hit	non-heat shock and heat shock interactors	0
ABP1	Hsp_GFP - Hsp	2.47046	1.69846	hit	hit	non-heat shock and heat shock interactors	0
ACC1	Hsc_GFP - Hsc	0.985318	0.99516	no hit	no hit	found under non-heat shock and heat shock	0
ACC1	Hsp_GFP - Hsp	0.605957	1.13786	no hit	hit	heat shock interactors	0
ACO1	Hsc_GFP - Hsc	1.02011	2.21701	hit	hit	non-heat shock and heat shock interactors	0
ACO1	Hsp_GFP - Hsp	1.76057	1.76978	hit	hit	non-heat shock and heat shock interactors	0
ACS2	Hsc_GFP - Hsc	1.06173	1.38961	hit	hit	non-heat shock and heat shock interactors	0
ACS2	Hsp_GFP - Hsp	1.19446	2.0695	hit	hit	non-heat shock and heat shock interactors	0
ACT1	Hsc_GFP - Hsc	2.50673	1.748	hit	hit	non-heat shock and heat shock interactors	0
ACT1	Hsp_GFP - Hsp	2.83942	1.63927	hit	hit	non-heat shock and heat shock interactors	0
ADE1	Hsc_GFP - Hsc	2.82191	2.18559	hit	hit	non-heat shock and heat shock interactors	0
ADE1	Hsp_GFP - Hsp	2.91116	2.5039	hit	hit	non-heat shock and heat shock interactors	0
ADE12	Hsc_GFP - Hsc	1.90826	1.59296	hit	hit	non-heat shock and heat shock interactors	0
ADE12	Hsp_GFP - Hsp	2.05175	2.26422	hit	hit	non-heat shock and heat shock interactors	0
ADE13	Hsc_GFP - Hsc	2.66758	1.37011	hit	hit	non-heat shock and heat shock interactors	0
ADE13	Hsp_GFP - Hsp	2.44267	1.55377	hit	hit	non-heat shock and heat shock interactors	0
ADE16	Hsc_GFP - Hsc	0.216292	0.615819	no hit	no hit	found under non-heat shock and heat shock	0
ADE16	Hsp_GFP - Hsp	-0.100672	0.469392	no hit	no hit	found under non-heat shock and heat shock	0
ADE17	Hsc_GFP - Hsc	1.40475	0.54495	hit	no hit	non-heat shock interactors	0
ADE17	Hsp_GFP - Hsp	0.735867	0.93345	no hit	no hit	found under non-heat shock and heat shock	0
ADE4	Hsc_GFP - Hsc	1.2666	0.792981	hit	no hit	non-heat shock interactors	0
ADE4	Hsp_GFP - Hsp	0.856047	1.22924	no hit	hit	heat shock interactors	0
ADE5	Hsc_GFP - Hsc	2.35272	1.60187	hit	hit	non-heat shock and heat shock interactors	0
ADE5	Hsp_GFP - Hsp	2.04217	2.51866	hit	hit	non-heat shock and heat shock interactors	0
ADH1	Hsc_GFP - Hsc	1.26959	0.629272	hit	no hit	non-heat shock interactors	0
ADH1	Hsp_GFP - Hsp	1.39994	1.46942	hit	hit	non-heat shock and heat shock interactors	0
ADH3	Hsc_GFP - Hsc	1.10477	1.2763	hit	hit	non-heat shock and heat shock interactors	0
ADH3	Hsp_GFP - Hsp	1.43951	1.99745	hit	hit	non-heat shock and heat shock interactors	0
ADO1	Hsc_GFP - Hsc	2.39621	1.19376	hit	hit	non-heat shock and heat shock interactors	0
ADO1	Hsp_GFP - Hsp	2.55988	1.58819	hit	hit	non-heat shock and heat shock interactors	0
AHA1	Hsc_GFP - Hsc	3.74316	2.70278	hit	hit	non-heat shock and heat shock interactors	1
AHA1	Hsp_GFP - Hsp	3.59151	2.94903	hit	hit	non-heat shock and heat shock interactors	1
AHP1	Hsc_GFP - Hsc	2.48018	1.93881	hit	hit	non-heat shock and heat shock interactors	0
AHP1	Hsp_GFP - Hsp	2.30996	2.05953	hit	hit	non-heat shock and heat shock interactors	0
AIM9	Hsc_GFP - Hsc	1.17085	2.0727	hit	hit	non-heat shock and heat shock interactors	0
AIM9	Hsp_GFP - Hsp	1.41712	2.12434	hit	hit	non-heat shock and heat shock interactors	0
ALA1	Hsc_GFP - Hsc	1.98061	1.78369	hit	hit	non-heat shock and heat shock interactors	0
ALA1	Hsp_GFP - Hsp	1.85694	2.15207	hit	hit	non-heat shock and heat shock interactors	0
ALD4	Hsc_GFP - Hsc	0.470629	0.0803486	no hit	no hit	found under non-heat shock and heat shock	0
ALD4	Hsp_GFP - Hsp	0.510929	-0.778056	no hit	no hit	found under non-heat shock and heat shock	0
ALD6	Hsc_GFP - Hsc	1.8005	1.97378	hit	hit	non-heat shock and heat shock interactors	0
ALD6	Hsp_GFP - Hsp	2.53918	2.2126	hit	hit	non-heat shock and heat shock interactors	0
ALF1	Hsc_GFP - Hsc	1.47236	-0.269354	hit	no hit	non-heat shock interactors	0
ALF1	Hsp_GFP - Hsp	0.548351	-0.753005	no hit	no hit	found under non-heat shock and heat shock	0
AMD1	Hsc_GFP - Hsc	-0.725843	0.689712	no hit	no hit	found under non-heat shock and heat shock	0
AMD1	Hsp_GFP - Hsp	-0.330907	0.102236	no hit	no hit	found under non-heat shock and heat shock	0
APA1	Hsc_GFP - Hsc	2.15233	1.61263	hit	hit	non-heat shock and heat shock interactors	0
APA1	Hsp_GFP - Hsp	2.07161	1.51882	hit	hit	non-heat shock and heat shock interactors	0
APD1	Hsc_GFP - Hsc	0.501406	0.179496	no hit	no hit	found under non-heat shock and heat shock	0
APD1	Hsp_GFP - Hsp	0.340946	0.191351	no hit	no hit	found under non-heat shock and heat shock	0
APL6	Hsc_GFP - Hsc	0.214324	0.664876	no hit	no hit	found under non-heat shock and heat shock	0
APL6	Hsp_GFP - Hsp	0.491619	0.827022	no hit	no hit	found under non-heat shock and heat shock	0
APM3	Hsc_GFP - Hsc	0.531564	0.515301	no hit	no hit	found under non-heat shock and heat shock	0
APM3	Hsp_GFP - Hsp	0.738697	0.673221	no hit	no hit	found under non-heat shock and heat shock	0
APT1	Hsc_GFP - Hsc	3.17412	2.00583	hit	hit	non-heat shock and heat shock interactors	0
APT1	Hsp_GFP - Hsp	3.28178	2.79708	hit	hit	non-heat shock and heat shock interactors	0
ARC1	Hsc_GFP - Hsc	1.78186	1.65195	hit	hit	non-heat shock and heat shock interactors	0
ARC1	Hsp_GFP - Hsp	1.79068	2.14102	hit	hit	non-heat shock and heat shock interactors	0
ARC40	Hsc_GFP - Hsc	0.889569	1.86074	no hit	hit	heat shock interactors	0
ARC40	Hsp_GFP - Hsp	1.33385	1.31127	hit	hit	non-heat shock and heat shock interactors	0
ARO1	Hsc_GFP - Hsc	0.602333	-0.507986	no hit	no hit	found under non-heat shock and heat shock	0
ARO1	Hsp_GFP - Hsp	0.570465	-0.907844	no hit	no hit	found under non-heat shock and heat shock	0
ARO10	Hsc_GFP - Hsc	0.729131	2.00377	no hit	hit	heat shock interactors	0
ARO10	Hsp_GFP - Hsp	0.971313	1.08425	no hit	hit	heat shock interactors	0
ARO2	Hsc_GFP - Hsc	0.55886	0.375214	no hit	no hit	found under non-heat shock and heat shock	0
ARO2	Hsp_GFP - Hsp	0.294858	0.690255	no hit	no hit	found under non-heat shock and heat shock	0
ARO8	Hsc_GFP - Hsc	1.98875	1.52721	hit	hit	non-heat shock and heat shock interactors	0
ARO8	Hsp_GFP - Hsp	1.59815	1.73355	hit	hit	non-heat shock and heat shock interactors	0
ARP2	Hsc_GFP - Hsc	2.38318	1.47197	hit	hit	non-heat shock and heat shock interactors	0
ARP2	Hsp_GFP - Hsp	2.36309	1.39318	hit	hit	non-heat shock and heat shock interactors	0
ARP3	Hsc_GFP - Hsc	1.87386	1.66003	hit	hit	non-heat shock and heat shock interactors	0
ARP3	Hsp_GFP - Hsp	1.63936	1.44101	hit	hit	non-heat shock and heat shock interactors	0
ASC1	Hsc_GFP - Hsc	1.59473	2.3308	hit	hit	non-heat shock and heat shock interactors	0
ASC1	Hsp_GFP - Hsp	1.11621	1.96855	hit	hit	non-heat shock and heat shock interactors	0
ASN1	Hsc_GFP - Hsc	0.724529	0.426839	no hit	no hit	found under non-heat shock and heat shock	0
ASN1	Hsp_GFP - Hsp	0.295372	0.613383	no hit	no hit	found under non-heat shock and heat shock	0
ASN2	Hsc_GFP - Hsc	0.975297	0.751832	no hit	no hit	found under non-heat shock and heat shock	0
ASN2	Hsp_GFP - Hsp	0.0566015	0.662085	no hit	no hit	found under non-heat shock and heat shock	0
ATG4	Hsc_GFP - Hsc	0.806874	-0.510523	no hit	no hit	found under non-heat shock and heat shock	0
ATG4	Hsp_GFP - Hsp	-0.0139159	-0.994586	no hit	no hit	found under non-heat shock and heat shock	0
ATP1	Hsc_GFP - Hsc	1.94464	2.44786	hit	hit	non-heat shock and heat shock interactors	0
ATP1	Hsp_GFP - Hsp	2.46341	2.00601	hit	hit	non-heat shock and heat shock interactors	0
ATP2	Hsc_GFP - Hsc	1.98441	1.8402	hit	hit	non-heat shock and heat shock interactors	0
ATP2	Hsp_GFP - Hsp	2.44292	1.57899	hit	hit	non-heat shock and heat shock interactors	0
BBC1	Hsc_GFP - Hsc	-0.869992	-0.999716	no hit	no hit	found under non-heat shock and heat shock	0
BBC1	Hsp_GFP - Hsp	-0.809079	0.180122	no hit	no hit	found under non-heat shock and heat shock	0
BDH1	Hsc_GFP - Hsc	1.22075	0.992222	hit	no hit	non-heat shock interactors	0
BDH1	Hsp_GFP - Hsp	1.24245	1.20286	hit	hit	non-heat shock and heat shock interactors	0
BMH1	Hsc_GFP - Hsc	0.421313	0.246107	no hit	no hit	found under non-heat shock and heat shock	0
BMH1	Hsp_GFP - Hsp	0.886314	0.835198	no hit	no hit	found under non-heat shock and heat shock	0
BMH2	Hsc_GFP - Hsc	-0.105257	0.379656	no hit	no hit	found under non-heat shock and heat shock	0
BMH2	Hsp_GFP - Hsp	0.363822	0.450136	no hit	no hit	found under non-heat shock and heat shock	0
BNA1	Hsc_GFP - Hsc	0.786471	-0.418567	no hit	no hit	found under non-heat shock and heat shock	0
BNA1	Hsp_GFP - Hsp	0.723484	-0.588038	no hit	no hit	found under non-heat shock and heat shock	0
BUD14	Hsc_GFP - Hsc	0.197584	-0.996072	no hit	no hit	found under non-heat shock and heat shock	0
BUD14	Hsp_GFP - Hsp	-0.514124	-0.495273	no hit	no hit	found under non-heat shock and heat shock	0
CAB3	Hsc_GFP - Hsc	0.116362	0.698126	no hit	no hit	found under non-heat shock and heat shock	0
CAB3	Hsp_GFP - Hsp	0.283961	-0.203162	no hit	no hit	found under non-heat shock and heat shock	0
CAM1	Hsc_GFP - Hsc	1.49186	1.76384	hit	hit	non-heat shock and heat shock interactors	0
CAM1	Hsp_GFP - Hsp	1.80392	1.63931	hit	hit	non-heat shock and heat shock interactors	0
CCS1	Hsc_GFP - Hsc	2.28843	0.73525	hit	no hit	non-heat shock interactors	0
CCS1	Hsp_GFP - Hsp	1.22009	0.927955	hit	no hit	non-heat shock interactors	0
CCT2	Hsc_GFP - Hsc	1.41983	1.13036	hit	hit	non-heat shock and heat shock interactors	0
CCT2	Hsp_GFP - Hsp	1.05061	1.2423	hit	hit	non-heat shock and heat shock interactors	0
CCT3	Hsc_GFP - Hsc	1.44727	1.14559	hit	hit	non-heat shock and heat shock interactors	0
CCT3	Hsp_GFP - Hsp	1.11294	1.19821	hit	hit	non-heat shock and heat shock interactors	0
CCT4	Hsc_GFP - Hsc	1.49639	1.17496	hit	hit	non-heat shock and heat shock interactors	0
CCT4	Hsp_GFP - Hsp	1.1981	1.23681	hit	hit	non-heat shock and heat shock interactors	0
CCT5	Hsc_GFP - Hsc	1.84335	1.27361	hit	hit	non-heat shock and heat shock interactors	0
CCT5	Hsp_GFP - Hsp	1.36585	1.47199	hit	hit	non-heat shock and heat shock interactors	0
CCT6	Hsc_GFP - Hsc	1.63886	1.48777	hit	hit	non-heat shock and heat shock interactors	0
CCT6	Hsp_GFP - Hsp	1.24667	1.4972	hit	hit	non-heat shock and heat shock interactors	0
CCT7	Hsc_GFP - Hsc	1.3067	1.38411	hit	hit	non-heat shock and heat shock interactors	0
CCT7	Hsp_GFP - Hsp	0.987827	1.32793	no hit	hit	heat shock interactors	0
CCT8	Hsc_GFP - Hsc	1.68478	1.27316	hit	hit	non-heat shock and heat shock interactors	0
CCT8	Hsp_GFP - Hsp	1.37332	1.32375	hit	hit	non-heat shock and heat shock interactors	0
CDC10	Hsc_GFP - Hsc	2.37827	1.81704	hit	hit	non-heat shock and heat shock interactors	0
CDC10	Hsp_GFP - Hsp	2.44108	1.65563	hit	hit	non-heat shock and heat shock interactors	0
CDC19	Hsc_GFP - Hsc	1.43024	1.20047	hit	hit	non-heat shock and heat shock interactors	0
CDC19	Hsp_GFP - Hsp	1.34178	2.14715	hit	hit	non-heat shock and heat shock interactors	0
CDC25	Hsc_GFP - Hsc	-0.498753	0.161225	no hit	no hit	found under non-heat shock and heat shock	0
CDC25	Hsp_GFP - Hsp	-0.549993	-0.0623463	no hit	no hit	found under non-heat shock and heat shock	0
CDC33	Hsc_GFP - Hsc	-0.0835515	0.962379	no hit	no hit	found under non-heat shock and heat shock	0
CDC33	Hsp_GFP - Hsp	0.0807224	0.41529	no hit	no hit	found under non-heat shock and heat shock	0
CDC37	Hsc_GFP - Hsc	3.02562	2.45239	hit	hit	non-heat shock and heat shock interactors	0
CDC37	Hsp_GFP - Hsp	3.05552	2.88564	hit	hit	non-heat shock and heat shock interactors	0
CDC48	Hsc_GFP - Hsc	1.23775	1.33246	hit	hit	non-heat shock and heat shock interactors	0
CDC48	Hsp_GFP - Hsp	1.84848	1.68736	hit	hit	non-heat shock and heat shock interactors	0
CDC53	Hsc_GFP - Hsc	0.579794	0.712284	no hit	no hit	found under non-heat shock and heat shock	0
CDC53	Hsp_GFP - Hsp	0.829364	0.58493	no hit	no hit	found under non-heat shock and heat shock	0
CDC60	Hsc_GFP - Hsc	2.13038	1.25136	hit	hit	non-heat shock and heat shock interactors	0
CDC60	Hsp_GFP - Hsp	1.85051	1.86215	hit	hit	non-heat shock and heat shock interactors	0
CHC1	Hsc_GFP - Hsc	1.64502	1.7514	hit	hit	non-heat shock and heat shock interactors	0
CHC1	Hsp_GFP - Hsp	1.91621	2.03168	hit	hit	non-heat shock and heat shock interactors	0
CKA1	Hsc_GFP - Hsc	-0.10309	0.453299	no hit	no hit	found under non-heat shock and heat shock	0
CKA1	Hsp_GFP - Hsp	-0.516737	0.214248	no hit	no hit	found under non-heat shock and heat shock	0
CKA2	Hsc_GFP - Hsc	-0.346021	0.608408	no hit	no hit	found under non-heat shock and heat shock	0
CKA2	Hsp_GFP - Hsp	-0.343281	0.435072	no hit	no hit	found under non-heat shock and heat shock	0
CKB1	Hsc_GFP - Hsc	-0.107157	0.540636	no hit	no hit	found under non-heat shock and heat shock	0
CKB1	Hsp_GFP - Hsp	-0.261238	0.158467	no hit	no hit	found under non-heat shock and heat shock	0
CKB2	Hsc_GFP - Hsc	0.495966	0.804619	no hit	no hit	found under non-heat shock and heat shock	0
CKB2	Hsp_GFP - Hsp	0.346358	0.280009	no hit	no hit	found under non-heat shock and heat shock	0
COP1	Hsc_GFP - Hsc	0.741336	0.946264	no hit	no hit	found under non-heat shock and heat shock	0
COP1	Hsp_GFP - Hsp	0.49977	1.08554	no hit	hit	heat shock interactors	0
COR1	Hsc_GFP - Hsc	1.54451	0.899275	hit	no hit	non-heat shock interactors	0
COR1	Hsp_GFP - Hsp	1.75044	1.05795	hit	hit	non-heat shock and heat shock interactors	0
CPA2	Hsc_GFP - Hsc	1.66351	1.25264	hit	hit	non-heat shock and heat shock interactors	0
CPA2	Hsp_GFP - Hsp	1.61832	1.6226	hit	hit	non-heat shock and heat shock interactors	0
CPR1	Hsc_GFP - Hsc	2.50078	1.90808	hit	hit	non-heat shock and heat shock interactors	0
CPR1	Hsp_GFP - Hsp	2.90873	2.31754	hit	hit	non-heat shock and heat shock interactors	0
CPR6	Hsc_GFP - Hsc	2.06603	1.91636	hit	hit	non-heat shock and heat shock interactors	0
CPR6	Hsp_GFP - Hsp	2.01737	1.93575	hit	hit	non-heat shock and heat shock interactors	0
CPS1	Hsc_GFP - Hsc	-0.448787	0.503028	no hit	no hit	found under non-heat shock and heat shock	0
CPS1	Hsp_GFP - Hsp	-0.603881	0.180235	no hit	no hit	found under non-heat shock and heat shock	0
CRM1	Hsc_GFP - Hsc	2.34432	2.19856	hit	hit	non-heat shock and heat shock interactors	0
CRM1	Hsp_GFP - Hsp	2.40939	2.369	hit	hit	non-heat shock and heat shock interactors	0
CTT1	Hsc_GFP - Hsc	1.02178	0.703915	hit	no hit	non-heat shock interactors	0
CTT1	Hsp_GFP - Hsp	1.09652	0.138132	hit	no hit	non-heat shock interactors	0
CYS4	Hsc_GFP - Hsc	2.40681	1.67915	hit	hit	non-heat shock and heat shock interactors	0
CYS4	Hsp_GFP - Hsp	2.57166	2.11281	hit	hit	non-heat shock and heat shock interactors	0
DAK1	Hsc_GFP - Hsc	2.30337	2.13563	hit	hit	non-heat shock and heat shock interactors	0
DAK1	Hsp_GFP - Hsp	2.70937	2.15351	hit	hit	non-heat shock and heat shock interactors	0
DCP2	Hsc_GFP - Hsc	-0.526528	0.602868	no hit	no hit	found under non-heat shock and heat shock	0
DCP2	Hsp_GFP - Hsp	0.263119	1.00332	no hit	hit	heat shock interactors	0
DCS1	Hsc_GFP - Hsc	1.60989	1.75828	hit	hit	non-heat shock and heat shock interactors	0
DCS1	Hsp_GFP - Hsp	1.77805	1.31795	hit	hit	non-heat shock and heat shock interactors	0
DED81	Hsc_GFP - Hsc	0.915238	1.42913	no hit	hit	heat shock interactors	0
DED81	Hsp_GFP - Hsp	0.871032	1.12878	no hit	hit	heat shock interactors	0
DET1	Hsc_GFP - Hsc	0.69754	-0.359389	no hit	no hit	found under non-heat shock and heat shock	0
DET1	Hsp_GFP - Hsp	0.0508645	-0.503793	no hit	no hit	found under non-heat shock and heat shock	0
DPS1	Hsc_GFP - Hsc	2.02864	1.45625	hit	hit	non-heat shock and heat shock interactors	0
DPS1	Hsp_GFP - Hsp	1.67155	1.87733	hit	hit	non-heat shock and heat shock interactors	0
DYS1	Hsc_GFP - Hsc	1.21738	-0.0538422	hit	no hit	non-heat shock interactors	0
DYS1	Hsp_GFP - Hsp	0.637992	-0.114795	no hit	no hit	found under non-heat shock and heat shock	0
EDE1	Hsc_GFP - Hsc	-1.44457	-1.02297	no hit	no hit	found under non-heat shock and heat shock	0
EDE1	Hsp_GFP - Hsp	-1.32891	-0.440699	no hit	no hit	found under non-heat shock and heat shock	0
EFB1	Hsc_GFP - Hsc	2.07139	1.86011	hit	hit	non-heat shock and heat shock interactors	0
EFB1	Hsp_GFP - Hsp	2.19008	2.0462	hit	hit	non-heat shock and heat shock interactors	0
EFM5	Hsc_GFP - Hsc	0.606763	0.297203	no hit	no hit	found under non-heat shock and heat shock	0
EFM5	Hsp_GFP - Hsp	0.813851	0.222438	no hit	no hit	found under non-heat shock and heat shock	0
EFT1	Hsc_GFP - Hsc	1.47562	1.29501	hit	hit	non-heat shock and heat shock interactors	0
EFT1	Hsp_GFP - Hsp	0.576672	1.62231	no hit	hit	heat shock interactors	0
EIS1	Hsc_GFP - Hsc	-0.158589	0.482391	no hit	no hit	found under non-heat shock and heat shock	0
EIS1	Hsp_GFP - Hsp	0.256818	0.456042	no hit	no hit	found under non-heat shock and heat shock	0
ELF1	Hsc_GFP - Hsc	0.317728	0.561147	no hit	no hit	found under non-heat shock and heat shock	0
ELF1	Hsp_GFP - Hsp	0.407628	0.377677	no hit	no hit	found under non-heat shock and heat shock	0
EMP47	Hsc_GFP - Hsc	0.703128	1.4838	no hit	hit	heat shock interactors	0
EMP47	Hsp_GFP - Hsp	0.383295	-0.147362	no hit	no hit	found under non-heat shock and heat shock	0
ENO1	Hsc_GFP - Hsc	2.17921	1.66767	hit	hit	non-heat shock and heat shock interactors	0
ENO1	Hsp_GFP - Hsp	2.41521	1.88783	hit	hit	non-heat shock and heat shock interactors	0
ENO2	Hsc_GFP - Hsc	2.5288	1.70844	hit	hit	non-heat shock and heat shock interactors	0
ENO2	Hsp_GFP - Hsp	2.6565	2.40143	hit	hit	non-heat shock and heat shock interactors	0
ERG10	Hsc_GFP - Hsc	2.09072	1.49862	hit	hit	non-heat shock and heat shock interactors	0
ERG10	Hsp_GFP - Hsp	2.26625	1.77798	hit	hit	non-heat shock and heat shock interactors	0
ERG13	Hsc_GFP - Hsc	2.0625	1.86725	hit	hit	non-heat shock and heat shock interactors	0
ERG13	Hsp_GFP - Hsp	1.89443	2.39535	hit	hit	non-heat shock and heat shock interactors	0
ERG20	Hsc_GFP - Hsc	1.97076	1.91524	hit	hit	non-heat shock and heat shock interactors	0
ERG20	Hsp_GFP - Hsp	2.50544	2.25237	hit	hit	non-heat shock and heat shock interactors	0
FAA1	Hsc_GFP - Hsc	2.08085	2.18382	hit	hit	non-heat shock and heat shock interactors	0
FAA1	Hsp_GFP - Hsp	2.11265	2.26275	hit	hit	non-heat shock and heat shock interactors	0
FAA4	Hsc_GFP - Hsc	2.42759	2.23348	hit	hit	non-heat shock and heat shock interactors	0
FAA4	Hsp_GFP - Hsp	1.96196	2.24443	hit	hit	non-heat shock and heat shock interactors	0
FAS1	Hsc_GFP - Hsc	2.37215	1.25288	hit	hit	non-heat shock and heat shock interactors	0
FAS1	Hsp_GFP - Hsp	1.8752	1.68567	hit	hit	non-heat shock and heat shock interactors	0
FAS2	Hsc_GFP - Hsc	2.07824	1.14836	hit	hit	non-heat shock and heat shock interactors	0
FAS2	Hsp_GFP - Hsp	1.3795	1.46025	hit	hit	non-heat shock and heat shock interactors	0
FBA1	Hsc_GFP - Hsc	1.9569	1.13802	hit	hit	non-heat shock and heat shock interactors	0
FBA1	Hsp_GFP - Hsp	1.56026	1.266	hit	hit	non-heat shock and heat shock interactors	0
FOL2	Hsc_GFP - Hsc	-0.0597177	0.478075	no hit	no hit	found under non-heat shock and heat shock	0
FOL2	Hsp_GFP - Hsp	-0.200161	-0.0432424	no hit	no hit	found under non-heat shock and heat shock	0
FPR1	Hsc_GFP - Hsc	2.17439	2.11923	hit	hit	non-heat shock and heat shock interactors	0
FPR1	Hsp_GFP - Hsp	2.69099	2.22381	hit	hit	non-heat shock and heat shock interactors	0
FRS1	Hsc_GFP - Hsc	2.37308	1.78257	hit	hit	non-heat shock and heat shock interactors	0
FRS1	Hsp_GFP - Hsp	2.15496	1.81764	hit	hit	non-heat shock and heat shock interactors	0
FUM1	Hsc_GFP - Hsc	0.902056	1.52449	no hit	hit	heat shock interactors	0
FUM1	Hsp_GFP - Hsp	1.37448	1.78831	hit	hit	non-heat shock and heat shock interactors	1
FYV8	Hsc_GFP - Hsc	0.396887	-0.446562	no hit	no hit	found under non-heat shock and heat shock	0
FYV8	Hsp_GFP - Hsp	0.00761158	-0.155245	no hit	no hit	found under non-heat shock and heat shock	0
GAD1	Hsc_GFP - Hsc	0.655868	0.681972	no hit	no hit	found under non-heat shock and heat shock	0
GAD1	Hsp_GFP - Hsp	0.886253	0.662207	no hit	no hit	found under non-heat shock and heat shock	0
GCD1	Hsc_GFP - Hsc	-0.137231	0.349329	no hit	no hit	found under non-heat shock and heat shock	0
GCD1	Hsp_GFP - Hsp	-0.752844	-0.0549102	no hit	no hit	found under non-heat shock and heat shock	0
GCD11	Hsc_GFP - Hsc	0.596396	0.77219	no hit	no hit	found under non-heat shock and heat shock	0
GCD11	Hsp_GFP - Hsp	-0.0496437	1.14092	no hit	hit	heat shock interactors	0
GCD2	Hsc_GFP - Hsc	0.266323	0.866186	no hit	no hit	found under non-heat shock and heat shock	0
GCD2	Hsp_GFP - Hsp	-1.19128	0.0771083	no hit	no hit	found under non-heat shock and heat shock	0
GCD6	Hsc_GFP - Hsc	0.14924	0.537422	no hit	no hit	found under non-heat shock and heat shock	0
GCD6	Hsp_GFP - Hsp	-0.677783	0.179228	no hit	no hit	found under non-heat shock and heat shock	0
GCD7	Hsc_GFP - Hsc	-0.102493	0.860139	no hit	no hit	found under non-heat shock and heat shock	0
GCD7	Hsp_GFP - Hsp	-1.028	0.0342954	no hit	no hit	found under non-heat shock and heat shock	0
GDH2	Hsc_GFP - Hsc	0.0451715	1.24532	no hit	hit	heat shock interactors	0
GDH2	Hsp_GFP - Hsp	1.59897	-0.0134246	hit	no hit	non-heat shock interactors	0
GET3	Hsc_GFP - Hsc	1.775	1.9308	hit	hit	non-heat shock and heat shock interactors	0
GET3	Hsp_GFP - Hsp	2.07865	1.92052	hit	hit	non-heat shock and heat shock interactors	0
GFA1	Hsc_GFP - Hsc	0.791962	0.66406	no hit	no hit	found under non-heat shock and heat shock	0
GFA1	Hsp_GFP - Hsp	0.458706	0.708782	no hit	no hit	found under non-heat shock and heat shock	0
GIS2	Hsc_GFP - Hsc	1.84834	1.44036	hit	hit	non-heat shock and heat shock interactors	0
GIS2	Hsp_GFP - Hsp	1.67042	1.48792	hit	hit	non-heat shock and heat shock interactors	0
GIS4	Hsc_GFP - Hsc	0.110134	-0.509288	no hit	no hit	found under non-heat shock and heat shock	0
GIS4	Hsp_GFP - Hsp	-0.109452	-0.503891	no hit	no hit	found under non-heat shock and heat shock	0
GLC7	Hsc_GFP - Hsc	0.0158382	0.43025	no hit	no hit	found under non-heat shock and heat shock	0
GLC7	Hsp_GFP - Hsp	-0.31144	0.0548111	no hit	no hit	found under non-heat shock and heat shock	0
GLK1	Hsc_GFP - Hsc	2.09356	1.52918	hit	hit	non-heat shock and heat shock interactors	0
GLK1	Hsp_GFP - Hsp	2.8118	1.94723	hit	hit	non-heat shock and heat shock interactors	0
GLN1	Hsc_GFP - Hsc	0.923445	0.447089	no hit	no hit	found under non-heat shock and heat shock	0
GLN1	Hsp_GFP - Hsp	0.939962	1.134	no hit	hit	heat shock interactors	0
GLO2	Hsc_GFP - Hsc	-0.169311	0.500169	no hit	no hit	found under non-heat shock and heat shock	0
GLO2	Hsp_GFP - Hsp	0.878885	0.160378	no hit	no hit	found under non-heat shock and heat shock	0
GND1	Hsc_GFP - Hsc	0.0102003	1.36658	no hit	hit	heat shock interactors	0
GND1	Hsp_GFP - Hsp	0.676316	1.29416	no hit	hit	heat shock interactors	0
GPD1	Hsc_GFP - Hsc	1.28273	1.80744	hit	hit	non-heat shock and heat shock interactors	0
GPD1	Hsp_GFP - Hsp	1.7906	1.30376	hit	hit	non-heat shock and heat shock interactors	0
GPD2	Hsc_GFP - Hsc	0.285094	1.29459	no hit	hit	heat shock interactors	0
GPD2	Hsp_GFP - Hsp	0.85331	0.508315	no hit	no hit	found under non-heat shock and heat shock	0
GPH1	Hsc_GFP - Hsc	0.870865	0.332017	no hit	no hit	found under non-heat shock and heat shock	0
GPH1	Hsp_GFP - Hsp	1.2122	0.160146	hit	no hit	non-heat shock interactors	0
GPM1	Hsc_GFP - Hsc	2.46673	1.60717	hit	hit	non-heat shock and heat shock interactors	0
GPM1	Hsp_GFP - Hsp	2.39528	2.19594	hit	hit	non-heat shock and heat shock interactors	0
GPP1	Hsc_GFP - Hsc	2.34893	1.34721	hit	hit	non-heat shock and heat shock interactors	0
GPP1	Hsp_GFP - Hsp	2.7843	1.87836	hit	hit	non-heat shock and heat shock interactors	0
GRE2	Hsc_GFP - Hsc	1.73139	1.89241	hit	hit	non-heat shock and heat shock interactors	0
GRE2	Hsp_GFP - Hsp	2.29729	2.0588	hit	hit	non-heat shock and heat shock interactors	0
GRS1	Hsc_GFP - Hsc	1.4291	1.46714	hit	hit	non-heat shock and heat shock interactors	0
GRS1	Hsp_GFP - Hsp	1.72664	1.74787	hit	hit	non-heat shock and heat shock interactors	0
GRX4	Hsc_GFP - Hsc	-0.173938	1.79766	no hit	hit	heat shock interactors	0
GRX4	Hsp_GFP - Hsp	0.114513	1.02354	no hit	hit	heat shock interactors	0
GSY1	Hsc_GFP - Hsc	0.574341	0.538025	no hit	no hit	found under non-heat shock and heat shock	0
GSY1	Hsp_GFP - Hsp	-0.542777	-0.0702281	no hit	no hit	found under non-heat shock and heat shock	0
GSY2	Hsc_GFP - Hsc	0.153353	0.513695	no hit	no hit	found under non-heat shock and heat shock	0
GSY2	Hsp_GFP - Hsp	-0.23068	-0.259912	no hit	no hit	found under non-heat shock and heat shock	0
GUA1	Hsc_GFP - Hsc	0.791055	1.0972	no hit	hit	heat shock interactors	0
GUA1	Hsp_GFP - Hsp	1.28033	1.696	hit	hit	non-heat shock and heat shock interactors	0
GUS1	Hsc_GFP - Hsc	2.12409	1.80957	hit	hit	non-heat shock and heat shock interactors	0
GUS1	Hsp_GFP - Hsp	2.30059	2.33851	hit	hit	non-heat shock and heat shock interactors	0
GVP36	Hsc_GFP - Hsc	1.866	2.36207	hit	hit	non-heat shock and heat shock interactors	0
GVP36	Hsp_GFP - Hsp	2.48602	2.14787	hit	hit	non-heat shock and heat shock interactors	0
HBT1	Hsc_GFP - Hsc	-0.718845	-0.583808	no hit	no hit	found under non-heat shock and heat shock	0
HBT1	Hsp_GFP - Hsp	0.166852	-1.35292	no hit	no hit	found under non-heat shock and heat shock	0
HCH1	Hsc_GFP - Hsc	3.48247	1.88502	hit	hit	non-heat shock and heat shock interactors	1
HCH1	Hsp_GFP - Hsp	3.67523	2.46247	hit	hit	non-heat shock and heat shock interactors	1
HIS3	Hsc_GFP - Hsc	-2.11534	-1.49143	no hit	no hit	found under non-heat shock and heat shock	0
HIS3	Hsp_GFP - Hsp	-1.58211	-2.69635	no hit	no hit	found under non-heat shock and heat shock	0
HIS4	Hsc_GFP - Hsc	0.613704	0.400694	no hit	no hit	found under non-heat shock and heat shock	0
HIS4	Hsp_GFP - Hsp	0.609225	0.463238	no hit	no hit	found under non-heat shock and heat shock	0
HIS5	Hsc_GFP - Hsc	2.25862	2.04323	hit	hit	non-heat shock and heat shock interactors	0
HIS5	Hsp_GFP - Hsp	2.53557	2.5693	hit	hit	non-heat shock and heat shock interactors	0
HOM2	Hsc_GFP - Hsc	1.53201	1.04501	hit	hit	non-heat shock and heat shock interactors	0
HOM2	Hsp_GFP - Hsp	1.80407	1.48055	hit	hit	non-heat shock and heat shock interactors	0
HOM3	Hsc_GFP - Hsc	2.8582	1.66309	hit	hit	non-heat shock and heat shock interactors	0
HOM3	Hsp_GFP - Hsp	2.39829	1.59848	hit	hit	non-heat shock and heat shock interactors	0
HOM6	Hsc_GFP - Hsc	2.70517	1.9476	hit	hit	non-heat shock and heat shock interactors	0
HOM6	Hsp_GFP - Hsp	2.7559	2.00626	hit	hit	non-heat shock and heat shock interactors	0
HRK1	Hsc_GFP - Hsc	-0.288347	0.731431	no hit	no hit	found under non-heat shock and heat shock	0
HRK1	Hsp_GFP - Hsp	-0.261056	0.200546	no hit	no hit	found under non-heat shock and heat shock	0
HSC82	Hsc_GFP - Hsc	5.21691	4.92082	hit	hit	non-heat shock and heat shock interactors	1
HSC82	Hsp_GFP - Hsp	2.94297	3.83217	hit	hit	non-heat shock and heat shock interactors	0
HSP104	Hsc_GFP - Hsc	1.9184	2.07995	hit	hit	non-heat shock and heat shock interactors	0
HSP104	Hsp_GFP - Hsp	2.97844	2.11739	hit	hit	non-heat shock and heat shock interactors	0
HSP12	Hsc_GFP - Hsc	1.69296	1.89748	hit	hit	non-heat shock and heat shock interactors	0
HSP12	Hsp_GFP - Hsp	3.17267	1.27938	hit	hit	non-heat shock and heat shock interactors	0
HSP26	Hsc_GFP - Hsc	2.35291	2.67726	hit	hit	non-heat shock and heat shock interactors	0
HSP26	Hsp_GFP - Hsp	3.38878	1.36506	hit	hit	non-heat shock and heat shock interactors	0
HSP42	Hsc_GFP - Hsc	0.0336592	1.37644	no hit	hit	heat shock interactors	0
HSP42	Hsp_GFP - Hsp	0.0413803	0.273557	no hit	no hit	found under non-heat shock and heat shock	0
HSP60	Hsc_GFP - Hsc	-0.777389	0.446165	no hit	no hit	found under non-heat shock and heat shock	0
HSP60	Hsp_GFP - Hsp	0.46159	0.557809	no hit	no hit	found under non-heat shock and heat shock	0
HSP78	Hsc_GFP - Hsc	2.70806	2.35843	hit	hit	non-heat shock and heat shock interactors	0
HSP78	Hsp_GFP - Hsp	2.95085	2.27145	hit	hit	non-heat shock and heat shock interactors	0
HSP82	Hsc_GFP - Hsc	3.96246	2.90731	hit	hit	non-heat shock and heat shock interactors	0
HSP82	Hsp_GFP - Hsp	5.01578	5.15079	hit	hit	non-heat shock and heat shock interactors	1
HTS1	Hsc_GFP - Hsc	1.88539	1.5978	hit	hit	non-heat shock and heat shock interactors	0
HTS1	Hsp_GFP - Hsp	1.51747	1.35509	hit	hit	non-heat shock and heat shock interactors	0
HXK1	Hsc_GFP - Hsc	2.23048	1.59851	hit	hit	non-heat shock and heat shock interactors	0
HXK1	Hsp_GFP - Hsp	2.66713	1.56734	hit	hit	non-heat shock and heat shock interactors	0
HXK2	Hsc_GFP - Hsc	2.09018	1.94949	hit	hit	non-heat shock and heat shock interactors	0
HXK2	Hsp_GFP - Hsp	2.44197	1.99237	hit	hit	non-heat shock and heat shock interactors	0
IDH1	Hsc_GFP - Hsc	1.78012	1.92336	hit	hit	non-heat shock and heat shock interactors	0
IDH1	Hsp_GFP - Hsp	2.34138	1.20378	hit	hit	non-heat shock and heat shock interactors	0
IDH2	Hsc_GFP - Hsc	2.604	1.65327	hit	hit	non-heat shock and heat shock interactors	0
IDH2	Hsp_GFP - Hsp	2.28631	1.32871	hit	hit	non-heat shock and heat shock interactors	0
IDP1	Hsc_GFP - Hsc	1.30058	0.495269	hit	no hit	non-heat shock interactors	0
IDP1	Hsp_GFP - Hsp	0.243327	0.401071	no hit	no hit	found under non-heat shock and heat shock	0
IKI3	Hsc_GFP - Hsc	0.446155	1.42041	no hit	hit	heat shock interactors	0
IKI3	Hsp_GFP - Hsp	0.0145263	1.01948	no hit	hit	heat shock interactors	0
ILS1	Hsc_GFP - Hsc	0.967431	0.792734	no hit	no hit	found under non-heat shock and heat shock	0
ILS1	Hsp_GFP - Hsp	0.643011	1.15034	no hit	hit	heat shock interactors	0
ILV2	Hsc_GFP - Hsc	0.581579	1.53049	no hit	hit	heat shock interactors	0
ILV2	Hsp_GFP - Hsp	0.159855	1.3223	no hit	hit	heat shock interactors	0
ILV5	Hsc_GFP - Hsc	1.61173	1.21263	hit	hit	non-heat shock and heat shock interactors	0
ILV5	Hsp_GFP - Hsp	1.56993	1.83841	hit	hit	non-heat shock and heat shock interactors	0
ILV6	Hsc_GFP - Hsc	0.728949	1.46688	no hit	hit	heat shock interactors	0
ILV6	Hsp_GFP - Hsp	-0.00475285	1.1142	no hit	hit	heat shock interactors	0
IPP1	Hsc_GFP - Hsc	1.36371	1.97013	hit	hit	non-heat shock and heat shock interactors	0
IPP1	Hsp_GFP - Hsp	1.75261	2.05599	hit	hit	non-heat shock and heat shock interactors	0
IVY1	Hsc_GFP - Hsc	-0.800468	-0.298641	no hit	no hit	found under non-heat shock and heat shock	0
IVY1	Hsp_GFP - Hsp	0.179245	0.29853	no hit	no hit	found under non-heat shock and heat shock	0
KAP123	Hsc_GFP - Hsc	1.95072	1.87404	hit	hit	non-heat shock and heat shock interactors	0
KAP123	Hsp_GFP - Hsp	2.01382	2.29716	hit	hit	non-heat shock and heat shock interactors	0
KAR2	Hsc_GFP - Hsc	0.937683	0.409591	no hit	no hit	found under non-heat shock and heat shock	0
KAR2	Hsp_GFP - Hsp	0.713579	-0.100281	no hit	no hit	found under non-heat shock and heat shock	0
KES1	Hsc_GFP - Hsc	1.37126	2.00249	hit	hit	non-heat shock and heat shock interactors	0
KES1	Hsp_GFP - Hsp	1.09431	1.29626	hit	hit	non-heat shock and heat shock interactors	0
KRS1	Hsc_GFP - Hsc	0.816936	0.420262	no hit	no hit	found under non-heat shock and heat shock	0
KRS1	Hsp_GFP - Hsp	1.13494	0.960536	hit	no hit	non-heat shock interactors	0
LEU2	Hsc_GFP - Hsc	4.57645	4.04634	hit	hit	non-heat shock and heat shock interactors	0
LEU2	Hsp_GFP - Hsp	4.32102	4.08908	hit	hit	non-heat shock and heat shock interactors	0
LEU4	Hsc_GFP - Hsc	1.75105	1.40179	hit	hit	non-heat shock and heat shock interactors	0
LEU4	Hsp_GFP - Hsp	1.7788	1.59243	hit	hit	non-heat shock and heat shock interactors	0
LSB5	Hsc_GFP - Hsc	-0.0599229	0.395078	no hit	no hit	found under non-heat shock and heat shock	0
LSB5	Hsp_GFP - Hsp	0.367651	0.481975	no hit	no hit	found under non-heat shock and heat shock	0
LSP1	Hsc_GFP - Hsc	0.680171	0.839244	no hit	no hit	found under non-heat shock and heat shock	0
LSP1	Hsp_GFP - Hsp	0.71455	0.776264	no hit	no hit	found under non-heat shock and heat shock	0
LTP1	Hsc_GFP - Hsc	1.19705	0.0722316	hit	no hit	non-heat shock interactors	0
LTP1	Hsp_GFP - Hsp	0.887431	0.099916	no hit	no hit	found under non-heat shock and heat shock	0
LYS12	Hsc_GFP - Hsc	3.0497	1.86973	hit	hit	non-heat shock and heat shock interactors	0
LYS12	Hsp_GFP - Hsp	2.89206	2.43133	hit	hit	non-heat shock and heat shock interactors	0
MCK1	Hsc_GFP - Hsc	2.2811	1.90962	hit	hit	non-heat shock and heat shock interactors	0
MCK1	Hsp_GFP - Hsp	1.97575	2.04486	hit	hit	non-heat shock and heat shock interactors	0
MES1	Hsc_GFP - Hsc	1.2551	1.42024	hit	hit	non-heat shock and heat shock interactors	0
MES1	Hsp_GFP - Hsp	1.27219	1.61547	hit	hit	non-heat shock and heat shock interactors	0
MET12	Hsc_GFP - Hsc	-0.0013162	0.335142	no hit	no hit	found under non-heat shock and heat shock	0
MET12	Hsp_GFP - Hsp	0.258042	0.251573	no hit	no hit	found under non-heat shock and heat shock	0
MET13	Hsc_GFP - Hsc	0.171671	0.272842	no hit	no hit	found under non-heat shock and heat shock	0
MET13	Hsp_GFP - Hsp	0.544278	-0.0199611	no hit	no hit	found under non-heat shock and heat shock	0
MET17	Hsc_GFP - Hsc	2.20382	1.76184	hit	hit	non-heat shock and heat shock interactors	0
MET17	Hsp_GFP - Hsp	2.34052	1.79788	hit	hit	non-heat shock and heat shock interactors	0
MRP8	Hsc_GFP - Hsc	0.120343	0.725266	no hit	no hit	found under non-heat shock and heat shock	0
MRP8	Hsp_GFP - Hsp	0.9925	0.709955	no hit	no hit	found under non-heat shock and heat shock	0
MTC1	Hsc_GFP - Hsc	0.724989	1.79206	no hit	hit	heat shock interactors	0
MTC1	Hsp_GFP - Hsp	1.60629	1.18478	hit	hit	non-heat shock and heat shock interactors	0
MTD1	Hsc_GFP - Hsc	3.00474	2.00227	hit	hit	non-heat shock and heat shock interactors	0
MTD1	Hsp_GFP - Hsp	2.92813	2.29323	hit	hit	non-heat shock and heat shock interactors	0
NAP1	Hsc_GFP - Hsc	1.08791	1.15646	hit	hit	non-heat shock and heat shock interactors	0
NAP1	Hsp_GFP - Hsp	1.51978	1.18387	hit	hit	non-heat shock and heat shock interactors	0
NBP2	Hsc_GFP - Hsc	0.557798	0.445154	no hit	no hit	found under non-heat shock and heat shock	0
NBP2	Hsp_GFP - Hsp	0.797621	0.210866	no hit	no hit	found under non-heat shock and heat shock	0
NEW1	Hsc_GFP - Hsc	1.48742	2.26061	hit	hit	non-heat shock and heat shock interactors	0
NEW1	Hsp_GFP - Hsp	1.38718	2.41039	hit	hit	non-heat shock and heat shock interactors	0
NIP1	Hsc_GFP - Hsc	-0.103867	1.60514	no hit	hit	heat shock interactors	0
NIP1	Hsp_GFP - Hsp	0.316401	0.856963	no hit	no hit	found under non-heat shock and heat shock	0
NSR1	Hsc_GFP - Hsc	-0.24667	1.29428	no hit	hit	heat shock interactors	0
NSR1	Hsp_GFP - Hsp	-0.563415	0.256911	no hit	no hit	found under non-heat shock and heat shock	0
NTH1	Hsc_GFP - Hsc	1.4239	0.993648	hit	no hit	non-heat shock interactors	0
NTH1	Hsp_GFP - Hsp	1.26492	1.30059	hit	hit	non-heat shock and heat shock interactors	0
OSH7	Hsc_GFP - Hsc	-0.264169	0.0694659	no hit	no hit	found under non-heat shock and heat shock	0
OSH7	Hsp_GFP - Hsp	0.162827	0.194495	no hit	no hit	found under non-heat shock and heat shock	0
PAA1	Hsc_GFP - Hsc	1.89946	1.63991	hit	hit	non-heat shock and heat shock interactors	0
PAA1	Hsp_GFP - Hsp	2.13822	1.87441	hit	hit	non-heat shock and heat shock interactors	0
PAB1	Hsc_GFP - Hsc	0.784112	1.00377	no hit	hit	heat shock interactors	0
PAB1	Hsp_GFP - Hsp	0.610493	0.981879	no hit	no hit	found under non-heat shock and heat shock	0
PAH1	Hsc_GFP - Hsc	-0.283422	0.0405616	no hit	no hit	found under non-heat shock and heat shock	0
PAH1	Hsp_GFP - Hsp	-0.0241843	0.362407	no hit	no hit	found under non-heat shock and heat shock	0
PBY1	Hsc_GFP - Hsc	0.709134	0.198931	no hit	no hit	found under non-heat shock and heat shock	0
PBY1	Hsp_GFP - Hsp	0.342057	0.0340594	no hit	no hit	found under non-heat shock and heat shock	0
PDC1	Hsc_GFP - Hsc	2.30645	1.73582	hit	hit	non-heat shock and heat shock interactors	0
PDC1	Hsp_GFP - Hsp	2.63212	2.00332	hit	hit	non-heat shock and heat shock interactors	0
PDI1	Hsc_GFP - Hsc	0.98418	0.972697	no hit	no hit	found under non-heat shock and heat shock	0
PDI1	Hsp_GFP - Hsp	0.840101	0.495439	no hit	no hit	found under non-heat shock and heat shock	0
PET9	Hsc_GFP - Hsc	1.85043	1.948	hit	hit	non-heat shock and heat shock interactors	0
PET9	Hsp_GFP - Hsp	2.27545	2.05987	hit	hit	non-heat shock and heat shock interactors	0
PFK1	Hsc_GFP - Hsc	-0.105217	1.23394	no hit	hit	heat shock interactors	0
PFK1	Hsp_GFP - Hsp	0.279985	1.0921	no hit	hit	heat shock interactors	0
PFK2	Hsc_GFP - Hsc	-0.154575	1.44361	no hit	hit	heat shock interactors	0
PFK2	Hsp_GFP - Hsp	0.158963	1.20824	no hit	hit	heat shock interactors	0
PGI1	Hsc_GFP - Hsc	2.16467	1.64172	hit	hit	non-heat shock and heat shock interactors	0
PGI1	Hsp_GFP - Hsp	2.36055	1.57216	hit	hit	non-heat shock and heat shock interactors	0
PGK1	Hsc_GFP - Hsc	2.20426	1.29501	hit	hit	non-heat shock and heat shock interactors	0
PGK1	Hsp_GFP - Hsp	1.81167	1.61685	hit	hit	non-heat shock and heat shock interactors	0
PGM2	Hsc_GFP - Hsc	2.01484	1.66791	hit	hit	non-heat shock and heat shock interactors	0
PGM2	Hsp_GFP - Hsp	2.16662	1.13653	hit	hit	non-heat shock and heat shock interactors	0
PHA2	Hsc_GFP - Hsc	0.873423	0.564841	no hit	no hit	found under non-heat shock and heat shock	0
PHA2	Hsp_GFP - Hsp	0.313199	0.165595	no hit	no hit	found under non-heat shock and heat shock	0
PHO85	Hsc_GFP - Hsc	1.21697	0.65096	hit	no hit	non-heat shock interactors	0
PHO85	Hsp_GFP - Hsp	1.48652	0.596084	hit	no hit	non-heat shock interactors	0
PIL1	Hsc_GFP - Hsc	1.20391	1.23032	hit	hit	non-heat shock and heat shock interactors	0
PIL1	Hsp_GFP - Hsp	1.61177	1.25237	hit	hit	non-heat shock and heat shock interactors	0
PMA1	Hsc_GFP - Hsc	-0.627728	0.0746646	no hit	no hit	found under non-heat shock and heat shock	0
PMA1	Hsp_GFP - Hsp	-0.257172	-0.248853	no hit	no hit	found under non-heat shock and heat shock	0
PNC1	Hsc_GFP - Hsc	-0.797575	1.59701	no hit	hit	heat shock interactors	0
PNC1	Hsp_GFP - Hsp	-0.127916	0.839364	no hit	no hit	found under non-heat shock and heat shock	0
POB3	Hsc_GFP - Hsc	-0.369177	-0.246704	no hit	no hit	found under non-heat shock and heat shock	0
POB3	Hsp_GFP - Hsp	0.138674	-0.121942	no hit	no hit	found under non-heat shock and heat shock	0
POR1	Hsc_GFP - Hsc	2.77039	2.45201	hit	hit	non-heat shock and heat shock interactors	0
POR1	Hsp_GFP - Hsp	2.79065	1.9987	hit	hit	non-heat shock and heat shock interactors	0
PRB1	Hsc_GFP - Hsc	0.749473	2.04816	no hit	hit	heat shock interactors	0
PRB1	Hsp_GFP - Hsp	1.28703	1.14617	hit	hit	non-heat shock and heat shock interactors	0
PRE1	Hsc_GFP - Hsc	0.418935	0.237311	no hit	no hit	found under non-heat shock and heat shock	0
PRE1	Hsp_GFP - Hsp	0.0371208	-0.0177235	no hit	no hit	found under non-heat shock and heat shock	0
PRE10	Hsc_GFP - Hsc	0.567724	0.391493	no hit	no hit	found under non-heat shock and heat shock	0
PRE10	Hsp_GFP - Hsp	0.20571	-0.0176412	no hit	no hit	found under non-heat shock and heat shock	0
PRE2	Hsc_GFP - Hsc	0.249661	0.376751	no hit	no hit	found under non-heat shock and heat shock	0
PRE2	Hsp_GFP - Hsp	0.0991281	-0.0478168	no hit	no hit	found under non-heat shock and heat shock	0
PRE3	Hsc_GFP - Hsc	0.243808	0.359501	no hit	no hit	found under non-heat shock and heat shock	0
PRE3	Hsp_GFP - Hsp	0.0939432	0.0198383	no hit	no hit	found under non-heat shock and heat shock	0
PRE4	Hsc_GFP - Hsc	0.494351	0.219616	no hit	no hit	found under non-heat shock and heat shock	0
PRE4	Hsp_GFP - Hsp	0.202913	-0.0553064	no hit	no hit	found under non-heat shock and heat shock	0
PRE5	Hsc_GFP - Hsc	0.50326	0.338692	no hit	no hit	found under non-heat shock and heat shock	0
PRE5	Hsp_GFP - Hsp	0.174295	0.201302	no hit	no hit	found under non-heat shock and heat shock	0
PRE6	Hsc_GFP - Hsc	0.532142	0.199143	no hit	no hit	found under non-heat shock and heat shock	0
PRE6	Hsp_GFP - Hsp	0.386717	-0.0222366	no hit	no hit	found under non-heat shock and heat shock	0
PRE7	Hsc_GFP - Hsc	0.425672	0.0801118	no hit	no hit	found under non-heat shock and heat shock	0
PRE7	Hsp_GFP - Hsp	0.143775	-0.303123	no hit	no hit	found under non-heat shock and heat shock	0
PRE8	Hsc_GFP - Hsc	0.282154	0.283958	no hit	no hit	found under non-heat shock and heat shock	0
PRE8	Hsp_GFP - Hsp	0.0822571	-0.0410532	no hit	no hit	found under non-heat shock and heat shock	0
PRE9	Hsc_GFP - Hsc	0.558316	0.20195	no hit	no hit	found under non-heat shock and heat shock	0
PRE9	Hsp_GFP - Hsp	0.257416	-0.108415	no hit	no hit	found under non-heat shock and heat shock	0
PRO2	Hsc_GFP - Hsc	2.30296	1.9653	hit	hit	non-heat shock and heat shock interactors	0
PRO2	Hsp_GFP - Hsp	2.77909	2.58652	hit	hit	non-heat shock and heat shock interactors	0
PRO3	Hsc_GFP - Hsc	2.7518	2.37088	hit	hit	non-heat shock and heat shock interactors	0
PRO3	Hsp_GFP - Hsp	2.62092	2.84878	hit	hit	non-heat shock and heat shock interactors	0
PRS1	Hsc_GFP - Hsc	0.407102	0.421855	no hit	no hit	found under non-heat shock and heat shock	0
PRS1	Hsp_GFP - Hsp	0.16962	0.42434	no hit	no hit	found under non-heat shock and heat shock	0
PRS3	Hsc_GFP - Hsc	0.692255	0.635929	no hit	no hit	found under non-heat shock and heat shock	0
PRS3	Hsp_GFP - Hsp	0.228988	0.444789	no hit	no hit	found under non-heat shock and heat shock	0
PRS5	Hsc_GFP - Hsc	0.573241	0.649063	no hit	no hit	found under non-heat shock and heat shock	0
PRS5	Hsp_GFP - Hsp	0.309756	0.561071	no hit	no hit	found under non-heat shock and heat shock	0
PSA1	Hsc_GFP - Hsc	2.89496	1.5628	hit	hit	non-heat shock and heat shock interactors	0
PSA1	Hsp_GFP - Hsp	2.94804	2.09231	hit	hit	non-heat shock and heat shock interactors	0
PSK1	Hsc_GFP - Hsc	-0.0757668	0.503175	no hit	no hit	found under non-heat shock and heat shock	0
PSK1	Hsp_GFP - Hsp	-0.402997	0.274303	no hit	no hit	found under non-heat shock and heat shock	0
PUB1	Hsc_GFP - Hsc	1.65246	2.05346	hit	hit	non-heat shock and heat shock interactors	0
PUB1	Hsp_GFP - Hsp	2.04773	1.97956	hit	hit	non-heat shock and heat shock interactors	0
PUP1	Hsc_GFP - Hsc	0.64866	0.249226	no hit	no hit	found under non-heat shock and heat shock	0
PUP1	Hsp_GFP - Hsp	0.521636	0.171541	no hit	no hit	found under non-heat shock and heat shock	0
PUP2	Hsc_GFP - Hsc	0.610343	0.556068	no hit	no hit	found under non-heat shock and heat shock	0
PUP2	Hsp_GFP - Hsp	0.328959	0.0914221	no hit	no hit	found under non-heat shock and heat shock	0
PUP3	Hsc_GFP - Hsc	0.590648	0.387947	no hit	no hit	found under non-heat shock and heat shock	0
PUP3	Hsp_GFP - Hsp	0.429804	0.0746487	no hit	no hit	found under non-heat shock and heat shock	0
PYC2	Hsc_GFP - Hsc	1.50819	1.62888	hit	hit	non-heat shock and heat shock interactors	0
PYC2	Hsp_GFP - Hsp	2.21721	1.74093	hit	hit	non-heat shock and heat shock interactors	0
QCR2	Hsc_GFP - Hsc	2.14764	1.88316	hit	hit	non-heat shock and heat shock interactors	0
QCR2	Hsp_GFP - Hsp	2.4198	1.53968	hit	hit	non-heat shock and heat shock interactors	0
RBG2	Hsc_GFP - Hsc	1.52398	2.35585	hit	hit	non-heat shock and heat shock interactors	0
RBG2	Hsp_GFP - Hsp	1.7419	2.38425	hit	hit	non-heat shock and heat shock interactors	0
RCK2	Hsc_GFP - Hsc	-0.270094	0.883699	no hit	no hit	found under non-heat shock and heat shock	0
RCK2	Hsp_GFP - Hsp	-0.0593703	0.00843955	no hit	no hit	found under non-heat shock and heat shock	0
REG1	Hsc_GFP - Hsc	-0.26554	-0.197735	no hit	no hit	found under non-heat shock and heat shock	0
REG1	Hsp_GFP - Hsp	-0.459604	0.0363084	no hit	no hit	found under non-heat shock and heat shock	0
RET2	Hsc_GFP - Hsc	1.14701	0.998336	hit	no hit	non-heat shock interactors	0
RET2	Hsp_GFP - Hsp	1.0801	1.41518	hit	hit	non-heat shock and heat shock interactors	0
RFA1	Hsc_GFP - Hsc	1.53012	1.46394	hit	hit	non-heat shock and heat shock interactors	0
RFA1	Hsp_GFP - Hsp	1.39376	1.78867	hit	hit	non-heat shock and heat shock interactors	0
RGI1	Hsc_GFP - Hsc	-2.26567	2.32194	no hit	hit	heat shock interactors	0
RGI1	Hsp_GFP - Hsp	-0.16646	0.862585	no hit	no hit	found under non-heat shock and heat shock	0
RNR1	Hsc_GFP - Hsc	2.2914	0.055463	hit	no hit	non-heat shock interactors	0
RNR1	Hsp_GFP - Hsp	0.878836	1.1382	no hit	hit	heat shock interactors	0
RNR2	Hsc_GFP - Hsc	2.03787	1.51794	hit	hit	non-heat shock and heat shock interactors	0
RNR2	Hsp_GFP - Hsp	1.50723	1.69274	hit	hit	non-heat shock and heat shock interactors	0
RNR4	Hsc_GFP - Hsc	2.70181	2.01796	hit	hit	non-heat shock and heat shock interactors	0
RNR4	Hsp_GFP - Hsp	2.86613	2.28127	hit	hit	non-heat shock and heat shock interactors	0
RPB2	Hsc_GFP - Hsc	0.254857	0.296593	no hit	no hit	found under non-heat shock and heat shock	0
RPB2	Hsp_GFP - Hsp	-0.0141084	0.103538	no hit	no hit	found under non-heat shock and heat shock	0
RPC40	Hsc_GFP - Hsc	0.974839	0.631359	no hit	no hit	found under non-heat shock and heat shock	0
RPC40	Hsp_GFP - Hsp	1.25551	0.0157283	hit	no hit	non-heat shock interactors	0
RPG1	Hsc_GFP - Hsc	0.262957	1.01548	no hit	hit	heat shock interactors	0
RPG1	Hsp_GFP - Hsp	0.410671	1.0638	no hit	hit	heat shock interactors	0
RPL1A|RPL1B	Hsc_GFP - Hsc	1.85157	1.07699	hit	hit	non-heat shock and heat shock interactors	1
RPL1A|RPL1B	Hsp_GFP - Hsp	0.98909	1.5743	no hit	hit	heat shock interactors	0
RPN1	Hsc_GFP - Hsc	1.353	1.64828	hit	hit	non-heat shock and heat shock interactors	0
RPN1	Hsp_GFP - Hsp	1.44126	1.50351	hit	hit	non-heat shock and heat shock interactors	0
RPN2	Hsc_GFP - Hsc	1.19137	0.890257	hit	no hit	non-heat shock interactors	0
RPN2	Hsp_GFP - Hsp	0.750594	0.800707	no hit	no hit	found under non-heat shock and heat shock	0
RPN3	Hsc_GFP - Hsc	1.43745	1.32506	hit	hit	non-heat shock and heat shock interactors	0
RPN3	Hsp_GFP - Hsp	1.1835	1.27565	hit	hit	non-heat shock and heat shock interactors	0
RPN5	Hsc_GFP - Hsc	1.1445	1.228	hit	hit	non-heat shock and heat shock interactors	0
RPN5	Hsp_GFP - Hsp	1.1031	0.807303	hit	no hit	non-heat shock interactors	0
RPN6	Hsc_GFP - Hsc	1.26976	1.34749	hit	hit	non-heat shock and heat shock interactors	0
RPN6	Hsp_GFP - Hsp	1.30981	1.19209	hit	hit	non-heat shock and heat shock interactors	0
RPN7	Hsc_GFP - Hsc	1.40389	1.16959	hit	hit	non-heat shock and heat shock interactors	0
RPN7	Hsp_GFP - Hsp	1.2293	1.62152	hit	hit	non-heat shock and heat shock interactors	0
RPN8	Hsc_GFP - Hsc	1.27251	1.40215	hit	hit	non-heat shock and heat shock interactors	0
RPN8	Hsp_GFP - Hsp	1.05059	1.08175	hit	hit	non-heat shock and heat shock interactors	0
RPN9	Hsc_GFP - Hsc	0.947093	1.32326	no hit	hit	heat shock interactors	0
RPN9	Hsp_GFP - Hsp	0.792546	1.11551	no hit	hit	heat shock interactors	0
RPO21	Hsc_GFP - Hsc	0.262762	0.385159	no hit	no hit	found under non-heat shock and heat shock	0
RPO21	Hsp_GFP - Hsp	0.00964127	0.232546	no hit	no hit	found under non-heat shock and heat shock	0
RPP0	Hsc_GFP - Hsc	2.89094	2.31213	hit	hit	non-heat shock and heat shock interactors	0
RPP0	Hsp_GFP - Hsp	2.80393	3.02786	hit	hit	non-heat shock and heat shock interactors	0
RPS12	Hsc_GFP - Hsc	2.37564	2.04115	hit	hit	non-heat shock and heat shock interactors	0
RPS12	Hsp_GFP - Hsp	2.42902	2.25019	hit	hit	non-heat shock and heat shock interactors	0
RPS18A|RPS18B	Hsc_GFP - Hsc	1.45786	0.956373	hit	no hit	non-heat shock interactors	0
RPS18A|RPS18B	Hsp_GFP - Hsp	0.768843	1.36083	no hit	hit	heat shock interactors	0
RPS20	Hsc_GFP - Hsc	2.16247	1.83613	hit	hit	non-heat shock and heat shock interactors	0
RPS20	Hsp_GFP - Hsp	1.82744	2.17243	hit	hit	non-heat shock and heat shock interactors	0
RPS3	Hsc_GFP - Hsc	1.9043	1.39771	hit	hit	non-heat shock and heat shock interactors	0
RPS3	Hsp_GFP - Hsp	1.28926	1.52476	hit	hit	non-heat shock and heat shock interactors	0
RPS5	Hsc_GFP - Hsc	1.7453	0.58238	hit	no hit	non-heat shock interactors	0
RPS5	Hsp_GFP - Hsp	0.94974	0.942891	no hit	no hit	found under non-heat shock and heat shock	0
RPT1	Hsc_GFP - Hsc	1.59772	1.23487	hit	hit	non-heat shock and heat shock interactors	0
RPT1	Hsp_GFP - Hsp	1.40973	0.968049	hit	no hit	non-heat shock interactors	0
RPT2	Hsc_GFP - Hsc	1.44446	1.06796	hit	hit	non-heat shock and heat shock interactors	0
RPT2	Hsp_GFP - Hsp	1.09718	0.973408	hit	no hit	non-heat shock interactors	0
RPT3	Hsc_GFP - Hsc	1.47996	0.806301	hit	no hit	non-heat shock interactors	0
RPT3	Hsp_GFP - Hsp	1.50007	0.753269	hit	no hit	non-heat shock interactors	0
RPT4	Hsc_GFP - Hsc	1.6835	0.809262	hit	no hit	non-heat shock interactors	0
RPT4	Hsp_GFP - Hsp	1.4872	0.704373	hit	no hit	non-heat shock interactors	0
RPT5	Hsc_GFP - Hsc	1.67603	0.733744	hit	no hit	non-heat shock interactors	0
RPT5	Hsp_GFP - Hsp	1.57266	0.788947	hit	no hit	non-heat shock interactors	0
RPT6	Hsc_GFP - Hsc	1.27292	1.11649	hit	hit	non-heat shock and heat shock interactors	0
RPT6	Hsp_GFP - Hsp	0.93313	1.03496	no hit	hit	heat shock interactors	0
RSP5	Hsc_GFP - Hsc	0.441417	1.76898	no hit	hit	heat shock interactors	0
RSP5	Hsp_GFP - Hsp	0.0749761	0.45263	no hit	no hit	found under non-heat shock and heat shock	0
RTG2	Hsc_GFP - Hsc	-0.106348	0.618279	no hit	no hit	found under non-heat shock and heat shock	0
RTG2	Hsp_GFP - Hsp	0.374617	0.589956	no hit	no hit	found under non-heat shock and heat shock	0
RUP1	Hsc_GFP - Hsc	0.0226662	-0.603203	no hit	no hit	found under non-heat shock and heat shock	0
RUP1	Hsp_GFP - Hsp	0.396351	-0.43293	no hit	no hit	found under non-heat shock and heat shock	0
RVB1	Hsc_GFP - Hsc	1.75485	1.56034	hit	hit	non-heat shock and heat shock interactors	0
RVB1	Hsp_GFP - Hsp	1.68274	1.72426	hit	hit	non-heat shock and heat shock interactors	0
RVB2	Hsc_GFP - Hsc	1.57783	1.60607	hit	hit	non-heat shock and heat shock interactors	0
RVB2	Hsp_GFP - Hsp	1.59088	1.59722	hit	hit	non-heat shock and heat shock interactors	0
RVS161	Hsc_GFP - Hsc	2.12282	2.5385	hit	hit	non-heat shock and heat shock interactors	0
RVS161	Hsp_GFP - Hsp	2.52122	2.26045	hit	hit	non-heat shock and heat shock interactors	0
RVS167	Hsc_GFP - Hsc	2.05465	2.00821	hit	hit	non-heat shock and heat shock interactors	0
RVS167	Hsp_GFP - Hsp	2.06501	1.92794	hit	hit	non-heat shock and heat shock interactors	0
SAC6	Hsc_GFP - Hsc	2.56455	2.24706	hit	hit	non-heat shock and heat shock interactors	0
SAC6	Hsp_GFP - Hsp	2.88592	1.87156	hit	hit	non-heat shock and heat shock interactors	0
SAH1	Hsc_GFP - Hsc	1.23862	1.85173	hit	hit	non-heat shock and heat shock interactors	0
SAH1	Hsp_GFP - Hsp	1.75246	1.56879	hit	hit	non-heat shock and heat shock interactors	0
SAM1	Hsc_GFP - Hsc	2.17196	0.965429	hit	no hit	non-heat shock interactors	0
SAM1	Hsp_GFP - Hsp	1.57538	1.99659	hit	hit	non-heat shock and heat shock interactors	0
SAP155	Hsc_GFP - Hsc	-0.55106	0.719625	no hit	no hit	found under non-heat shock and heat shock	0
SAP155	Hsp_GFP - Hsp	0.0751997	0.151723	no hit	no hit	found under non-heat shock and heat shock	0
SAP185	Hsc_GFP - Hsc	0.981247	-0.33882	no hit	no hit	found under non-heat shock and heat shock	0
SAP185	Hsp_GFP - Hsp	0.197048	0.0937588	no hit	no hit	found under non-heat shock and heat shock	0
SAP190	Hsc_GFP - Hsc	-0.250433	-1.28649	no hit	no hit	found under non-heat shock and heat shock	0
SAP190	Hsp_GFP - Hsp	-0.220589	-0.338142	no hit	no hit	found under non-heat shock and heat shock	0
SAR1	Hsc_GFP - Hsc	3.49995	1.94499	hit	hit	non-heat shock and heat shock interactors	0
SAR1	Hsp_GFP - Hsp	3.61184	2.25223	hit	hit	non-heat shock and heat shock interactors	0
SBA1	Hsc_GFP - Hsc	2.65673	2.47898	hit	hit	non-heat shock and heat shock interactors	0
SBA1	Hsp_GFP - Hsp	3.05871	2.63526	hit	hit	non-heat shock and heat shock interactors	0
SCL1	Hsc_GFP - Hsc	0.581071	0.513158	no hit	no hit	found under non-heat shock and heat shock	0
SCL1	Hsp_GFP - Hsp	0.243743	0.38172	no hit	no hit	found under non-heat shock and heat shock	0
SCS2	Hsc_GFP - Hsc	1.80965	1.52413	hit	hit	non-heat shock and heat shock interactors	0
SCS2	Hsp_GFP - Hsp	1.77031	1.33147	hit	hit	non-heat shock and heat shock interactors	0
SDS22	Hsc_GFP - Hsc	-0.309902	1.0122	no hit	hit	heat shock interactors	0
SDS22	Hsp_GFP - Hsp	-0.0399755	0.531741	no hit	no hit	found under non-heat shock and heat shock	0
SDS24	Hsc_GFP - Hsc	1.5013	0.997513	hit	no hit	non-heat shock interactors	0
SDS24	Hsp_GFP - Hsp	1.61443	1.36092	hit	hit	non-heat shock and heat shock interactors	0
SEC13	Hsc_GFP - Hsc	1.37644	1.48777	hit	hit	non-heat shock and heat shock interactors	0
SEC13	Hsp_GFP - Hsp	1.99922	1.61205	hit	hit	non-heat shock and heat shock interactors	0
SEC2	Hsc_GFP - Hsc	-0.447521	0.1988	no hit	no hit	found under non-heat shock and heat shock	0
SEC2	Hsp_GFP - Hsp	-0.17753	-0.0142894	no hit	no hit	found under non-heat shock and heat shock	0
SEC21	Hsc_GFP - Hsc	1.05805	1.19425	hit	hit	non-heat shock and heat shock interactors	0
SEC21	Hsp_GFP - Hsp	1.20562	1.31657	hit	hit	non-heat shock and heat shock interactors	0
SEC23	Hsc_GFP - Hsc	0.762295	1.04274	no hit	hit	heat shock interactors	0
SEC23	Hsp_GFP - Hsp	1.00311	1.35601	hit	hit	non-heat shock and heat shock interactors	0
SEC26	Hsc_GFP - Hsc	1.01194	1.33021	hit	hit	non-heat shock and heat shock interactors	0
SEC26	Hsp_GFP - Hsp	0.943539	1.27137	no hit	hit	heat shock interactors	0
SEC27	Hsc_GFP - Hsc	1.06948	1.28087	hit	hit	non-heat shock and heat shock interactors	0
SEC27	Hsp_GFP - Hsp	1.07807	1.51781	hit	hit	non-heat shock and heat shock interactors	0
SEC31	Hsc_GFP - Hsc	1.58681	1.86149	hit	hit	non-heat shock and heat shock interactors	0
SEC31	Hsp_GFP - Hsp	2.00976	2.15516	hit	hit	non-heat shock and heat shock interactors	0
SEC53	Hsc_GFP - Hsc	1.39238	1.46492	hit	hit	non-heat shock and heat shock interactors	0
SEC53	Hsp_GFP - Hsp	1.19457	1.09909	hit	hit	non-heat shock and heat shock interactors	0
SEC7	Hsc_GFP - Hsc	-0.60766	0.853453	no hit	no hit	found under non-heat shock and heat shock	0
SEC7	Hsp_GFP - Hsp	-0.323642	0.185195	no hit	no hit	found under non-heat shock and heat shock	0
SES1	Hsc_GFP - Hsc	1.94197	1.72172	hit	hit	non-heat shock and heat shock interactors	0
SES1	Hsp_GFP - Hsp	1.60354	1.85402	hit	hit	non-heat shock and heat shock interactors	0
SHM1	Hsc_GFP - Hsc	0.773325	0.632197	no hit	no hit	found under non-heat shock and heat shock	0
SHM1	Hsp_GFP - Hsp	0.57481	0.909355	no hit	no hit	found under non-heat shock and heat shock	0
SHM2	Hsc_GFP - Hsc	0.676431	1.39072	no hit	hit	heat shock interactors	0
SHM2	Hsp_GFP - Hsp	0.481662	0.810868	no hit	no hit	found under non-heat shock and heat shock	0
SIP2	Hsc_GFP - Hsc	0.650713	0.312213	no hit	no hit	found under non-heat shock and heat shock	0
SIP2	Hsp_GFP - Hsp	0.292702	-0.169923	no hit	no hit	found under non-heat shock and heat shock	0
SIS1	Hsc_GFP - Hsc	1.40477	2.15004	hit	hit	non-heat shock and heat shock interactors	0
SIS1	Hsp_GFP - Hsp	1.45886	1.74619	hit	hit	non-heat shock and heat shock interactors	0
SIT4	Hsc_GFP - Hsc	-0.288486	0.0179937	no hit	no hit	found under non-heat shock and heat shock	0
SIT4	Hsp_GFP - Hsp	-0.114483	-0.0637029	no hit	no hit	found under non-heat shock and heat shock	0
SKP1	Hsc_GFP - Hsc	-0.0736705	1.14963	no hit	hit	heat shock interactors	0
SKP1	Hsp_GFP - Hsp	1.14655	0.652772	hit	no hit	non-heat shock interactors	0
SKY1	Hsc_GFP - Hsc	0.210085	0.268871	no hit	no hit	found under non-heat shock and heat shock	0
SKY1	Hsp_GFP - Hsp	0.438144	-0.0631903	no hit	no hit	found under non-heat shock and heat shock	0
SNF1	Hsc_GFP - Hsc	-0.0456941	0.209966	no hit	no hit	found under non-heat shock and heat shock	0
SNF1	Hsp_GFP - Hsp	-0.194812	0.0189701	no hit	no hit	found under non-heat shock and heat shock	0
SNF4	Hsc_GFP - Hsc	0.162503	0.761238	no hit	no hit	found under non-heat shock and heat shock	0
SNF4	Hsp_GFP - Hsp	-0.0114568	0.696146	no hit	no hit	found under non-heat shock and heat shock	0
SOL1	Hsc_GFP - Hsc	0.160793	-0.128211	no hit	no hit	found under non-heat shock and heat shock	0
SOL1	Hsp_GFP - Hsp	-0.355702	-0.26339	no hit	no hit	found under non-heat shock and heat shock	0
SOL2	Hsc_GFP - Hsc	0.971969	0.366458	no hit	no hit	found under non-heat shock and heat shock	0
SOL2	Hsp_GFP - Hsp	0.509263	0.0962669	no hit	no hit	found under non-heat shock and heat shock	0
SOL4	Hsc_GFP - Hsc	0.872266	1.23362	no hit	hit	heat shock interactors	0
SOL4	Hsp_GFP - Hsp	1.09313	0.160484	hit	no hit	non-heat shock interactors	0
SPT16	Hsc_GFP - Hsc	-0.145811	0.143555	no hit	no hit	found under non-heat shock and heat shock	0
SPT16	Hsp_GFP - Hsp	0.0879056	0.26934	no hit	no hit	found under non-heat shock and heat shock	0
SPT6	Hsc_GFP - Hsc	0.492114	0.808055	no hit	no hit	found under non-heat shock and heat shock	0
SPT6	Hsp_GFP - Hsp	0.37437	1.12425	no hit	hit	heat shock interactors	0
SRO9	Hsc_GFP - Hsc	0.253404	0.787866	no hit	no hit	found under non-heat shock and heat shock	0
SRO9	Hsp_GFP - Hsp	-0.295509	0.367621	no hit	no hit	found under non-heat shock and heat shock	0
SRP1	Hsc_GFP - Hsc	1.41639	2.16478	hit	hit	non-heat shock and heat shock interactors	0
SRP1	Hsp_GFP - Hsp	1.92992	1.98254	hit	hit	non-heat shock and heat shock interactors	0
SRP40	Hsc_GFP - Hsc	-0.297245	0.0166938	no hit	no hit	found under non-heat shock and heat shock	0
SRP40	Hsp_GFP - Hsp	-0.677021	-0.589352	no hit	no hit	found under non-heat shock and heat shock	0
SRV2	Hsc_GFP - Hsc	0.0940893	1.32564	no hit	hit	heat shock interactors	0
SRV2	Hsp_GFP - Hsp	0.741153	1.47358	no hit	hit	heat shock interactors	0
SSA1	Hsc_GFP - Hsc	2.22249	2.01775	hit	hit	non-heat shock and heat shock interactors	0
SSA1	Hsp_GFP - Hsp	2.59869	2.15594	hit	hit	non-heat shock and heat shock interactors	0
SSA2	Hsc_GFP - Hsc	2.36471	2.14021	hit	hit	non-heat shock and heat shock interactors	0
SSA2	Hsp_GFP - Hsp	2.39261	2.44718	hit	hit	non-heat shock and heat shock interactors	0
SSA4	Hsc_GFP - Hsc	2.32397	2.25084	hit	hit	non-heat shock and heat shock interactors	0
SSA4	Hsp_GFP - Hsp	2.68629	2.10763	hit	hit	non-heat shock and heat shock interactors	0
SSC1	Hsc_GFP - Hsc	1.83525	1.70593	hit	hit	non-heat shock and heat shock interactors	0
SSC1	Hsp_GFP - Hsp	2.09614	1.65644	hit	hit	non-heat shock and heat shock interactors	0
SSE1	Hsc_GFP - Hsc	1.99787	1.85972	hit	hit	non-heat shock and heat shock interactors	0
SSE1	Hsp_GFP - Hsp	2.07672	2.46954	hit	hit	non-heat shock and heat shock interactors	0
SSE2	Hsc_GFP - Hsc	1.27002	1.73287	hit	hit	non-heat shock and heat shock interactors	0
SSE2	Hsp_GFP - Hsp	1.51234	1.32723	hit	hit	non-heat shock and heat shock interactors	0
SSP120	Hsc_GFP - Hsc	1.25091	1.27655	hit	hit	non-heat shock and heat shock interactors	0
SSP120	Hsp_GFP - Hsp	0.954591	0.301957	no hit	no hit	found under non-heat shock and heat shock	0
SSZ1	Hsc_GFP - Hsc	2.24312	2.00071	hit	hit	non-heat shock and heat shock interactors	0
SSZ1	Hsp_GFP - Hsp	2.39858	2.49717	hit	hit	non-heat shock and heat shock interactors	0
STE23	Hsc_GFP - Hsc	0.518312	0.352042	no hit	no hit	found under non-heat shock and heat shock	0
STE23	Hsp_GFP - Hsp	0.348658	0.204249	no hit	no hit	found under non-heat shock and heat shock	0
STI1	Hsc_GFP - Hsc	3.17697	2.6964	hit	hit	non-heat shock and heat shock interactors	1
STI1	Hsp_GFP - Hsp	3.90705	3.4106	hit	hit	non-heat shock and heat shock interactors	1
SUB2	Hsc_GFP - Hsc	1.95156	1.51326	hit	hit	non-heat shock and heat shock interactors	0
SUB2	Hsp_GFP - Hsp	1.92874	1.74386	hit	hit	non-heat shock and heat shock interactors	0
SUI2	Hsc_GFP - Hsc	1.18773	1.35672	hit	hit	non-heat shock and heat shock interactors	0
SUI2	Hsp_GFP - Hsp	0.751999	1.68447	no hit	hit	heat shock interactors	0
SUP35	Hsc_GFP - Hsc	1.35467	1.61962	hit	hit	non-heat shock and heat shock interactors	0
SUP35	Hsp_GFP - Hsp	1.21829	1.79325	hit	hit	non-heat shock and heat shock interactors	0
SUP45	Hsc_GFP - Hsc	1.73525	1.23843	hit	hit	non-heat shock and heat shock interactors	0
SUP45	Hsp_GFP - Hsp	1.62583	1.3608	hit	hit	non-heat shock and heat shock interactors	0
SVF1	Hsc_GFP - Hsc	-0.168543	0.402383	no hit	no hit	found under non-heat shock and heat shock	0
SVF1	Hsp_GFP - Hsp	0.375982	0.322209	no hit	no hit	found under non-heat shock and heat shock	0
SXM1	Hsc_GFP - Hsc	1.70238	1.74199	hit	hit	non-heat shock and heat shock interactors	0
SXM1	Hsp_GFP - Hsp	2.00469	1.84762	hit	hit	non-heat shock and heat shock interactors	0
TAL1	Hsc_GFP - Hsc	1.962	1.84485	hit	hit	non-heat shock and heat shock interactors	0
TAL1	Hsp_GFP - Hsp	2.74176	1.7471	hit	hit	non-heat shock and heat shock interactors	0
TCP1	Hsc_GFP - Hsc	1.17784	1.41721	hit	hit	non-heat shock and heat shock interactors	0
TCP1	Hsp_GFP - Hsp	0.803233	1.38324	no hit	hit	heat shock interactors	0
TDA3	Hsc_GFP - Hsc	-1.12267	1.26183	no hit	hit	heat shock interactors	0
TDA3	Hsp_GFP - Hsp	0.17474	0.494543	no hit	no hit	found under non-heat shock and heat shock	0
TDH1	Hsc_GFP - Hsc	1.6267	0.0752134	hit	no hit	non-heat shock interactors	0
TDH1	Hsp_GFP - Hsp	2.13837	0.0518491	hit	no hit	non-heat shock interactors	0
TDH3	Hsc_GFP - Hsc	2.08117	1.89319	hit	hit	non-heat shock and heat shock interactors	0
TDH3	Hsp_GFP - Hsp	2.35515	1.91928	hit	hit	non-heat shock and heat shock interactors	0
TEF1	Hsc_GFP - Hsc	1.51104	1.9758	hit	hit	non-heat shock and heat shock interactors	0
TEF1	Hsp_GFP - Hsp	1.34295	2.24183	hit	hit	non-heat shock and heat shock interactors	0
TEF4	Hsc_GFP - Hsc	2.08145	1.82383	hit	hit	non-heat shock and heat shock interactors	0
TEF4	Hsp_GFP - Hsp	2.26702	2.13582	hit	hit	non-heat shock and heat shock interactors	0
THS1	Hsc_GFP - Hsc	1.79146	1.36309	hit	hit	non-heat shock and heat shock interactors	0
THS1	Hsp_GFP - Hsp	1.44882	1.60183	hit	hit	non-heat shock and heat shock interactors	0
TIF1	Hsc_GFP - Hsc	3.32732	2.58195	hit	hit	non-heat shock and heat shock interactors	0
TIF1	Hsp_GFP - Hsp	3.05569	3.04885	hit	hit	non-heat shock and heat shock interactors	0
TIF34	Hsc_GFP - Hsc	0.837774	1.00739	no hit	hit	heat shock interactors	0
TIF34	Hsp_GFP - Hsp	1.08064	1.18335	hit	hit	non-heat shock and heat shock interactors	0
TIF5	Hsc_GFP - Hsc	0.611091	1.15797	no hit	hit	heat shock interactors	0
TIF5	Hsp_GFP - Hsp	0.692048	0.912155	no hit	no hit	found under non-heat shock and heat shock	0
TKL1	Hsc_GFP - Hsc	1.66881	1.9276	hit	hit	non-heat shock and heat shock interactors	0
TKL1	Hsp_GFP - Hsp	1.9435	2.16758	hit	hit	non-heat shock and heat shock interactors	0
TMA19	Hsc_GFP - Hsc	2.76627	1.86613	hit	hit	non-heat shock and heat shock interactors	0
TMA19	Hsp_GFP - Hsp	3.29073	2.44974	hit	hit	non-heat shock and heat shock interactors	0
TOM1	Hsc_GFP - Hsc	-0.00975338	-0.514742	no hit	no hit	found under non-heat shock and heat shock	0
TOM1	Hsp_GFP - Hsp	-0.129108	-0.349667	no hit	no hit	found under non-heat shock and heat shock	0
TPI1	Hsc_GFP - Hsc	2.23659	2.14083	hit	hit	non-heat shock and heat shock interactors	0
TPI1	Hsp_GFP - Hsp	2.54667	1.88302	hit	hit	non-heat shock and heat shock interactors	0
TPS1	Hsc_GFP - Hsc	1.15515	1.27179	hit	hit	non-heat shock and heat shock interactors	0
TPS1	Hsp_GFP - Hsp	1.91742	1.38815	hit	hit	non-heat shock and heat shock interactors	0
TPS2	Hsc_GFP - Hsc	0.845399	1.08634	no hit	hit	heat shock interactors	0
TPS2	Hsp_GFP - Hsp	1.18397	1.12965	hit	hit	non-heat shock and heat shock interactors	0
TPS3	Hsc_GFP - Hsc	1.00874	1.20019	hit	hit	non-heat shock and heat shock interactors	0
TPS3	Hsp_GFP - Hsp	0.912284	1.57634	no hit	hit	heat shock interactors	0
TRP2	Hsc_GFP - Hsc	1.62501	1.59486	hit	hit	non-heat shock and heat shock interactors	0
TRP2	Hsp_GFP - Hsp	1.30738	1.37336	hit	hit	non-heat shock and heat shock interactors	0
TRP3	Hsc_GFP - Hsc	1.73582	1.34321	hit	hit	non-heat shock and heat shock interactors	0
TRP3	Hsp_GFP - Hsp	1.43618	1.32248	hit	hit	non-heat shock and heat shock interactors	0
TRP5	Hsc_GFP - Hsc	1.88185	2.32118	hit	hit	non-heat shock and heat shock interactors	0
TRP5	Hsp_GFP - Hsp	2.19932	2.7001	hit	hit	non-heat shock and heat shock interactors	0
TRR1	Hsc_GFP - Hsc	0.85761	-0.133393	no hit	no hit	found under non-heat shock and heat shock	0
TRR1	Hsp_GFP - Hsp	0.612965	-0.754544	no hit	no hit	found under non-heat shock and heat shock	0
TRX2	Hsc_GFP - Hsc	1.90455	0.93111	hit	no hit	non-heat shock interactors	0
TRX2	Hsp_GFP - Hsp	1.19789	0.195464	hit	no hit	non-heat shock interactors	0
TSA1	Hsc_GFP - Hsc	2.63898	2.23831	hit	hit	non-heat shock and heat shock interactors	0
TSA1	Hsp_GFP - Hsp	2.67435	1.77084	hit	hit	non-heat shock and heat shock interactors	0
TSL1	Hsc_GFP - Hsc	0.545867	1.42521	no hit	hit	heat shock interactors	0
TSL1	Hsp_GFP - Hsp	1.42801	1.46723	hit	hit	non-heat shock and heat shock interactors	0
TUB1	Hsc_GFP - Hsc	2.0562	0.548587	hit	no hit	non-heat shock interactors	0
TUB1	Hsp_GFP - Hsp	0.627613	-0.326364	no hit	no hit	found under non-heat shock and heat shock	0
TUB2	Hsc_GFP - Hsc	1.95279	0.377842	hit	no hit	non-heat shock interactors	0
TUB2	Hsp_GFP - Hsp	1.09454	-0.545207	hit	no hit	non-heat shock interactors	0
TUB3	Hsc_GFP - Hsc	1.64758	0.933907	hit	no hit	non-heat shock interactors	0
TUB3	Hsp_GFP - Hsp	0.945074	-0.148683	no hit	no hit	found under non-heat shock and heat shock	0
TUF1	Hsc_GFP - Hsc	1.04937	1.79349	hit	hit	non-heat shock and heat shock interactors	0
TUF1	Hsp_GFP - Hsp	1.08044	1.22154	hit	hit	non-heat shock and heat shock interactors	0
UBA1	Hsc_GFP - Hsc	2.24841	2.39355	hit	hit	non-heat shock and heat shock interactors	0
UBA1	Hsp_GFP - Hsp	2.748	2.72849	hit	hit	non-heat shock and heat shock interactors	0
UBC4	Hsc_GFP - Hsc	3.60283	2.24197	hit	hit	non-heat shock and heat shock interactors	0
UBC4	Hsp_GFP - Hsp	3.33633	2.56915	hit	hit	non-heat shock and heat shock interactors	0
UBP1	Hsc_GFP - Hsc	-0.230885	0.27939	no hit	no hit	found under non-heat shock and heat shock	0
UBP1	Hsp_GFP - Hsp	0.180608	0.390753	no hit	no hit	found under non-heat shock and heat shock	0
UBP12	Hsc_GFP - Hsc	-0.0776222	-0.369989	no hit	no hit	found under non-heat shock and heat shock	0
UBP12	Hsp_GFP - Hsp	-0.883372	-0.435161	no hit	no hit	found under non-heat shock and heat shock	0
UBP2	Hsc_GFP - Hsc	0.355001	0.37221	no hit	no hit	found under non-heat shock and heat shock	0
UBP2	Hsp_GFP - Hsp	0.695332	0.581837	no hit	no hit	found under non-heat shock and heat shock	0
UBP6	Hsc_GFP - Hsc	1.51188	1.27422	hit	hit	non-heat shock and heat shock interactors	0
UBP6	Hsp_GFP - Hsp	1.4762	1.44517	hit	hit	non-heat shock and heat shock interactors	0
UGA1	Hsc_GFP - Hsc	-0.0615295	1.39726	no hit	hit	heat shock interactors	0
UGA1	Hsp_GFP - Hsp	0.411134	0.565868	no hit	no hit	found under non-heat shock and heat shock	0
UGP1	Hsc_GFP - Hsc	-0.52672	0.187982	no hit	no hit	found under non-heat shock and heat shock	0
UGP1	Hsp_GFP - Hsp	-0.40998	0.101489	no hit	no hit	found under non-heat shock and heat shock	0
URA2	Hsc_GFP - Hsc	1.19448	2.14991	hit	hit	non-heat shock and heat shock interactors	0
URA2	Hsp_GFP - Hsp	0.914827	2.02371	no hit	hit	heat shock interactors	0
URA7	Hsc_GFP - Hsc	1.82784	1.62063	hit	hit	non-heat shock and heat shock interactors	0
URA7	Hsp_GFP - Hsp	1.37613	1.30603	hit	hit	non-heat shock and heat shock interactors	0
URA8	Hsc_GFP - Hsc	1.04317	1.34439	hit	hit	non-heat shock and heat shock interactors	0
URA8	Hsp_GFP - Hsp	0.988895	1.10058	no hit	hit	heat shock interactors	0
VAS1	Hsc_GFP - Hsc	1.71066	1.37185	hit	hit	non-heat shock and heat shock interactors	0
VAS1	Hsp_GFP - Hsp	1.64691	1.50219	hit	hit	non-heat shock and heat shock interactors	0
VID27	Hsc_GFP - Hsc	-0.299361	0.486894	no hit	no hit	found under non-heat shock and heat shock	0
VID27	Hsp_GFP - Hsp	0.64413	0.61931	no hit	no hit	found under non-heat shock and heat shock	0
VIP1	Hsc_GFP - Hsc	1.20706	1.45662	hit	hit	non-heat shock and heat shock interactors	0
VIP1	Hsp_GFP - Hsp	0.866495	1.40158	no hit	hit	heat shock interactors	0
VMA1	Hsc_GFP - Hsc	1.34297	1.48823	hit	hit	non-heat shock and heat shock interactors	0
VMA1	Hsp_GFP - Hsp	1.65674	1.67008	hit	hit	non-heat shock and heat shock interactors	0
VMA13	Hsc_GFP - Hsc	2.65692	2.61363	hit	hit	non-heat shock and heat shock interactors	0
VMA13	Hsp_GFP - Hsp	3.02572	3.09077	hit	hit	non-heat shock and heat shock interactors	0
VMA2	Hsc_GFP - Hsc	2.64272	1.56641	hit	hit	non-heat shock and heat shock interactors	0
VMA2	Hsp_GFP - Hsp	2.75542	2.16504	hit	hit	non-heat shock and heat shock interactors	0
VMA5	Hsc_GFP - Hsc	3.13844	2.30364	hit	hit	non-heat shock and heat shock interactors	0
VMA5	Hsp_GFP - Hsp	2.95685	3.04181	hit	hit	non-heat shock and heat shock interactors	0
VMA8	Hsc_GFP - Hsc	3.13808	2.24035	hit	hit	non-heat shock and heat shock interactors	0
VMA8	Hsp_GFP - Hsp	3.0912	3.2337	hit	hit	non-heat shock and heat shock interactors	0
VPS1	Hsc_GFP - Hsc	2.4294	2.22532	hit	hit	non-heat shock and heat shock interactors	0
VPS1	Hsp_GFP - Hsp	2.68406	2.55929	hit	hit	non-heat shock and heat shock interactors	0
WTM1	Hsc_GFP - Hsc	1.31021	1.47136	hit	hit	non-heat shock and heat shock interactors	0
WTM1	Hsp_GFP - Hsp	2.04648	1.77287	hit	hit	non-heat shock and heat shock interactors	0
YBR053C	Hsc_GFP - Hsc	1.10053	1.43055	hit	hit	non-heat shock and heat shock interactors	0
YBR053C	Hsp_GFP - Hsp	1.45117	1.44922	hit	hit	non-heat shock and heat shock interactors	0
YBR225W	Hsc_GFP - Hsc	-0.625994	0.293404	no hit	no hit	found under non-heat shock and heat shock	0
YBR225W	Hsp_GFP - Hsp	-0.723381	0.070547	no hit	no hit	found under non-heat shock and heat shock	0
YDJ1	Hsc_GFP - Hsc	2.79797	2.42977	hit	hit	non-heat shock and heat shock interactors	0
YDJ1	Hsp_GFP - Hsp	2.67661	2.32873	hit	hit	non-heat shock and heat shock interactors	0
YDR341C	Hsc_GFP - Hsc	2.53849	2.06717	hit	hit	non-heat shock and heat shock interactors	0
YDR341C	Hsp_GFP - Hsp	2.48532	2.32192	hit	hit	non-heat shock and heat shock interactors	0
YEF3	Hsc_GFP - Hsc	1.3969	1.86426	hit	hit	non-heat shock and heat shock interactors	0
YEF3	Hsp_GFP - Hsp	0.788913	1.91202	no hit	hit	heat shock interactors	0
YGR017W	Hsc_GFP - Hsc	0.310253	0.0210646	no hit	no hit	found under non-heat shock and heat shock	0
YGR017W	Hsp_GFP - Hsp	0.246189	0.0495002	no hit	no hit	found under non-heat shock and heat shock	0
YGR130C	Hsc_GFP - Hsc	-0.244074	0.23163	no hit	no hit	found under non-heat shock and heat shock	0
YGR130C	Hsp_GFP - Hsp	0.17019	-0.144717	no hit	no hit	found under non-heat shock and heat shock	0
YHB1	Hsc_GFP - Hsc	2.23777	1.85111	hit	hit	non-heat shock and heat shock interactors	0
YHB1	Hsp_GFP - Hsp	2.48207	2.38688	hit	hit	non-heat shock and heat shock interactors	0
YHR020W	Hsc_GFP - Hsc	1.46579	1.63261	hit	hit	non-heat shock and heat shock interactors	0
YHR020W	Hsp_GFP - Hsp	1.70166	1.50451	hit	hit	non-heat shock and heat shock interactors	0
YJR096W	Hsc_GFP - Hsc	1.1275	1.5761	hit	hit	non-heat shock and heat shock interactors	0
YJR096W	Hsp_GFP - Hsp	1.73505	0.33951	hit	no hit	non-heat shock interactors	0
YKT6	Hsc_GFP - Hsc	3.00207	2.00023	hit	hit	non-heat shock and heat shock interactors	0
YKT6	Hsp_GFP - Hsp	2.85599	2.21669	hit	hit	non-heat shock and heat shock interactors	0
YMR178W	Hsc_GFP - Hsc	1.91662	1.69489	hit	hit	non-heat shock and heat shock interactors	0
YMR178W	Hsp_GFP - Hsp	1.57043	1.77361	hit	hit	non-heat shock and heat shock interactors	0
YMR196W	Hsc_GFP - Hsc	0.564283	0.967948	no hit	no hit	found under non-heat shock and heat shock	0
YMR196W	Hsp_GFP - Hsp	0.870548	0.768193	no hit	no hit	found under non-heat shock and heat shock	0
YMR226C	Hsc_GFP - Hsc	1.86472	1.48303	hit	hit	non-heat shock and heat shock interactors	0
YMR226C	Hsp_GFP - Hsp	1.30931	1.61279	hit	hit	non-heat shock and heat shock interactors	0
YNL010W	Hsc_GFP - Hsc	2.54823	1.77617	hit	hit	non-heat shock and heat shock interactors	0
YNL010W	Hsp_GFP - Hsp	2.5076	1.94054	hit	hit	non-heat shock and heat shock interactors	0
YOL087C	Hsc_GFP - Hsc	-0.0155201	0.757947	no hit	no hit	found under non-heat shock and heat shock	0
YOL087C	Hsp_GFP - Hsp	0.164448	0.334465	no hit	no hit	found under non-heat shock and heat shock	0
YOL098C	Hsc_GFP - Hsc	1.99924	0.655921	hit	no hit	non-heat shock interactors	0
YOL098C	Hsp_GFP - Hsp	1.97646	0.502938	hit	no hit	non-heat shock interactors	0
YPL225W	Hsc_GFP - Hsc	3.46495	3.29563	hit	hit	non-heat shock and heat shock interactors	0
YPL225W	Hsp_GFP - Hsp	4.06672	3.56094	hit	hit	non-heat shock and heat shock interactors	0
YPL260W	Hsc_GFP - Hsc	-1.13637	1.05325	no hit	hit	heat shock interactors	0
YPL260W	Hsp_GFP - Hsp	0.182849	0.721534	no hit	no hit	found under non-heat shock and heat shock	0
YPR127W	Hsc_GFP - Hsc	2.35819	1.98395	hit	hit	non-heat shock and heat shock interactors	0
YPR127W	Hsp_GFP - Hsp	3.33887	1.74104	hit	hit	non-heat shock and heat shock interactors	0
YPT52	Hsc_GFP - Hsc	1.32182	1.46957	hit	hit	non-heat shock and heat shock interactors	0
YPT52	Hsp_GFP - Hsp	1.58105	1.12321	hit	hit	non-heat shock and heat shock interactors	0
YRB1	Hsc_GFP - Hsc	2.03505	1.6616	hit	hit	non-heat shock and heat shock interactors	0
YRB1	Hsp_GFP - Hsp	1.73886	2.09351	hit	hit	non-heat shock and heat shock interactors	0
ZPR1	Hsc_GFP - Hsc	1.33083	1.73729	hit	hit	non-heat shock and heat shock interactors	0
ZPR1	Hsp_GFP - Hsp	1.50735	1.51668	hit	hit	non-heat shock and heat shock interactors	0

## Sheet: Supplementary Fig. 3A
Supplementary Fig. 3A
Western blot was developped 20150306 with a-Hsp90 and a-PGK antibodies
								1: yeast lysate expressing Hsp82 (from p423 vector)
								2: yeast lysate expressing Hsc82 (from p423 vector)
								4: yeast lysate expressing chimera composed of NTD of Hsp82 and MD and CTD of Hsc82
								5: yeast lysate expressing chimera composed of NTD and MD of Hsp82 and CTD of Hsc82
								6: yeast lysate expressing chimera composed of NTD and MD of Hsc82 and CTD of Hsp82
								7: yeast lysate expressing chimera composed of NTD of Hsc82 and MD and CTD of Hsp82
Western blot was developped 20131018 with a-Hsp90 and a-PGK antibodies

## Sheet: Supplementary Fig. 6B
gene_name	lysate non-heat shock	lysate heat shock	pulldown non-heat shock	pulldown heat shock
DLD3	1	1	0	0
HPA3	1	1	0	0
CHA1	1	1	1	0
RHB1	1	0	0	0
PRD1	1	1	0	0
NFS1	1	1	0	0
ADP1	1	1	0	0
GRX1	1	1	0	0
TRX3	1	1	0	0
COF1	1	1	0	1
YPT32	1	1	0	0
THI12|THI5|THI11|THI13	1	0	0	0
RHO4	1	1	0	0
RHO3	1	1	0	0
SAM1	1	1	1	1
SPE2	1	1	0	0
RPS10B|RPS10A	1	1	1	0
RDL2	1	1	0	0
SDO1	1	0	0	0
PRO3	1	1	1	1
SRP101	1	1	0	0
MGM1	1	0	0	0
VAM7	1	1	0	0
SPG4	1	0	0	0
MYO5	1	1	0	0
CAB1	1	1	0	0
KRE28	1	0	0	0
HSP31	1	1	0	0
CDC28	1	1	1	0
CDC19	1	1	1	1
COX4	1	1	0	0
COQ9	1	0	0	0
PRC1	1	1	0	0
AIM32	1	0	0	0
MGM101	1	1	0	0
YPL107W	1	0	0	0
SYH1	1	1	0	0
CDC42	1	1	0	0
TAF6	1	0	0	0
YNL200C	1	1	0	0
PSY2	1	0	0	0
RTT106	1	1	1	0
RIO2	1	0	0	0
TGL3	1	0	0	0
HIS7	1	1	0	0
PRE5	1	1	1	1
SEC31	1	1	1	1
RIM11	1	1	0	0
YGP1	1	1	0	0
TVP23	1	0	0	0
KRS1	1	1	1	1
RPC10	1	1	0	0
ADD37	1	0	0	0
YPR172W	1	1	0	0
YEF3	1	1	1	1
ENT1	1	1	0	0
PTC5	1	1	0	0
TMA17	1	1	0	0
NOT5	1	1	0	0
PAR32	1	1	0	0
DCP1	1	1	0	0
GCG1	1	0	0	0
GDH3	1	1	0	0
NUP60	1	1	0	0
ERP2	1	0	0	0
MDM38	1	1	0	0
TPS1	1	1	1	1
NOP7	1	1	0	0
GRX2	1	1	1	0
ERG20	1	1	1	1
GCN20	1	1	0	1
POL3	1	1	0	0
HYR1	1	1	1	0
DPB4	1	0	0	0
IDH1	1	1	1	1
TMA64	0	1	0	0
YLR118C	1	1	0	0
PST1	1	1	0	0
CDC24	1	0	0	0
AIM22	1	1	0	0
CTR9	1	1	1	0
SEC5	1	0	0	0
IMD4	1	1	0	0
IMD3	1	1	1	0
KAE1	1	1	0	0
SHB17	1	1	0	0
UTH1	1	1	0	0
PET10	1	1	0	0
PSP1	1	1	0	0
NPP1	1	0	0	0
CBF1	1	1	0	0
SAH1	1	1	1	1
SAP1	1	0	0	0
CKI1	1	1	0	0
CKS1	1	1	0	0
BAT1	1	1	0	0
GUD1	1	1	0	0
SUI1	1	1	0	0
RPC34	1	1	0	0
PRO1	1	1	0	0
MCM2	1	1	0	0
PAP1	1	1	1	0
HFD1	1	1	1	0
ALE1	1	0	0	0
YNR021W	1	0	0	0
SMM1	1	1	0	0
YNR029C	1	1	0	0
COQ3	1	0	0	0
YPT7	1	1	0	0
TFG2	1	1	0	0
TFG1	1	1	0	0
CMK1	1	1	0	0
RTC3	1	1	0	0
YHR097C	1	1	0	0
SAP185	1	1	1	1
MKT1	1	0	0	0
ATP16	1	1	0	0
POM33	1	1	0	0
LEU9	1	1	0	0
NBP2	1	1	1	1
ACF2	1	1	0	0
GCD2	1	1	1	1
RAD50	1	0	0	0
TIM8	1	1	0	0
IWR1	1	1	0	0
CYK3	1	0	0	0
SSA1	1	1	1	1
SSA2	1	1	1	1
HDA2	1	0	0	0
ATG13	1	0	0	0
GDB1	1	1	0	0
AOS1	1	1	0	0
HDA3	1	0	0	0
ELO1	1	0	0	0
UBP14	1	1	0	0
RFS1	1	1	0	0
YBR053C	1	1	1	1
REG2	1	0	0	0
ZTA1	1	1	1	0
TRM7	1	0	0	0
YBR062C	1	0	0	0
SYO1	1	0	0	0
AIM2	1	1	1	0
ERV46	1	0	0	0
GCV3	1	1	0	0
RBG1	1	1	0	0
ROY1	1	1	0	1
MSN5	1	1	0	0
NUG1	1	0	0	0
DLD1	1	1	0	0
PRS1	1	1	1	1
TIM23	1	0	0	0
CYM1	1	1	0	0
EMP47	1	1	1	1
RGD2	1	1	0	0
OTU1	1	1	0	0
HBS1	1	1	0	0
EHD3	1	1	0	0
KAP122	1	1	0	0
LEU2	1	1	1	1
UBC5	1	0	0	0
UBC4	1	1	1	1
HSP82	1	1	1	1
HIF1	1	0	0	0
NCA2	1	0	0	0
RPN6	1	1	1	1
DAS2	1	0	0	0
INM2	1	1	0	0
RFC5	1	1	0	0
ZWF1	1	1	0	0
ACC1	1	1	1	1
RBK1	1	1	0	0
MSH3	1	0	0	0
PUF4	1	0	0	0
PMA1	1	1	1	1
ASG1	1	0	0	0
TMA108	1	1	0	0
VHS2	1	1	0	0
TAO3	1	0	0	0
MET18	1	0	0	0
ADE17	1	1	1	1
PEX29	1	0	0	0
COQ8	1	1	0	0
BCH1	1	1	1	0
OLE1	1	0	0	0
SSL2	1	0	0	0
CWP1	1	1	0	0
CEG1	1	1	0	0
YMR114C	1	1	0	0
ARP3	1	1	1	1
PTK2	1	1	0	0
POL32	1	0	0	0
TAH11	1	0	0	0
HAM1	1	1	0	0
YAE1	1	0	0	0
SIW14	1	1	0	0
YLR257W	1	1	0	0
YNL040W	1	1	0	0
CRZ1	1	1	0	0
ENT4	1	0	0	0
VPS13	1	1	0	0
YJL171C	1	1	0	0
IRC6	1	0	0	0
SAP155	1	1	1	1
BNA6	1	1	0	1
MVD1	1	1	0	0
PUP2	1	1	1	1
CAR2	1	1	0	1
YHR122W	1	0	0	0
LSM12	1	1	0	0
TOM71	1	0	0	0
BZZ1	1	1	0	0
APE4	1	1	0	0
UBA4	1	0	1	0
RFA2	1	1	0	1
RFA3	1	1	0	0
CAB3	1	1	1	1
SRX1	1	0	0	0
HRB1	1	1	0	0
MCK1	1	1	1	1
PMC1	1	0	0	0
PER33	1	0	0	0
PDE1	1	1	0	0
PDC5	1	1	0	0
MSM1	1	1	0	0
AMD1	1	1	1	1
YFR016C	1	1	0	0
STV1	1	0	0	0
SHM2	1	1	1	1
SHM1	1	1	1	1
SDH4	1	0	0	0
YMR124W	1	1	0	0
LAA1	1	1	0	0
YGR250C	1	1	1	0
KAP104	1	1	1	0
POA1	1	1	0	0
OLA1	1	1	1	0
YMR315W	1	1	0	0
HEM3	1	1	0	0
SRB4	1	1	0	0
RPD3	1	1	0	0
VPH1	1	1	0	0
SCM4	1	0	0	0
RPN2	1	1	1	1
SMI1	1	1	0	0
PAH1	1	1	1	1
MDG1	1	1	0	0
FMP41	1	1	0	0
BUD27	1	1	0	0
GNA1	1	1	0	0
CTF4	1	1	1	0
NIF3	1	1	0	0
SFM1	1	1	0	0
DCP2	1	1	1	1
NQM1	1	1	1	0
YDR089W	1	0	0	0
SVF1	1	1	1	1
PAL1	1	1	0	0
ERP1	1	1	0	0
MDM35	1	1	0	0
PAM17	1	0	0	0
RPL5	1	1	1	0
COG4	1	0	0	0
RAF1	1	0	0	0
POS5	1	1	0	0
SHQ1	1	1	0	0
DPH1	1	1	0	0
SLM1	1	0	0	0
SEC24	1	1	1	0
YIL108W	1	1	0	0
HPM1	1	1	0	0
ARP4	1	1	0	0
OCT1	1	1	0	0
BMH1	1	1	1	1
GPN2	1	1	0	0
RPN8	1	1	1	1
MET14	1	1	0	0
FBP1	1	1	0	0
ECM15	1	1	0	0
RER2	1	0	0	0
GCS1	1	1	0	0
MDJ1	1	1	0	0
ATG19	1	1	0	0
YJR098C	1	0	0	0
YJR096W	1	1	1	1
BUD4	1	1	0	0
JSN1	1	1	1	0
EMC2	1	0	0	0
RVS161	1	1	1	1
SUI3	1	1	0	1
ARP5	1	1	0	0
TIM50	1	1	0	0
PCF11	1	1	0	0
CIT3	1	1	0	0
ALG2	1	0	0	0
MHP1	1	1	1	0
CKB1	1	1	1	1
GSY1	1	1	1	1
CRM1	1	1	1	1
CSN9	1	0	0	0
AAR2	1	1	0	0
NTH1	1	1	1	1
ERG3	1	0	0	0
ERG2	1	1	0	0
IMP2	1	1	0	0
KNS1	1	0	0	0
VRG4	1	0	0	0
GPP2	1	1	0	0
YDL085C	1	0	0	0
YHR138C	1	1	0	0
ARO9	1	1	0	0
CRP1	1	1	0	0
GLG2	1	1	0	0
MCD4	1	0	0	0
ELF1	1	1	1	1
RCN1	1	0	0	0
SEC66	1	0	0	0
NPL4	1	1	0	0
TRM2	1	1	0	0
RPB11	1	1	0	0
RTS1	1	1	0	0
DCS2	1	1	0	0
LYS21	1	1	1	0
GET4	1	1	0	0
ALF1	1	1	1	1
RGA2	1	0	0	0
MOT2	1	1	0	0
ATP17	1	0	0	0
YMR099C	1	1	0	0
ARO10	1	1	1	1
SHE3	1	1	0	0
YBR137W	1	1	0	0
HSL7	1	0	0	0
SNF1	1	1	1	1
RHO1	1	1	0	0
CMD1	1	1	0	0
CDC21	1	1	0	0
RPS28B|RPS28A	1	1	0	0
TFB3	1	0	0	0
HOM2	1	1	1	1
YGR122W	1	0	0	0
YGR126W	1	1	0	0
GCD7	1	1	1	1
GCD6	1	1	1	1
NAB2	1	1	0	0
TSA1	1	1	1	1
WHI3	1	0	0	0
GRX3	1	1	1	0
MSH6	1	1	0	0
GIS1	1	1	0	0
RPL34B|RPL34A	1	1	0	0
SGT1	1	1	1	0
YOR059C	1	0	0	0
TRX1	1	1	1	0
RAD53	1	0	0	0
SEC22	1	0	0	0
SLY1	1	1	1	0
NPR1	1	1	0	0
GUK1	1	1	0	0
UBP3	1	1	0	0
UBP2	1	1	1	1
PRI1	1	0	0	0
ADH1	1	1	1	1
ADH2	1	1	0	0
PST2	1	1	1	0
YDR262W	1	1	0	0
EFM5	1	1	1	1
NMA2	0	1	0	1
YGR012W	1	0	0	0
SNU71	0	1	0	0
RCN2	1	1	1	0
RNA14	1	1	0	0
CNB1	1	1	0	0
SIS1	1	1	1	1
NAP1	1	1	1	1
TGL5	1	0	0	0
YLR460C	1	1	0	0
DIA1	1	0	0	0
SUB1	1	1	0	0
SNX3	1	1	0	0
OSM1	1	1	0	0
PTC3	1	1	0	1
SHP1	1	1	0	0
SEF1	1	1	0	0
IMH1	1	1	0	0
RPT3	1	1	1	1
BOI1	1	0	0	0
YML079W	1	1	0	0
TRS31	1	1	0	0
RPL13B|RPL13A	1	1	0	0
YPK9	1	0	0	0
RRP1	1	0	0	0
SSS1	1	0	0	0
CPR5	1	1	0	0
SPT7	1	0	0	0
IBA57	1	1	0	0
STE24	1	0	0	0
YNL108C	1	0	0	0
BET2	1	1	0	0
RTT10	1	1	0	0
NMA111	1	1	0	0
MRN1	1	0	0	0
YNL115C	1	0	0	0
DMA2	1	1	0	0
MET12	1	1	1	1
RPB9	1	1	0	0
MAP1	1	0	0	0
PIS1	1	0	0	0
COA4	1	0	0	0
RPA49	1	1	0	0
MSS51	1	1	0	0
PSE1	1	1	1	0
PPZ1	0	1	0	0
ATG7	1	1	0	0
SVP26	1	0	0	0
RAM1	1	1	0	0
FIP1	1	1	0	1
YRA2	1	1	0	0
DOA1	1	1	0	0
JEN1	1	0	0	0
RTK1	1	0	0	0
SWT1	1	0	0	0
WRS1	1	1	0	0
RTC5	1	1	0	0
HSC82	1	1	1	1
SMC3	1	1	0	0
SSZ1	1	1	1	1
MED6	1	1	0	0
RSC30	1	0	0	0
RPP1	0	1	0	0
PAN5	1	1	0	0
RPL11A|RPL11B	1	1	1	0
YBL029C	1	0	0	0
ERO1	1	1	0	0
YML131W	1	1	0	0
MSC1	1	1	0	0
MAS2	1	1	0	0
HRR25	1	1	1	0
NEO1	1	0	0	0
YIL055C	1	0	0	0
AGE2	1	1	0	0
VIP1	1	1	1	1
UBX5	1	1	0	0
PBY1	1	1	1	1
RXT2	1	0	0	0
YBR096W	1	0	0	0
IST2	1	1	0	1
TUM1	1	1	0	0
CLP1	1	1	0	0
DUR1	1	1	0	0
RPA12	1	1	0	0
ECM25	1	0	0	0
NPL6	1	1	0	0
PRP19	1	1	0	0
ERG8	1	1	0	0
YOR131C	1	0	1	0
SNF8	1	0	0	0
AIM45	1	1	0	1
UBC1	1	1	0	0
PSF1	1	0	0	0
YBL010C	1	0	0	0
RET1	1	1	0	0
ABD1	1	1	0	0
SCT1	1	0	0	0
URH1	1	1	0	0
HPT1	1	1	0	0
YDR391C	1	1	1	0
UFD1	1	1	0	0
SHE9	1	0	0	0
SXM1	1	1	1	1
PPT1	1	1	1	0
UTP5	0	1	0	0
YLR287C	1	0	0	0
TDH2	1	1	0	0
TDH3	1	1	1	1
COQ4	1	0	0	0
STF2	1	0	0	0
LSC1	1	1	0	0
SSK2	1	0	0	0
ALD4	1	1	1	1
VOA1	1	0	0	0
YGR111W	1	1	0	0
YPK1	1	1	1	0
YLR149C	1	0	0	0
EMW1	1	1	0	0
ZIM17	1	0	0	0
LAT1	1	1	0	0
MNN10	1	0	0	0
PSP2	1	1	0	0
MED2	1	0	0	0
UBP15	1	1	1	0
GLO1	1	1	0	0
TRX2	1	1	1	1
MNN2	1	1	0	0
GRX7	1	1	0	0
PRS4	1	1	0	0
RPL32	1	1	0	0
UGA2	1	1	0	0
RIB1	1	1	0	0
APL3	1	0	0	0
TCB3	1	1	0	0
KAP95	1	1	1	0
PCT1	1	0	0	0
YMR209C	1	0	0	0
FOL3	1	1	0	0
RPL21A|RPL21B	0	1	0	0
YJR142W	1	1	0	0
YJR149W	1	1	0	0
BAT2	1	1	0	0
GGA1	1	1	0	0
KTR1	1	1	1	0
RCL1	1	0	0	0
KES1	1	1	1	1
SWH1	1	1	1	0
YCS4	1	0	0	0
DCS1	1	1	1	1
YLR225C	1	1	0	0
UTP13	1	1	0	0
RSA3	1	1	0	0
SUP35	1	1	1	1
PGA2	1	0	0	0
GIM3	1	1	0	0
LSM7	1	1	0	0
KIN28	1	1	0	0
AAH1	1	1	0	0
TPK1	1	1	0	0
TPK2	1	1	0	0
AFG1	1	1	0	0
ACH1	1	1	0	0
TMT1	1	1	0	0
GRX4	1	0	1	1
POP1	1	0	0	0
SEC26	1	1	1	1
SEC27	1	1	1	1
OYE3	1	1	0	0
GCD10	1	1	0	0
GLC8	1	1	0	0
ATE1	1	1	0	0
MNL1	1	1	0	0
KRE5	1	1	0	0
AIM46	1	1	0	0
AIM18	1	1	0	0
YHR202W	1	1	0	0
RPN10	1	1	1	0
NVJ1	1	0	0	0
UTP9	1	1	0	0
GAL83	1	1	1	0
GGA2	1	1	1	0
GBP2	1	1	0	0
DCC1	1	0	0	0
BUD3	1	1	0	0
GPX1	1	0	0	0
YKT6	1	1	1	1
LHS1	1	1	0	0
VPS21	1	1	0	0
YNK1	1	1	0	0
MAE1	1	1	0	0
YPT52	1	1	1	1
YPT53	1	1	0	0
BCP1	1	0	0	0
CRN1	1	1	0	0
RSC9	1	0	0	0
RAP1	1	1	0	0
LSM3	1	1	0	0
SEC28	1	1	1	0
CAB2	1	1	0	0
MYO1	1	1	0	0
TPS2	1	1	1	1
YDR248C	1	1	0	0
YDR239C	1	1	0	0
PUF6	1	1	0	0
TAP42	1	1	0	0
YCF1	1	0	0	0
PEX7	1	1	0	0
MNN9	1	0	0	0
MNN1	1	0	0	0
PLB1	1	1	0	0
PIK1	1	1	0	0
XDJ1	1	0	0	0
CAJ1	1	1	0	0
FAD1	1	1	0	0
RPL28	1	1	0	0
RPP2B	1	1	0	0
CLC1	1	1	0	0
RMR1	1	0	0	0
RAI1	1	1	0	0
RTF1	1	1	0	0
KAP114	1	1	0	0
SPC2	1	0	0	0
TKL1	1	1	1	1
TYR1	1	1	0	0
YMR027W	1	1	0	0
GUT2	1	1	0	0
JNM1	1	0	0	0
TIM10	1	1	0	0
UBX4	1	1	0	0
PHO8	1	1	0	0
XKS1	1	1	0	0
YPR091C	1	0	0	0
YPR097W	1	1	0	0
CSR2	1	0	0	0
CTR86	1	1	0	0
GDI1	1	1	0	0
SFH1	1	1	0	0
PEX30	1	1	0	0
MIX17	1	1	0	0
ESC1	1	1	0	1
MAK11	1	1	0	0
RRP43	1	1	0	0
TRM1	1	1	0	0
PMT3	1	0	0	0
RPB7	1	1	0	0
ERG6	1	1	1	0
IDI1	1	1	0	1
SEC14	1	1	0	0
NUP1	1	1	0	0
LSP1	1	1	1	1
ATP20	1	0	0	0
HIS1	1	1	0	1
DCR2	1	0	0	0
GCD11	1	1	1	1
KRE6	1	1	0	0
HOG1	1	1	1	0
ISF1	1	0	0	0
THR1	1	1	0	0
BFR2	1	0	0	0
BNI1	1	0	0	0
PHO5	1	1	0	0
EXO70	1	0	0	0
BUD6	1	0	0	0
POF1	1	1	0	0
EMC1	1	1	0	0
SKG3	1	1	0	0
SCO1	1	1	0	0
SGN1	1	1	0	0
AIM21	1	1	0	0
DJP1	1	1	0	0
YIR007W	1	1	0	0
YAP3	1	0	0	0
YLF2	1	0	0	0
RPL37B	0	1	0	0
RIM4	1	0	0	0
DEG1	1	1	0	0
HOM6	1	1	1	1
PUS7	1	1	0	0
MET7	1	1	0	0
ABP140	1	1	0	0
ERG9	1	1	1	0
UMP1	1	1	0	0
EHT1	1	1	0	0
RAM2	1	1	1	0
PSK1	1	1	1	1
TMC1	1	1	0	0
ETT1	1	0	1	0
NET1	1	1	0	1
IML2	1	1	1	0
BNA3	1	1	0	0
CWH41	1	1	0	0
COX17	1	1	0	0
BEM3	1	0	0	0
LIP5	1	1	0	0
FAR8	1	1	0	0
MAK3	1	0	0	0
VPS3	1	0	0	0
VAN1	1	0	0	0
MIR1	1	1	1	0
RPS4A|RPS4B	1	1	0	0
RPS24A|RPS24B	1	1	0	0
RPS23A|RPS23B	1	1	0	0
SEC61	1	0	0	0
RPS6A|RPS6B	1	1	0	0
APT2	1	1	0	0
GTS1	1	1	0	0
MAD1	1	0	0	0
MAD2	1	1	0	0
MVP1	1	1	0	0
QCR2	1	1	1	1
MCT1	1	1	0	0
ERV2	1	0	0	0
MDY2	1	1	0	0
ATP1	1	1	1	1
YLR126C	1	1	0	0
CRC1	1	0	0	0
CPA1	1	1	0	0
URA2	1	1	1	1
GRS2	1	1	0	0
COX11	1	0	0	0
NAM2	1	1	0	0
AAC1	1	0	0	0
HAA1	1	1	0	0
UBA1	1	1	1	1
RRP12	1	0	0	0
CMK2	1	1	1	0
SWI6	1	0	0	0
HEM1	1	1	0	0
RPN7	1	1	1	1
YPR114W	1	0	0	0
SLT2	1	1	0	0
VPS17	1	1	0	0
MAP2	1	1	0	0
CPA2	1	1	1	1
SWI5	1	0	0	0
PHO81	1	1	1	0
DPH5	1	1	0	0
CDC12	1	1	0	0
HYM1	1	0	0	0
DPH2	1	1	0	0
ACP1	1	1	0	0
BUD17	1	1	0	0
RTG2	1	1	1	1
ACS1	1	1	1	0
SNX41	1	0	1	0
DSS4	1	0	0	0
SEC17	1	1	1	0
FBP26	1	1	0	0
RCF2	1	0	0	0
ECM38	1	1	0	0
RNR1	1	1	1	1
HRI1	1	1	0	0
ELP3	1	1	0	1
YIP3	1	1	0	0
RBS1	1	0	0	0
REE1	1	1	0	0
YJL218W	1	1	0	0
VMA3	1	0	0	0
GCN3	1	1	1	0
GFA1	1	1	1	1
NMT1	1	1	0	0
CMP2	1	1	0	1
SEN2	1	0	0	0
TIM9	1	1	0	0
HNT2	1	1	0	0
FAU1	1	0	0	0
FMP10	1	0	0	0
LCB2	1	0	0	0
PEA2	1	0	0	0
YER156C	1	1	0	0
COG3	1	0	0	0
IRR1	1	1	0	0
EMC5	1	0	0	0
HIS6	1	1	0	0
MNT3	1	0	0	0
CDC31	1	1	0	0
PIH1	1	1	0	0
RPN1	1	1	1	1
YHI9	1	1	0	0
COA6	1	0	0	0
RER1	1	0	0	0
VTI1	1	1	0	0
ARG5	1	1	0	0
YMR196W	1	1	1	1
SCS7	1	1	0	0
NIT2	1	0	0	0
LSM1	1	1	0	0
MTC1	1	1	1	1
GID7	1	1	0	0
PEP12	1	0	0	0
GUS1	1	1	1	1
LSB1	1	1	0	0
PYK2	1	1	0	0
UBA2	1	1	0	0
CAC2	0	1	0	0
PRO2	1	1	1	1
SIP2	1	1	1	1
ATG40	1	0	0	0
DDP1	1	1	0	0
CCA1	1	1	0	0
ERR1|ERR2	0	1	0	0
MTD1	1	1	1	1
IRC15	1	1	0	0
DST1	1	1	0	0
PFY1	1	1	0	0
PUT2	1	1	0	0
RAD2	1	0	0	0
ERG12	1	1	0	0
BCY1	1	1	1	0
GCR2	1	0	0	0
SIN3	1	1	1	0
RNR2	1	1	1	1
YBR085C	1	1	0	0
PMR1	1	0	0	0
TMA20	1	1	0	0
APM3	1	1	1	1
WHI4	1	0	0	0
SHS1	1	1	0	0
HBT1	1	1	1	1
CTT1	1	1	1	1
ASF1	1	1	0	0
RPP2A	1	1	0	0
RIM1	1	1	0	0
ARO4	1	1	1	0
YMR087W	1	1	0	0
RAV2	1	1	0	0
UTR2	1	1	0	0
GDA1	1	1	0	0
COX6	1	1	0	0
UTR4	1	1	0	0
RAD23	1	1	0	0
NRD1	1	1	0	0
NCE103	1	1	0	0
ASN2	1	1	1	1
GCV2	1	1	0	0
REX2	1	1	0	0
YNL260C	1	1	0	0
RKI1	1	1	0	0
TAH18	1	1	0	0
PDR17	1	1	0	0
YAH1	0	1	0	0
ERV29	1	0	0	0
IST1	1	1	0	0
MLS1	1	1	1	0
STE11	1	0	0	0
TIF34	1	1	1	1
NDE1	1	1	1	0
SIP5	1	0	0	0
YOR352W	1	1	0	0
RPS20	1	1	1	1
PWP1	1	1	0	0
DED81	1	1	1	1
DIA4	1	1	0	0
YHR020W	1	1	1	1
MSC6	1	1	0	0
ABZ1	1	1	0	0
SPT15	1	1	0	0
BPL1	1	1	0	0
RPT2	1	1	1	1
KEL3	1	0	0	0
YPL260W	1	1	1	1
YPL225W	1	1	1	1
NEW1	1	1	1	1
CCT8	1	1	1	1
NPC2	1	1	0	0
YJL016W	1	0	0	0
YOP1	1	1	1	0
TRM10	1	1	0	0
VTC4	1	1	0	0
VPS33	1	0	0	0
NUP85	1	1	0	0
ARC1	1	1	1	1
CIN2	1	0	0	0
RAS1	1	1	0	0
RPL22A	1	1	0	0
XRN1	1	1	0	0
GAS1	1	1	0	0
PRE1	1	1	1	1
LOS1	1	0	0	0
ECT1	1	1	0	0
PRP18	1	0	0	0
HSP78	1	1	1	1
NHP10	1	1	0	0
SRM1	1	1	0	0
DAL7	0	1	0	0
NOP1	1	1	0	0
TOM70	1	1	0	0
CAF20	1	1	1	0
WHI2	1	1	0	0
TCP1	1	1	1	1
BIK1	1	0	0	0
YAP1	1	0	0	0
PHO13	1	1	0	0
HSP60	1	1	1	1
SOL1	1	1	1	1
GLC3	1	1	0	0
LDH1	1	0	0	0
ROT2	1	1	0	0
KTR4	1	0	0	0
KTR3	1	1	0	0
MCM7	1	1	1	0
PCS60	1	1	0	0
CTS1	1	1	0	0
CMS1	1	1	0	0
YLR001C	1	0	0	0
RPS12	1	1	1	1
NCE102	1	0	0	0
BRO1	1	1	0	0
SEG1	0	1	0	0
VPS20	1	0	0	0
HMO1	1	1	0	0
IDP3	1	1	0	0
YNL010W	1	1	1	1
YNL011C	1	1	0	0
ARO2	1	1	1	1
POT1	1	0	0	0
YGL039W	1	1	0	0
PNC1	1	1	1	1
YHM2	1	0	0	0
CBP3	1	0	0	0
PFK2	1	1	1	1
PFK1	1	1	1	1
YPI1	1	1	0	1
VTC2	1	1	0	0
BLM10	1	1	0	0
RPN11	1	1	0	1
RRP45	1	1	0	0
VPS30	1	0	0	0
REG1	1	1	1	1
VPS24	1	1	0	0
AAT2	1	1	0	0
ANR2	1	0	0	0
PIL1	1	1	1	1
SER3	1	1	0	1
GET2	1	0	0	0
ICP55	1	1	0	0
AIM9	1	1	1	1
YER079W	1	1	1	0
GTT1	1	1	0	0
IRC24	1	1	1	0
HSP12	1	1	1	1
GND1	1	1	1	1
SRC1	1	0	0	0
CGI121	1	1	1	0
YPL199C	1	0	0	0
OXR1	1	1	0	0
APL5	1	1	1	0
PGC1	1	1	0	0
TIM44	1	1	0	0
RPS15	1	1	0	0
ATP5	1	1	0	0
SNX4	1	1	0	0
GYP1	1	1	0	0
YJL045W	1	0	0	0
VPS4	1	1	1	0
DPH6	1	0	0	0
EXG2	1	0	0	0
ACS2	1	1	1	1
ATG31	1	0	0	0
ISA2	1	1	0	0
STB3	1	0	0	0
BUD16	1	1	0	0
ECM10	1	1	0	0
SPF1	1	0	1	0
HAT2	1	1	1	0
YET1	1	0	1	0
NUP120	1	1	0	0
MPE1	1	1	0	0
MCM5	1	1	0	0
MEF2	1	0	0	0
YHB1	1	1	1	1
YOL057W	1	1	0	0
THI20	1	1	0	0
GSH2	1	1	0	0
AIM39	1	0	0	0
NBA1	1	1	0	0
NCB2	1	0	0	0
RRP5	1	1	0	0
CHO2	1	0	0	0
HEM2	1	1	1	0
FUM1	1	1	1	1
YML096W	1	1	0	0
CET1	1	1	0	0
FSH3	1	1	0	0
ATG21	1	1	0	0
ELP4	1	1	0	0
RPL12A|RPL12B	1	1	0	0
RPS18A|RPS18B	1	1	1	1
RPL18A|RPL18B	1	1	0	0
RPS16A|RPS16B	1	1	0	1
SDH2	1	1	1	0
UBX3	1	0	0	0
CWC27	1	0	0	0
SHR3	1	0	0	0
DIP2	1	1	0	0
PUF2	1	0	0	0
NAT1	1	1	0	1
PDA1	1	1	1	0
FAA4	1	1	1	1
ODC1	1	0	0	0
YFR018C	1	1	0	0
VAC14	1	0	0	0
RPT5	1	1	1	1
UBC6	1	0	0	0
RPT1	1	1	1	1
CSR1	1	1	0	0
IKI3	1	1	1	1
YLR179C	1	1	0	0
YLR177W	1	0	0	0
SYC1	1	0	0	0
ADH5	1	1	0	0
ARL1	1	1	1	0
ARA1	1	1	0	1
CDC43	1	1	0	0
DDR48	1	1	0	0
ARG8	1	1	0	0
VPS35	1	1	0	0
RUB1	1	1	0	0
INH1	1	1	0	0
PAI3	1	1	0	0
YDR415C	1	1	0	0
RFA1	1	1	1	1
COX12	1	0	0	0
STF1	1	1	0	0
YBP2	1	0	0	0
NPY1	1	1	0	0
MNP1	1	1	0	0
YAP1802	1	0	0	0
CRH1	1	1	0	0
ZPR1	1	1	1	1
SLI1	1	0	0	0
LYS4	1	1	0	0
PAT1	1	1	0	0
PTC6	1	1	0	0
PEX25	1	0	0	0
ALT1	1	1	0	0
URK1	1	0	0	0
YPL113C	1	0	0	0
TUP1	1	1	0	0
SPE4	1	1	0	0
SCS2	1	1	1	1
TMN3	1	0	0	0
LSM4	1	1	0	0
LCP5	1	0	0	0
YIL156W	1	0	0	0
GCV1	1	1	0	0
ATH1	1	1	0	0
SLA2	1	1	1	0
TFC4	1	0	0	0
SEC3	1	0	0	0
SLC1	1	1	0	0
SER1	1	1	1	0
NTF2	1	1	0	0
SKN1	1	0	0	0
FAP7	1	0	0	0
BTS1	1	1	0	0
ESS1	1	1	0	0
DUS4	1	0	0	0
ENT5	1	1	0	0
GIR2	1	1	0	1
FAS1	1	1	1	1
CYT1	1	0	0	0
RTN2	1	1	1	0
PAA1	1	1	1	1
AHA1	1	1	1	1
RPO26	1	1	0	1
RPB8	1	1	0	0
RPB4	1	1	0	0
MBA1	1	0	0	0
GDT1	1	0	0	0
PAM18	1	0	0	0
COX20	1	0	0	0
IVY1	1	1	1	1
OPI10	1	1	0	0
GPD1	1	1	1	1
RPP0	1	1	1	1
ERB1	1	1	0	0
BRE2	1	1	0	0
VPS5	1	1	0	0
UBA3	1	1	0	0
APA2	1	1	0	0
ADE4	1	1	1	1
YPL067C	1	1	0	0
USB1	1	0	0	0
NCR1	1	0	0	0
YOR022C	1	1	0	0
MNL2	1	0	0	0
WTM2	1	1	0	0
FYV8	1	1	1	1
SKI6	1	1	0	0
RAD51	1	0	0	0
RNA1	1	1	1	0
YDL144C	1	1	0	0
TFC1	1	1	0	0
OCA1	1	1	0	0
PHO23	1	0	0	0
MIC27	1	0	0	0
URA5	1	1	0	0
GLO3	1	1	0	0
SRP68	1	1	0	0
PRS3	1	1	1	1
SRP72	1	1	0	0
NUP84	1	0	0	0
HEM4	1	1	0	0
GNP1	1	0	0	0
YKL100C	1	0	0	0
GIS4	1	0	1	1
RAD33	1	1	0	0
FUR1	1	1	0	0
VMA5	1	1	1	1
MAS1	1	1	0	0
ILV1	1	1	0	0
USE1	1	0	0	0
LSG1	1	1	0	0
YGL101W	1	1	0	0
MLC1	1	1	0	0
RMD9	1	0	0	0
YDR109C	1	1	0	0
MSP1	1	0	0	0
ENO2	1	1	1	1
ENO1	1	1	1	1
CCP1	1	1	0	0
BUD32	1	0	0	0
YGR266W	1	1	0	0
SAY1	1	0	0	0
CSL4	1	1	0	0
BNI4	1	1	0	0
ATG2	1	0	0	0
PHO3	1	1	0	0
VPS75	1	1	0	1
MOD5	1	0	0	0
YNL247W	1	1	0	0
EXG1	1	1	0	0
OTU2	1	0	0	0
NAR1	1	1	0	0
YER010C	1	1	0	0
BIM1	1	0	0	0
HEM14	1	0	0	0
YAT2	1	1	1	0
RPN3	1	1	1	1
CHZ1	1	1	0	0
TKL2	1	1	0	0
DUT1	1	1	0	0
MDL2	1	0	0	0
RIB7	1	1	0	0
GPT2	1	1	0	0
BET3	1	1	0	0
SCP1	1	0	0	0
SPE3	1	1	0	0
VPS54	1	0	0	0
POR1	1	1	1	1
FDC1	1	1	0	0
TAZ1	1	0	0	0
RPB5	1	1	0	0
FDH1	1	0	0	0
RRI1	1	0	0	0
RVB2	1	1	1	1
NOP56	1	1	0	0
MDE1	1	1	0	0
BNA1	1	1	1	1
TRM11	1	1	0	0
YBR225W	1	1	1	1
MCX1	1	1	0	0
SWC5	1	0	0	0
ARC40	1	1	1	1
MEU1	1	1	0	0
UBC7	1	1	0	0
YCK1	1	1	0	0
YCK2	1	1	0	1
MDH1	1	1	1	0
FPR1	1	1	1	1
FZO1	1	0	0	0
CYS3	1	1	0	1
YMR074C	1	1	0	0
IRC21	1	0	0	0
HUB1	1	1	0	0
SKP1	1	1	1	1
GIN4	1	1	0	0
PRS5	1	1	1	1
SNF4	1	1	1	1
FRS2	1	1	0	1
CDC123	1	1	0	0
RPL25	1	1	0	0
YAK1	1	1	0	0
CDC34	1	1	0	0
ALD6	1	1	1	1
ALD3	1	1	1	0
ADE16	1	1	1	1
SEC9	1	1	0	0
NTA1	1	1	0	0
ALG5	1	0	0	0
PUP1	1	1	1	1
TSR4	1	1	0	0
PTP1	1	1	0	0
ACB1	1	1	0	0
MSY1	1	1	0	0
ISM1	1	1	0	0
VMA10	1	1	0	0
RPT6	1	1	1	1
ARA2	1	1	0	0
IOC4	1	0	0	0
PRM15	1	1	1	0
NGL2	1	0	0	0
ABZ2	1	1	0	0
ITC1	1	0	0	0
MET13	1	1	1	1
KEX1	1	1	0	0
LPD1	1	1	0	0
PIB1	1	0	0	0
COQ5	1	1	0	0
RHO5	1	1	0	0
YNL181W	1	0	0	0
IPI3	0	1	0	0
DUG3	1	1	0	0
YNL193W	1	0	0	0
THI80	1	1	0	0
SKI2	1	1	0	0
ICL1	1	1	0	0
IDH2	1	1	1	1
ILV6	1	1	1	1
STP22	1	0	0	0
CYT2	1	0	0	0
YRB1	1	1	1	1
PCL6	1	1	0	0
TPA1	1	1	0	0
ERG28	1	0	0	0
HMF1	1	1	0	0
GIP2	1	0	0	0
PIC2	1	0	0	0
RPF2	1	0	0	0
NUP133	1	1	0	0
TGL4	1	0	0	0
PXL1	1	1	0	0
ESL2	1	1	0	0
MDN1	1	1	0	0
CDC53	1	1	1	1
TAL1	1	1	1	1
YOR289W	1	1	0	0
PLP2	1	1	0	0
BOS1	1	0	0	0
USO1	1	1	0	0
PHO85	1	1	1	1
KCC4	1	0	0	0
GIP3	1	1	0	0
UME1	1	1	0	0
IRC25	1	1	0	0
TSC10	1	1	0	0
TAE1	1	0	0	0
EFM2	1	0	0	0
SDH8	1	1	0	0
TFA2	1	1	0	0
MET10	1	1	0	0
CPR1	1	1	1	1
GLG1	1	1	0	0
CNS1	1	1	0	0
SSA3	1	1	0	0
ILS1	1	1	1	1
SIN4	1	0	0	0
CDC8	1	1	0	0
ISD11	1	1	0	0
HRP1	1	1	0	0
SRP1	1	1	1	1
PTA1	1	0	0	0
DNM1	1	1	1	0
UFD2	1	1	1	0
SLG1	1	0	0	0
LCB4	1	0	0	0
RUP1	1	1	1	1
ARF3	1	0	0	0
SWP1	1	0	0	0
SKI8	0	1	0	0
RAT1	1	1	0	0
CBR1	1	1	1	0
SEC7	1	1	1	1
SCL1	1	1	1	1
PRE10	1	1	1	1
VRP1	1	1	0	0
YLH47	1	0	0	0
TSL1	1	1	1	1
TPS3	1	1	1	1
CTA1	1	0	0	0
MET8	1	0	0	0
ADH6	1	1	0	0
YIP5	1	0	0	0
YGL185C	1	0	0	0
YRB30	1	1	0	0
ATG1	1	0	0	0
YNL035C	1	1	0	0
TOM40	1	1	1	0
UBC8	0	0	1	0
SYP1	1	1	0	0
CHS1	1	0	0	0
MSH2	1	1	0	0
ARG3	1	1	0	0
YOL087C	1	1	1	1
SLS1	1	0	0	0
POB3	1	1	1	1
MCM4	1	1	0	0
COG8	1	0	0	0
BUB3	1	0	0	0
TES1	1	1	0	0
MDM20	1	1	0	0
ARP8	1	1	0	0
PAN3	1	1	0	0
TFA1	1	1	0	0
TCD2	1	0	0	0
BYE1	1	0	0	0
SWD2	1	1	0	0
RIM20	1	1	0	0
ICL2	1	1	0	0
SRO7	1	1	0	0
DPS1	1	1	1	1
MSW1	1	1	0	0
THS1	1	1	1	1
HXK1	1	1	1	1
HXK2	1	1	1	1
DUG1	1	1	0	1
OSW7	1	0	0	0
COR1	1	1	1	1
SUI2	1	1	1	1
FAA1	1	1	1	1
ARG82	1	1	0	0
LSB5	1	1	1	1
OCA4	1	0	0	0
SED4	1	0	0	0
PET18	0	1	0	0
LIP2	1	1	0	0
SFA1	1	1	0	0
NRP1	1	0	0	0
TOA1	1	1	0	0
CCT5	1	1	1	1
SCW10	1	1	0	0
ADE8	1	1	1	0
YMR206W	1	0	0	0
CLU1	1	1	0	1
STM1	1	1	0	0
MPT5	1	0	0	0
BEM4	1	0	0	0
SMC1	1	1	0	0
MNS1	1	1	0	0
MRP4	1	1	0	0
SKG6	1	1	0	0
PTR2	1	0	0	0
EMI2	1	1	0	1
SDH7	1	1	0	0
YNL195C	1	0	0	0
ROD1	1	0	0	0
RQC1	0	1	0	0
SSM4	1	0	0	0
ELO3	1	0	0	0
CYB5	1	0	0	0
SOK1	1	0	0	0
FET3	0	1	0	0
RCK2	1	1	1	1
SAK1	1	1	0	0
GUA1	1	1	1	1
NAB3	1	1	0	0
RFC3	1	1	0	0
PCM1	1	1	0	1
LYS9	1	1	0	0
ADE2	1	1	1	0
MON2	1	1	0	0
CLA4	1	0	0	0
PUS4	1	1	0	0
MSB3	1	1	0	0
MIC12	1	0	0	0
RLI1	1	1	0	0
HEK2	1	1	0	0
STU1	1	0	0	0
PSY4	1	0	0	0
YBL036C	1	1	0	0
CMC2	1	0	0	0
APA1	1	1	1	1
RNR3	1	1	0	0
MHT1	1	1	0	0
PCD1	1	0	0	1
ATG11	1	0	0	0
YPL247C	1	1	0	0
TIF6	1	1	0	0
TPI1	1	1	1	1
FLC2	1	0	0	0
BDH2	1	1	0	0
BDH1	1	1	1	1
ARP9	1	1	0	0
DIS3	1	1	0	0
SED5	1	0	0	0
NNT1	1	1	0	0
GPA1	1	0	0	0
MET3	1	1	0	0
SAC6	1	1	1	1
GLC7	1	1	1	1
SSE2	1	1	1	1
ATG4	1	1	1	1
HCH1	1	1	1	1
GOR1	1	1	0	0
GYP7	1	1	0	0
PAC10	1	1	0	0
HGH1	1	0	0	0
ARH1	1	1	0	0
MLF3	1	1	0	0
RPL14A|RPL14B	1	0	0	0
YPT6	1	1	0	0
CDC25	1	1	1	1
CRG1	1	0	0	0
PMT1	1	0	0	0
CTR1	1	0	0	0
SET3	1	0	0	0
RPC37	1	1	0	0
SAP190	1	1	1	1
IFA38	1	0	0	0
BEM2	1	1	1	0
AIM10	1	1	0	0
PTC2	1	1	0	0
BOI2	1	0	0	0
VAC8	1	1	1	0
SPP381	0	0	0	1
YCP4	1	1	0	0
YOR238W	1	1	0	0
CDC10	1	1	1	1
PFK26	1	1	0	0
MKS1	1	1	0	0
LTV1	1	1	0	0
SEC65	1	0	0	0
RRP40	1	1	0	0
PPM2	1	0	0	0
TRM112	1	1	0	0
FPK1	1	1	0	0
GCD1	1	1	1	1
ALG12	1	0	0	0
ARC35	1	1	1	0
DBP6	1	0	0	0
TDA1	1	1	1	0
SPT5	1	1	0	0
GSY2	1	1	1	1
NSR1	1	1	1	1
MUK1	1	0	0	0
YNL208W	0	1	0	0
SSB2	0	1	0	0
IES2	1	1	0	0
VID27	1	1	1	1
TRR2	1	1	0	0
SBE22	1	0	0	0
BIG1	1	0	0	0
SFB3	1	1	1	0
CTM1	1	1	0	0
SCJ1	1	1	0	0
PEP8	1	1	0	0
RFC4	1	1	0	0
MAK21	1	0	0	0
YLL056C	1	1	0	0
HAL5	1	0	0	0
FCY1	1	1	0	0
ADE6	1	1	0	1
NUF2	1	0	0	0
GCN1	1	1	1	0
TIP20	1	0	0	0
FRS1	1	1	1	1
NDE2	1	0	0	0
YDL086W	1	1	0	0
PDX1	1	1	0	0
RKM4	1	0	0	0
AVL9	1	1	0	0
ARP6	1	1	0	0
RPE1	1	1	0	0
FUN12	1	1	0	1
MTW1	1	0	0	0
INO1	1	1	0	0
TLG2	1	0	0	0
SIM1	1	1	0	0
MSC3	1	1	0	0
RPB2	1	1	1	1
SEG2	1	1	0	1
KTI12	1	0	0	0
SER2	1	1	0	0
CIR1	1	1	0	0
CCT7	1	1	1	1
YGR210C	1	1	0	0
PAM16	1	0	0	0
ILV3	1	1	0	1
CEM1	1	1	0	0
MLP1	1	1	0	0
TBF1	1	0	0	0
PSA1	1	1	1	1
CKA2	1	1	1	1
GYP5	1	1	0	0
HAT1	1	1	0	0
MED4	1	1	0	0
LDB17	1	0	0	0
APL6	1	1	1	1
YAR1	1	1	0	0
AIP1	1	1	0	0
DLD2	1	1	0	0
APT1	1	1	1	1
CCC1	1	0	0	0
TPK3	1	0	0	0
YGR237C	0	1	0	0
MIC26	1	1	0	0
NAS6	1	1	0	0
PHB2	1	0	0	0
PYC1	1	1	0	0
LHP1	1	1	0	0
AAP1	1	1	0	0
RSP5	1	1	1	1
RPL17A	1	0	0	0
UBC12	1	0	0	0
YKR070W	1	1	0	0
PAN6	1	1	0	0
COA1	1	0	0	0
RRD1	1	1	0	0
AHP1	1	1	1	1
ASC1	1	1	1	1
HSP104	1	1	1	1
ISW2	1	0	0	0
AIM6	1	1	0	0
RPL8B	1	1	0	0
CAP1	1	1	0	1
YJU3	1	1	1	0
PRB1	1	1	1	1
RAV1	1	1	0	0
GEA1	1	0	0	0
CPR7	1	1	0	0
ARK1	1	0	0	0
YNR071C	1	1	0	0
DUS1	1	1	0	0
HEF3	1	0	0	0
JIP5	1	0	0	0
HYP2	1	1	1	0
VMA6	1	0	0	0
SMY1	1	0	0	0
SAC1	1	1	1	0
ECM14	1	1	1	0
IDP1	1	1	1	1
OPI1	1	0	0	0
VPS41	1	0	0	0
GET3	1	1	1	1
AIM7	1	1	0	0
YRA1	1	1	0	0
VPS53	1	0	0	0
VPS74	1	1	0	0
ERG11	1	0	0	0
FRQ1	1	0	0	0
PKH1	1	1	0	0
KAR2	1	1	1	1
ATG20	1	1	0	0
TRM3	1	1	0	0
LCB1	1	0	0	0
ACO2	1	1	0	0
RCY1	1	1	0	0
UBP12	1	1	1	1
FAT1	1	1	0	0
CDS1	1	0	0	0
RKM3	1	0	0	0
TCM62	1	1	0	0
TSR1	1	1	0	0
GLK1	1	1	1	1
SDH1	1	1	1	0
UGA1	1	1	1	1
PEX3	1	0	0	0
SEC20	1	0	0	0
PUP3	1	1	1	1
TAT1	1	0	0	0
RIP1	1	0	0	0
YJR008W	1	1	0	0
SDH6	1	1	0	0
SPT16	1	1	1	1
BMH2	1	1	1	1
CAK1	1	1	0	0
CAF16	1	1	0	0
YFL034W	1	1	0	0
RIM15	1	1	1	0
AGX1	1	1	0	0
LAM5	1	0	0	0
FET5	1	1	0	0
YOS9	1	1	0	0
ERV41	1	0	0	0
TSA2	1	1	1	0
SEC15	1	0	0	0
TOA2	1	1	0	0
TFB1	1	0	0	0
CIT1	1	1	1	0
TRP2	1	1	1	1
WTM1	1	1	1	1
RIB2	1	0	0	0
YKL151C	1	1	0	0
DAP1	1	1	0	0
ATG29	1	0	0	0
AIM29	1	1	0	0
DPP1	1	0	0	0
ATP18	1	0	0	0
ATG18	1	1	0	0
LSB3	1	1	0	0
KGD1	1	1	0	0
RIB4	1	1	0	0
MAM3	1	0	0	0
AYR1	1	1	1	0
NUP159	1	1	1	0
HIS3	1	1	1	1
YKL107W	1	0	0	0
DED1	1	1	1	0
YDR476C	1	0	0	0
LIA1	1	1	0	0
NPA3	1	1	1	0
MOG1	1	1	0	0
BNA2	1	0	0	0
AIM24	1	0	0	0
COG5	1	0	0	0
SFB2	1	0	0	0
ALG11	1	0	0	0
COG6	1	0	0	0
RIX7	1	0	0	0
CCT3	1	1	1	1
CCT2	1	1	1	1
CCT6	1	1	1	1
CCT4	1	1	1	1
MNN5	1	1	0	0
ATG27	1	1	0	0
PFD1	1	1	0	0
RSC8	1	1	0	0
RAD3	1	1	0	0
YDJ1	1	1	1	1
NDI1	1	1	0	0
SRP21	1	1	0	0
PPH3	1	1	0	0
HEM12	1	1	0	0
RPC82	1	1	0	0
SOL3	1	1	0	0
LIN1	1	0	0	0
KEL1	1	1	0	1
YAP1801	1	0	0	0
TDA11	1	0	0	0
MCR1	1	1	0	0
WBP1	1	0	0	0
CNA1	1	1	0	0
PMU1	1	1	0	0
SHE2	1	0	0	0
CKB2	1	1	1	1
VPS45	1	1	0	0
BFR1	1	1	0	0
YPR022C	1	1	0	0
PGI1	1	1	1	1
RPA190	1	1	0	1
HSF1	1	0	0	0
MAK16	1	1	0	0
PCK1	1	1	1	0
ATG17	1	0	0	0
SPP382	1	0	0	0
DID2	1	1	0	0
FAA2	1	0	0	0
TIM17	1	0	0	0
VID28	1	1	0	0
NCL1	1	1	0	0
LSM2	1	1	0	0
TOM1	1	1	1	1
SWA2	1	1	0	0
ATG23	1	0	0	0
TSR2	1	0	0	0
ECM30	1	0	0	0
SPS19	1	0	0	0
DOA4	1	0	0	0
SUA5	1	1	0	0
BNI5	1	1	0	0
RIA1	1	1	0	0
CUZ1	1	0	0	0
NSG2	1	0	0	0
PLB3	1	1	0	0
CPR6	1	1	1	1
SSA4	1	1	1	1
VMA4	1	1	0	1
PAB1	1	1	1	1
ARO8	1	1	1	1
DSD1	1	1	0	0
MDS3	1	1	1	0
YCL012C	1	0	0	0
RDL1	1	1	0	0
SMT3	1	1	0	0
APL1	1	0	0	0
TFC8	1	0	0	0
ACO1	1	1	1	1
YGR054W	1	1	0	0
TAM41	1	0	0	0
BGL2	1	1	0	0
YNR034W	1	1	0	0
RPT4	1	1	1	1
URA6	1	1	0	0
STI1	1	1	1	1
YDR341C	1	1	1	1
PRE9	1	1	1	1
PRE8	1	1	1	1
SNO4|HSP33|HSP32	1	1	0	0
YSA1	1	1	0	0
LYS12	1	1	1	1
FMC1	1	1	0	0
FYV10	1	0	1	0
AMS1	1	1	0	0
GLT1	1	1	0	0
HRK1	1	1	1	1
CUP1	1	1	0	0
PTC1	1	0	0	0
TOM20	1	0	0	0
SQT1	1	1	0	0
TAF14	1	1	0	0
SEC4	1	1	1	0
VPS25	1	0	0	0
ADO1	1	1	1	1
DTD1	1	1	0	0
CDC15	1	0	0	0
BUD14	1	1	1	1
TPO1	1	0	0	0
FRA1	1	1	1	0
RET2	1	1	1	1
BNA5	1	1	0	0
YKE2	0	1	0	0
SIL1	1	1	0	0
YMR102C	1	1	0	1
YPS1	1	1	0	0
PYC2	1	1	1	1
EFT1	1	1	1	1
GAS5	1	1	0	0
GPI16	1	0	0	0
CTF8	1	0	0	0
LNP1	1	0	0	0
EGD2	1	1	0	0
SNU114	1	1	0	0
SDS22	1	1	1	1
MIA40	1	1	0	0
MNN4	1	0	0	0
EAP1	1	1	0	0
ADD66	1	1	1	0
CHS5	1	1	0	0
SAM2	1	1	0	0
TIF11	1	1	0	1
FPR3	1	1	1	0
HSP10	1	1	0	0
SGT2	1	1	0	1
THR4	1	1	0	1
NHP6A	1	1	0	0
RIC1	1	1	0	0
YLR352W	1	1	0	0
ATP4	1	1	0	0
EXO84	1	1	0	0
FES1	1	1	0	0
SIF2	1	1	0	0
PHO88	1	1	1	0
AIM3	1	0	0	0
KIN1	1	1	0	0
CST6	1	0	0	0
TED1	1	0	0	0
GVP36	1	1	1	1
PDE2	1	1	0	0
RAD1	1	0	0	0
DCD1	0	1	0	0
GLN4	1	1	0	1
VPS36	1	1	0	0
CDC73	1	1	1	0
HNT1	1	1	0	0
MIX14	1	1	0	0
GSF2	1	1	1	0
RPS14A|RPS14B	0	0	1	0
HSP42	1	1	1	1
DHH1	1	1	1	0
DFR1	1	1	0	0
MED1	1	0	0	0
GLO4	1	1	0	0
IMO32	1	1	0	0
YGR021W	1	1	0	0
YGR017W	1	1	1	1
TOS1	1	1	0	0
DPL1	1	0	0	0
HEM13	1	1	0	0
KTR6	1	1	0	0
SPT6	1	1	1	1
YAT1	1	1	1	0
EDE1	1	1	1	1
PIN4	1	1	0	0
YRO2	1	0	0	0
HMT1	1	1	0	0
PDX3	1	1	0	0
ATP3	1	1	1	0
ETR1	1	1	0	0
SCO2	1	0	0	0
SKG1	1	0	0	0
SDC1	1	0	0	0
PEX4	1	0	0	0
STR2	1	1	0	0
XPT1	1	1	0	0
SGM1	1	1	0	0
ENT3	1	1	0	0
MET5	1	1	0	0
PUF3	1	0	1	0
PSR1	1	1	0	0
CPS1	1	1	1	1
ADE1	1	1	1	1
CYC3	1	0	0	0
PBA1	1	1	0	0
HCR1	1	1	0	0
LAP2	1	1	0	0
NAT10	1	1	0	0
NRK1	1	0	0	0
YNL134C	1	1	0	1
NAF1	1	0	0	0
CYB2	1	1	0	0
FBA1	1	1	1	1
MEH1	1	0	0	0
RSC4	1	1	0	0
OSH6	1	1	0	0
SET5	1	1	0	0
TUF1	1	1	1	1
TEF1	1	1	1	1
SIS2	1	1	0	0
MID2	1	0	0	0
ARD1	1	1	0	0
ILV2	1	1	1	1
SLK19	1	1	0	0
YTA12	1	0	0	0
SEC12	1	0	0	0
NMD2	1	0	0	0
DYS1	1	1	1	1
TRM5	1	1	0	0
RRP4	1	1	0	0
QNS1	1	1	0	0
PTC7	1	1	0	0
PPE1	1	1	0	0
YOL159C	1	0	0	0
RNR4	1	1	1	1
SCD6	1	1	0	0
TPO3	1	0	0	0
ATG26	1	1	0	0
SER33	1	1	0	0
MAM33	1	1	0	0
FIS1	1	1	0	0
EFM4	1	1	0	0
YRB2	1	1	0	0
ARC15	1	1	0	0
AIM36	1	1	0	0
SLM4	1	0	0	0
PFF1	1	0	0	0
RPG1	1	1	1	1
ECM33	1	1	0	0
CIN4	1	0	0	0
VMA7	1	1	0	0
CSI1	1	0	0	0
ARX1	1	1	0	0
KCS1	1	1	0	0
FMP16	1	1	0	0
YOL098C	1	1	1	1
CUE5	1	1	0	0
NOP58	1	1	0	0
SKI3	1	1	0	0
YER152C	1	1	0	0
IMA1	1	1	0	0
COQ11	1	1	0	0
MPA43	0	1	0	0
YGR130C	1	1	1	1
COG2	1	0	0	0
YGR117C	1	1	0	0
YGR127W	1	1	0	0
UTP8	1	1	0	0
YOR111W	1	1	0	0
YME1	1	0	0	0
AFG2	1	1	0	0
YSC84	1	1	0	0
SEY1	1	1	0	0
SLA1	1	1	0	1
DET1	1	1	1	1
COX13	1	0	0	0
RTT103	1	1	0	0
SNF7	1	1	0	0
SSO2	1	0	0	0
GPA2	1	1	0	0
SSB1	1	0	0	1
PGM2	1	1	1	1
ADE12	1	1	1	1
PBI2	1	1	0	0
ZDS1	1	0	0	0
HSM3	1	1	0	0
UBX7	1	1	0	0
UFD4	1	1	1	0
RBL2	1	1	0	0
MRT4	1	0	0	0
ARC19	1	1	0	0
UBR1	1	1	0	0
RPB3	1	1	0	0
SEC23	1	1	1	1
DML1	1	1	0	0
GAS3	1	1	0	0
RMT2	1	0	0	0
SKY1	1	1	1	1
RTT109	1	1	0	0
MCM6	1	1	0	0
PEP3	1	0	0	0
KRE2	1	1	0	0
MBF1	1	1	0	1
ARC18	1	1	0	0
SSQ1	1	1	0	0
VID22	1	0	0	0
RPN12	1	1	0	0
NIP1	1	1	1	1
MYO4	1	0	0	0
NUP2	1	1	0	1
GAP1	1	0	0	0
MMM1	1	0	0	0
RPL10	1	1	0	0
VMA13	1	1	1	1
SRO9	1	1	1	1
NNK1	1	0	0	0
APL2	1	1	0	0
SRY1	1	1	0	0
KKQ8	1	0	0	0
TEF4	1	1	1	1
GPH1	1	1	1	1
MGA2	1	0	0	0
YIR035C	1	1	1	0
INA22	1	0	0	0
DGA1	1	0	0	0
ENV9	1	0	0	0
IGO2	1	0	0	0
YMR090W	1	1	0	0
PET9	1	1	1	1
ZEO1	1	1	0	0
VHS3	1	1	0	0
VID30	1	1	0	1
SHE10	1	1	0	0
TAN1	1	1	0	0
COG1	1	0	0	0
SDT1	1	1	0	0
HIS4	1	1	1	1
IPP1	1	1	1	1
TDH1	1	1	1	1
CAR1	1	1	0	1
YKU70	1	1	0	0
GYP6	1	1	0	0
EMP24	1	0	0	0
EMP70	1	0	0	0
TWF1	1	1	0	0
RRP46	1	1	0	0
DRN1	1	1	0	0
UTP22	0	1	0	0
MDR1	1	1	0	0
RPS1B	1	1	0	0
PRP4	1	1	0	0
URA4	1	1	0	0
CPR3	1	1	0	0
PHB1	1	1	0	0
MFT1	1	1	0	0
RPS1A	1	1	0	0
FMP40	1	1	0	0
NMA1	1	1	0	1
ADI1	1	1	0	0
PLB2	1	1	0	0
NUP145	1	0	0	0
SFT2	1	1	0	0
ECM21	1	1	1	0
RTG3	1	0	0	0
MIX23	1	1	0	0
YUH1	1	1	0	0
BNA4	1	0	0	0
YKL033W	1	1	1	0
GAD1	1	1	1	1
TMA19	1	1	1	1
SAR1	1	1	1	1
COQ1	1	0	0	0
SIT4	1	1	1	1
PDH1	1	1	0	0
ERG1	1	1	0	0
GSH1	1	1	0	0
EUG1	1	1	0	0
FPR2	1	1	0	0
PDB1	1	1	1	0
EFB1	1	1	1	1
VMA8	1	1	1	1
IES6	1	0	0	0
FRD1	1	1	0	0
YML082W	1	1	0	0
ADE13	1	1	1	1
ARE2	1	0	0	0
COP1	1	1	1	1
POC4	1	1	0	0
VMA2	1	1	1	1
MSD1	1	1	0	0
ERG7	1	0	0	0
SAG1	1	0	0	0
BPT1	1	0	0	0
LSM5	1	0	0	0
RPO41	1	0	0	0
VFA1	1	0	0	0
YER134C	1	1	0	0
COX15	1	0	0	0
DDI1	1	1	0	0
RTR1	1	1	0	0
NAS2	1	0	0	0
EPS1	1	0	0	0
DOT5	1	1	0	0
CFD1	1	0	0	0
COY1	1	1	0	0
LOT5	1	0	0	0
VPS29	1	1	0	0
TDA3	1	1	1	1
OSH7	1	1	1	1
HSE1	1	1	0	0
SNC1	1	0	0	0
SAM4	1	1	0	0
ICS2	1	0	0	0
APD1	1	1	1	1
SEC16	1	1	0	0
NUM1	1	1	0	0
UTP25	1	1	0	0
GYL1	1	1	0	0
MDV1	1	0	0	0
ALY2	1	1	0	0
SEH1	1	1	0	0
PAN2	1	1	0	0
YPT1	1	1	0	1
RAS2	1	1	0	0
HSP26	1	1	1	1
ATP2	1	1	1	1
UGP1	1	1	1	1
NFU1	1	1	0	0
RGT1	1	0	0	0
MRS6	1	1	1	0
SSO1	1	0	0	0
EIS1	1	1	1	1
UBC13	1	1	0	0
LSM6	1	1	0	0
YIM1	1	1	0	0
GLO2	1	1	1	1
CIA1	1	1	0	1
HEL2	0	1	0	0
ABF1	1	1	0	0
GLN1	1	1	1	1
HOM3	1	1	1	1
RPL20A|RPL20B	1	1	0	0
SDH3	1	0	0	0
[truncated: 723 more rows]

## Sheet: Supplementary Fig. 6C
gene_name	pulldown heat shock Common interactor	pulldown heat shock Hsc unique interactor	pulldown heat shock Hsp unique interactor	pulldown non-heat shock Common interactor	pulldown non-heat shock Hsc unique interactor	pulldown non-heat shock Hsp unique interactor
ABP1	1	0	0	1	0	0
ACC1	0	0	1	0	0	0
ACO1	1	0	0	1	0	0
ACS1	0	0	0	0	0	1
ACS2	1	0	0	1	0	0
ACT1	1	0	0	1	0	0
ADD66	0	0	0	0	1	0
ADE1	1	0	0	1	0	0
ADE12	1	0	0	1	0	0
ADE13	1	0	0	1	0	0
ADE16	0	0	0	0	0	0
ADE17	0	0	0	0	1	0
ADE2	0	0	0	1	0	0
ADE3	1	0	0	0	0	0
ADE4	0	0	1	0	1	0
ADE5	1	0	0	1	0	0
ADE6	1	0	0	0	0	0
ADE8	0	0	0	1	0	0
ADH1	0	0	1	1	0	0
ADH3	1	0	0	1	0	0
ADK1	1	0	0	0	0	0
ADO1	1	0	0	1	0	0
AHA1	1	0	0	1	0	0
AHP1	1	0	0	1	0	0
AIM2	0	0	0	0	1	0
AIM45	1	0	0	0	0	0
AIM9	1	0	0	1	0	0
AKL1	0	0	0	0	0	0
ALA1	1	0	0	1	0	0
ALD3	0	0	0	1	0	0
ALD4	0	0	0	0	0	0
ALD6	1	0	0	1	0	0
ALF1	0	0	0	0	1	0
AMD1	0	0	0	0	0	0
APA1	1	0	0	1	0	0
APD1	0	0	0	0	0	0
APE1	0	0	0	0	0	0
APL5	0	0	0	0	0	0
APL6	0	0	0	0	0	0
APM3	0	0	0	0	0	0
APT1	1	0	0	1	0	0
ARA1	1	0	0	0	0	0
ARB1	0	0	0	1	0	0
ARC1	1	0	0	1	0	0
ARC35	0	0	0	1	0	0
ARC40	1	0	0	0	0	1
ARF1	0	0	0	1	0	0
ARI1	0	0	0	1	0	0
ARL1	0	0	0	1	0	0
ARO1	0	0	0	0	0	0
ARO10	1	0	0	0	0	0
ARO2	0	0	0	0	0	0
ARO4	0	0	0	1	0	0
ARO8	1	0	0	1	0	0
ARP2	1	0	0	1	0	0
ARP3	1	0	0	1	0	0
ASC1	1	0	0	1	0	0
ASN1	0	0	0	0	0	0
ASN2	0	0	0	0	0	0
ASP1	0	0	0	0	0	0
ATG4	0	0	0	0	0	0
ATP1	1	0	0	1	0	0
ATP2	1	0	0	1	0	0
ATP3	0	0	0	1	0	0
AYR1	0	0	0	1	0	0
BBC1	0	0	0	0	0	0
BCH1	0	0	0	1	0	0
BCY1	0	0	0	1	0	0
BDH1	0	0	1	1	0	0
BEM2	0	0	0	0	0	0
BMH1	0	0	0	0	0	0
BMH2	0	0	0	0	0	0
BNA1	0	0	0	0	0	0
BNA6	0	0	0	0	0	0
BUD14	0	0	0	0	0	0
CAB3	0	0	0	0	0	0
CAF20	0	0	0	0	0	0
CAM1	1	0	0	1	0	0
CAP1	1	0	0	0	0	0
CAP2	1	0	0	0	0	0
CAR1	0	1	0	0	0	0
CAR2	1	0	0	0	0	0
CBR1	0	0	0	1	0	0
CCS1	0	0	0	1	0	0
CCT2	1	0	0	1	0	0
CCT3	1	0	0	1	0	0
CCT4	1	0	0	1	0	0
CCT5	1	0	0	1	0	0
CCT6	1	0	0	1	0	0
CCT7	1	0	0	0	1	0
CCT8	1	0	0	1	0	0
CDC10	1	0	0	1	0	0
CDC19	1	0	0	1	0	0
CDC25	0	0	0	0	0	0
CDC28	0	0	0	1	0	0
CDC3	0	0	0	0	1	0
CDC33	0	0	0	0	0	0
CDC37	1	0	0	1	0	0
CDC48	1	0	0	1	0	0
CDC53	0	0	0	0	0	0
CDC60	1	0	0	1	0	0
CDC73	0	0	0	0	0	0
CGI121	0	0	0	0	0	0
CHA1	0	0	0	1	0	0
CHC1	1	0	0	1	0	0
CIA1	0	0	0	0	0	0
CIN1	0	0	0	0	1	0
CIT1	0	0	0	0	0	0
CKA1	0	0	0	0	0	0
CKA2	0	0	0	0	0	0
CKB1	0	0	0	0	0	0
CKB2	0	0	0	0	0	0
CLU1	1	0	0	0	0	0
CMK2	0	0	0	1	0	0
CMP2	0	0	1	0	0	0
COF1	1	0	0	0	0	0
COP1	0	0	1	0	0	0
COR1	0	0	1	1	0	0
CPA2	1	0	0	1	0	0
CPR1	1	0	0	1	0	0
CPR6	1	0	0	1	0	0
CPS1	0	0	0	0	0	0
CRM1	1	0	0	1	0	0
CTF4	0	0	0	0	0	0
CTR9	0	0	0	0	0	0
CTT1	0	0	0	1	0	0
CYR1	0	0	0	0	0	0
CYS3	1	0	0	0	0	0
CYS4	1	0	0	1	0	0
DAK1	1	0	0	1	0	0
DBP5	0	0	0	1	0	0
DCP2	0	0	1	0	0	0
DCS1	1	0	0	1	0	0
DED1	0	0	0	1	0	0
DED81	1	0	0	0	0	0
DET1	0	0	0	0	0	0
DHH1	0	0	0	1	0	0
DNM1	0	0	0	1	0	0
DPM1	0	0	0	1	0	0
DPS1	1	0	0	1	0	0
DRE2	0	0	0	0	0	0
DUG1	1	0	0	0	0	0
DYS1	0	0	0	0	1	0
ECM14	0	0	0	0	0	0
ECM21	0	0	0	0	0	0
ECM29	0	0	0	1	0	0
EDE1	0	0	0	0	0	0
EFB1	1	0	0	1	0	0
EFM5	0	0	0	0	0	0
EFT1	1	0	0	0	1	0
EIS1	0	0	0	0	0	0
ELF1	0	0	0	0	0	0
ELP3	0	0	0	0	0	0
EMI2	0	0	0	0	0	0
EMP47	0	1	0	0	0	0
ENO1	1	0	0	1	0	0
ENO2	1	0	0	1	0	0
ERG10	1	0	0	1	0	0
ERG13	1	0	0	1	0	0
ERG20	1	0	0	1	0	0
ERG26	0	0	0	1	0	0
ERG6	0	0	0	1	0	0
ERG9	0	0	0	1	0	0
ESC1	0	0	0	0	0	0
ETT1	0	0	0	1	0	0
FAA1	1	0	0	1	0	0
FAA4	1	0	0	1	0	0
FAS1	1	0	0	1	0	0
FAS2	1	0	0	1	0	0
FBA1	1	0	0	1	0	0
FIP1	0	0	0	0	0	0
FLC3	0	0	0	0	0	0
FOL2	0	0	0	0	0	0
FPR1	1	0	0	1	0	0
FPR3	0	0	0	0	0	0
FPR4	0	0	0	0	0	0
FRA1	0	0	0	1	0	0
FRS1	1	0	0	1	0	0
FRS2	1	0	0	0	0	0
FUM1	1	0	0	0	0	1
FUN12	1	0	0	0	0	0
FYV10	0	0	0	0	0	0
FYV8	0	0	0	0	0	0
GAD1	0	0	0	0	0	0
GAL83	0	0	0	0	0	0
GCD1	0	0	0	0	0	0
GCD11	0	0	1	0	0	0
GCD2	0	0	0	0	0	0
GCD6	0	0	0	0	0	0
GCD7	0	0	0	0	0	0
GCN1	0	0	0	1	0	0
GCN20	1	0	0	0	0	0
GCN3	0	0	0	0	0	0
GDH1	1	0	0	0	0	0
GDH2	0	1	0	0	0	1
GET3	1	0	0	1	0	0
GFA1	0	0	0	0	0	0
GGA2	0	0	0	1	0	0
GID8	0	0	0	0	0	0
GIR2	1	0	0	0	0	0
GIS2	1	0	0	1	0	0
GIS4	0	0	0	0	0	0
GLC7	0	0	0	0	0	0
GLK1	1	0	0	1	0	0
GLN1	0	0	1	0	0	0
GLN4	1	0	0	0	0	0
GLO2	0	0	0	0	0	0
GND1	1	0	0	0	0	0
GND2	0	0	0	0	0	0
GPD1	1	0	0	1	0	0
GPD2	0	1	0	0	0	0
GPH1	0	0	0	0	0	1
GPM1	1	0	0	1	0	0
GPP1	1	0	0	1	0	0
GPX2	0	0	0	1	0	0
GRE2	1	0	0	1	0	0
GRS1	1	0	0	1	0	0
GRX2	0	0	0	1	0	0
GRX3	0	0	0	1	0	0
GRX4	1	0	0	0	0	0
GSF2	0	0	0	1	0	0
GSY1	0	0	0	0	0	0
GSY2	0	0	0	0	0	0
GUA1	1	0	0	0	0	1
GUS1	1	0	0	1	0	0
GVP36	1	0	0	1	0	0
HAT2	0	0	0	1	0	0
HBT1	0	0	0	0	0	0
HCH1	1	0	0	1	0	0
HEM15	0	0	0	1	0	0
HEM2	0	0	0	1	0	0
HFD1	0	0	0	1	0	0
HHF1	1	0	0	0	0	0
HIS1	1	0	0	0	0	0
HIS3	0	0	0	0	0	0
HIS4	0	0	0	0	0	0
HIS5	1	0	0	1	0	0
HOG1	0	0	0	1	0	0
HOM2	1	0	0	1	0	0
HOM3	1	0	0	1	0	0
HOM6	1	0	0	1	0	0
HRK1	0	0	0	0	0	0
HRR25	0	0	0	0	0	0
HSC82	0	0	0	0	0	0
HSP104	1	0	0	1	0	0
HSP12	1	0	0	1	0	0
HSP26	1	0	0	1	0	0
HSP42	0	1	0	0	0	0
HSP60	0	0	0	0	0	0
HSP78	1	0	0	1	0	0
HSP82	0	0	0	0	0	0
HTS1	1	0	0	1	0	0
HXK1	1	0	0	1	0	0
HXK2	1	0	0	1	0	0
HYP2	0	0	0	0	1	0
HYR1	0	0	0	1	0	0
IDH1	1	0	0	1	0	0
IDH2	1	0	0	1	0	0
IDI1	0	0	0	0	0	0
IDP1	0	0	0	0	1	0
IKI3	1	0	0	0	0	0
ILS1	0	0	1	0	0	0
ILV2	1	0	0	0	0	0
ILV3	1	0	0	0	0	0
ILV5	1	0	0	1	0	0
ILV6	1	0	0	0	0	0
IMD3	0	0	0	0	1	0
IML2	0	0	0	1	0	0
IPP1	1	0	0	1	0	0
IRC24	0	0	0	1	0	0
IST2	0	1	0	0	0	0
IVY1	0	0	0	0	0	0
JSN1	0	0	0	0	0	0
KAP104	0	0	0	1	0	0
KAP123	1	0	0	1	0	0
KAP95	0	0	0	1	0	0
KAR2	0	0	0	0	0	0
KEL1	0	0	0	0	0	0
KES1	1	0	0	1	0	0
KRS1	0	0	0	0	0	1
KSP1	0	0	0	0	0	0
KTR1	0	0	0	1	0	0
LEU1	1	0	0	0	0	0
LEU2	1	0	0	1	0	0
LEU4	1	0	0	1	0	0
LSB5	0	0	0	0	0	0
LSP1	0	0	0	0	0	0
LTP1	0	0	0	0	1	0
LYS12	1	0	0	1	0	0
LYS21	0	0	0	1	0	0
MBF1	1	0	0	0	0	0
MBR1	0	0	0	0	0	0
MCK1	1	0	0	1	0	0
MCM7	0	0	0	1	0	0
MDH1	0	0	0	0	0	1
MDH2	0	0	0	0	0	1
MDS3	0	0	0	0	0	0
MES1	1	0	0	1	0	0
MET12	0	0	0	0	0	0
MET13	0	0	0	0	0	0
MET17	1	0	0	1	0	0
MET6	0	0	0	1	0	0
MHP1	0	0	0	0	0	0
MIR1	0	0	0	1	0	0
MIS1	1	0	0	0	0	0
MLS1	0	0	0	0	0	1
MPD2	0	0	0	1	0	0
MPM1	0	0	0	1	0	0
MRI1	0	0	0	1	0	0
MRP8	0	0	0	0	0	0
MRS6	0	0	0	1	0	0
MTC1	1	0	0	0	0	1
MTD1	1	0	0	1	0	0
MTR4	0	0	0	1	0	0
MXR1	0	0	0	0	0	1
MYO2	0	0	0	1	0	0
NAP1	1	0	0	1	0	0
NAT1	0	0	0	0	0	0
NBP2	0	0	0	0	0	0
NBP35	0	0	0	1	0	0
NCP1	0	0	0	1	0	0
NDE1	0	0	0	1	0	0
NET1	0	1	0	0	0	0
NEW1	1	0	0	1	0	0
NHA1	0	0	0	0	0	0
NIP1	0	1	0	0	0	0
NMA1	0	0	0	0	0	0
NMA2	0	1	0	0	0	0
NPA3	0	0	0	1	0	0
NPL3	0	0	0	0	0	0
NQM1	0	0	0	1	0	0
NSR1	0	1	0	0	0	0
NTH1	0	0	1	1	0	0
NUP159	0	0	0	0	0	0
NUP2	1	0	0	0	0	0
OLA1	0	0	0	1	0	0
OM45	0	0	0	1	0	0
OSH7	0	0	0	0	0	0
OYE2	1	0	0	0	0	0
PAA1	1	0	0	1	0	0
PAB1	0	1	0	0	0	0
PAF1	0	0	0	0	0	0
PAH1	0	0	0	0	0	0
PAP1	0	0	0	0	0	1
PBY1	0	0	0	0	0	0
PCD1	0	0	0	0	0	0
PCK1	0	0	0	0	0	1
PCM1	1	0	0	0	0	0
PDA1	0	0	0	1	0	0
PDB1	0	0	0	1	0	0
PDC1	1	0	0	1	0	0
PDI1	0	0	0	0	0	0
PEP4	0	0	0	1	0	0
PET9	1	0	0	1	0	0
PFK1	1	0	0	0	0	0
PFK2	1	0	0	0	0	0
PGA3	0	0	0	1	0	0
PGI1	1	0	0	1	0	0
PGK1	1	0	0	1	0	0
PGM2	1	0	0	1	0	0
PHA2	0	0	0	0	0	0
PHO81	0	0	0	0	0	0
PHO85	0	0	0	1	0	0
PHO88	0	0	0	1	0	0
PIL1	1	0	0	1	0	0
PIM1	0	0	0	1	0	0
PMA1	0	0	0	0	0	0
PNC1	0	1	0	0	0	0
POB3	0	0	0	0	0	0
POL30	0	0	0	1	0	0
POR1	1	0	0	1	0	0
PPN1	0	0	0	0	0	0
PPT1	0	0	0	1	0	0
PRB1	1	0	0	0	0	1
PRE1	0	0	0	0	0	0
PRE10	0	0	0	0	0	0
PRE2	0	0	0	0	0	0
PRE3	0	0	0	0	0	0
PRE4	0	0	0	0	0	0
PRE5	0	0	0	0	0	0
PRE6	0	0	0	0	0	0
PRE7	0	0	0	0	0	0
PRE8	0	0	0	0	0	0
PRE9	0	0	0	0	0	0
PRM15	0	0	0	1	0	0
PRO2	1	0	0	1	0	0
PRO3	1	0	0	1	0	0
PRS1	0	0	0	0	0	0
PRS2	0	0	0	0	0	0
PRS3	0	0	0	0	0	0
PRS5	0	0	0	0	0	0
PRT1	0	0	1	0	0	0
PSA1	1	0	0	1	0	0
PSE1	0	0	0	1	0	0
PSK1	0	0	0	0	0	0
PST2	0	0	0	1	0	0
PTC3	1	0	0	0	0	0
PUB1	1	0	0	1	0	0
PUF3	0	0	0	0	0	0
PUP1	0	0	0	0	0	0
PUP2	0	0	0	0	0	0
PUP3	0	0	0	0	0	0
PYC2	1	0	0	1	0	0
QCR2	1	0	0	1	0	0
RAM2	0	0	0	0	0	0
RBG2	1	0	0	1	0	0
RCK2	0	0	0	0	0	0
RCN2	0	0	0	1	0	0
REG1	0	0	0	0	0	0
RET2	0	0	1	1	0	0
RET3	0	0	0	1	0	0
RFA1	1	0	0	1	0	0
RFA2	1	0	0	0	0	0
RGD1	0	0	0	0	0	0
RGI1	0	1	0	0	0	0
RIM15	0	0	0	0	0	0
RNA1	0	0	0	1	0	0
RNR1	0	0	1	0	1	0
RNR2	1	0	0	1	0	0
RNR4	1	0	0	1	0	0
ROY1	0	0	0	0	0	0
RPA135	0	0	0	0	0	0
RPA190	0	0	0	0	0	0
RPA43	0	0	0	0	0	0
RPB2	0	0	0	0	0	0
RPC40	0	0	0	0	0	1
RPG1	1	0	0	0	0	0
RPL11A|RPL11B	0	0	0	0	1	0
RPL1A|RPL1B	1	0	0	0	1	0
RPL23A|RPL23B	0	0	0	1	0	0
RPL30	1	0	0	0	0	0
RPL4A|RPL4B	0	0	0	0	1	0
RPL5	0	0	0	0	1	0
RPL9A	0	0	0	0	1	0
RPN1	1	0	0	1	0	0
RPN10	0	0	0	1	0	0
RPN11	0	1	0	0	0	0
RPN13	1	0	0	0	0	0
RPN2	0	0	0	0	1	0
RPN3	1	0	0	1	0	0
RPN5	0	1	0	1	0	0
RPN6	1	0	0	1	0	0
RPN7	1	0	0	1	0	0
RPN8	1	0	0	1	0	0
RPN9	1	0	0	0	0	0
RPO21	0	0	0	0	0	0
RPO26	0	0	0	0	0	0
RPP0	1	0	0	1	0	0
RPS10B|RPS10A	0	0	0	1	0	0
RPS12	1	0	0	1	0	0
RPS14A|RPS14B	0	0	0	1	0	0
RPS16A|RPS16B	1	0	0	0	0	0
RPS18A|RPS18B	0	0	1	0	1	0
RPS20	1	0	0	1	0	0
RPS22A|RPS22B	0	0	0	0	0	0
RPS27A|RPS27B	1	0	0	0	0	0
RPS3	1	0	0	1	0	0
RPS5	0	0	0	0	1	0
RPT1	0	1	0	1	0	0
RPT2	0	1	0	1	0	0
RPT3	0	0	0	1	0	0
RPT4	0	0	0	1	0	0
RPT5	0	0	0	1	0	0
RPT6	1	0	0	0	1	0
RQC2	1	0	0	0	0	0
RRB1	0	0	0	0	0	0
RSP5	0	1	0	0	0	0
RTG2	0	0	0	0	0	0
RTN1	0	0	0	1	0	0
RTN2	0	0	0	1	0	0
RTT106	0	0	0	0	0	0
RUP1	0	0	0	0	0	0
RVB1	1	0	0	1	0	0
RVB2	1	0	0	1	0	0
RVS161	1	0	0	1	0	0
RVS167	1	0	0	1	0	0
SAC1	0	0	0	1	0	0
SAC6	1	0	0	1	0	0
SAH1	1	0	0	1	0	0
SAM1	0	0	1	1	0	0
SAP155	0	0	0	0	0	0
SAP185	0	0	0	0	0	0
SAP190	0	0	0	0	0	0
SAR1	1	0	0	1	0	0
SBA1	1	0	0	1	0	0
SCH9	0	0	0	0	0	0
SCL1	0	0	0	0	0	0
SCP160	1	0	0	0	0	0
SCS2	1	0	0	1	0	0
SDH1	0	0	0	0	0	1
SDH2	0	0	0	0	0	1
SDS22	0	1	0	0	0	0
SDS23	0	0	0	0	0	1
SDS24	0	0	1	1	0	0
SEC13	1	0	0	1	0	0
SEC17	0	0	0	1	0	0
SEC18	0	0	0	1	0	0
SEC2	0	0	0	0	0	0
SEC21	1	0	0	1	0	0
SEC23	1	0	0	0	0	1
SEC24	0	0	0	1	0	0
SEC26	1	0	0	0	1	0
SEC27	1	0	0	1	0	0
SEC28	0	0	0	1	0	0
SEC31	1	0	0	1	0	0
SEC4	0	0	0	1	0	0
SEC53	1	0	0	1	0	0
SEC7	0	0	0	0	0	0
SEG2	0	1	0	0	0	0
SER1	0	0	0	1	0	0
SER3	0	1	0	0	0	0
SES1	1	0	0	1	0	0
SFB3	0	0	0	0	0	0
SGT1	0	0	0	1	0	0
SGT2	1	0	0	0	0	0
SHM1	0	0	0	0	0	0
SHM2	0	1	0	0	0	0
SIN3	0	0	0	0	0	0
SIP2	0	0	0	0	0	0
SIS1	1	0	0	1	0	0
SIT4	0	0	0	0	0	0
SKP1	0	1	0	0	0	1
SKY1	0	0	0	0	0	0
SLA1	0	0	0	0	0	0
SLA2	0	0	0	0	0	0
SLY1	0	0	0	1	0	0
SNF1	0	0	0	0	0	0
SNF4	0	0	0	0	0	0
SNX41	0	0	0	0	0	0
SOD1	1	0	0	0	0	0
SOL1	0	0	0	0	0	0
SOL2	0	0	0	0	0	0
SOL4	0	1	0	0	0	1
SPA2	0	1	0	0	0	0
SPF1	0	0	0	1	0	0
SPP381	0	0	0	0	0	0
SPT16	0	0	0	0	0	0
SPT6	0	0	1	0	0	0
SRO9	0	0	0	0	0	0
SRP1	1	0	0	1	0	0
SRP40	0	0	0	0	0	0
SRV2	1	0	0	0	0	0
SSA1	1	0	0	1	0	0
SSA2	1	0	0	1	0	0
SSA4	1	0	0	1	0	0
SSB1	1	0	0	0	0	0
SSC1	1	0	0	1	0	0
SSD1	0	0	0	0	0	0
SSE1	1	0	0	1	0	0
SSE2	1	0	0	1	0	0
SSP120	0	1	0	0	1	0
SSZ1	1	0	0	1	0	0
STE23	0	0	0	0	0	0
STI1	1	0	0	1	0	0
SUB2	1	0	0	1	0	0
SUI2	1	0	0	0	1	0
SUI3	0	0	1	0	0	0
SUP35	1	0	0	1	0	0
SUP45	1	0	0	1	0	0
SVF1	0	0	0	0	0	0
SWH1	0	0	0	0	0	0
SXM1	1	0	0	1	0	0
TAL1	1	0	0	1	0	0
TCP1	1	0	0	0	1	0
TDA1	0	0	0	0	0	0
TDA3	0	1	0	0	0	0
TDH1	0	0	0	1	0	0
TDH3	1	0	0	1	0	0
TEF1	1	0	0	1	0	0
TEF4	1	0	0	1	0	0
THR4	1	0	0	0	0	0
THS1	1	0	0	1	0	0
TIF1	1	0	0	1	0	0
TIF11	0	0	0	0	0	0
TIF3	1	0	0	0	0	0
TIF34	1	0	0	0	0	1
TIF5	0	1	0	0	0	0
TKL1	1	0	0	1	0	0
TMA19	1	0	0	1	0	0
TOM1	0	0	0	0	0	0
TOM40	0	0	0	1	0	0
TPI1	1	0	0	1	0	0
TPS1	1	0	0	1	0	0
TPS2	1	0	0	0	0	1
TPS3	1	0	0	0	1	0
TRP2	1	0	0	1	0	0
TRP3	1	0	0	1	0	0
TRP5	1	0	0	1	0	0
TRR1	0	0	0	0	0	0
TRX1	0	0	0	1	0	0
TRX2	0	0	0	1	0	0
TSA1	1	0	0	1	0	0
TSA2	0	0	0	1	0	0
TSL1	1	0	0	0	0	1
TUB1	0	0	0	0	1	0
TUB2	0	0	0	1	0	0
TUB3	0	0	0	0	1	0
TUF1	1	0	0	1	0	0
TYS1	1	0	0	0	0	0
UBA1	1	0	0	1	0	0
UBA4	0	0	0	0	1	0
UBC4	1	0	0	1	0	0
UBC8	0	0	0	0	0	1
UBP1	0	0	0	0	0	0
UBP12	0	0	0	0	0	0
UBP13	0	0	0	0	1	0
UBP15	0	0	0	0	0	0
UBP2	0	0	0	0	0	0
UBP6	1	0	0	1	0	0
UFD2	0	0	0	1	0	0
UFD4	0	0	0	0	0	0
UGA1	0	1	0	0	0	0
UGP1	0	0	0	0	0	0
URA2	1	0	0	0	1	0
URA7	1	0	0	1	0	0
URA8	1	0	0	0	1	0
URE2	0	0	0	0	0	0
UTR1	0	0	0	0	0	0
VAC8	0	0	0	1	0	0
VAS1	1	0	0	1	0	0
VID27	0	0	0	0	0	0
VID30	0	0	0	0	0	0
VIP1	1	0	0	0	1	0
VMA1	1	0	0	1	0	0
VMA13	1	0	0	1	0	0
VMA2	1	0	0	1	0	0
VMA4	1	0	0	0	0	0
VMA5	1	0	0	1	0	0
VMA8	1	0	0	1	0	0
VPS1	1	0	0	1	0	0
VPS4	0	0	0	1	0	0
VPS75	0	0	0	0	0	0
WTM1	1	0	0	1	0	0
YAT1	0	0	0	0	0	0
YAT2	0	0	0	0	0	0
YBR053C	1	0	0	1	0	0
YBR139W	0	0	0	1	0	0
YBR225W	0	0	0	0	0	0
YCK2	0	0	0	0	0	0
YDJ1	1	0	0	1	0	0
YDR341C	1	0	0	1	0	0
YDR391C	0	0	0	1	0	0
YEF3	1	0	0	0	1	0
YER079W	0	0	0	0	0	0
YET1	0	0	0	1	0	0
YGR017W	0	0	0	0	0	0
YGR130C	0	0	0	0	0	0
YGR250C	0	0	0	0	0	0
YHB1	1	0	0	1	0	0
YHR020W	1	0	0	1	0	0
YIR035C	0	0	0	1	0	0
YJR096W	0	1	0	1	0	0
YJU3	0	0	0	1	0	0
YKL033W	0	0	0	1	0	0
YKR018C	0	0	0	1	0	0
YKT6	1	0	0	1	0	0
YMR102C	0	0	0	0	0	0
YMR178W	1	0	0	1	0	0
YMR196W	0	0	0	0	0	0
YMR226C	1	0	0	1	0	0
YNL010W	1	0	0	1	0	0
YNL134C	1	0	0	0	0	0
YOL087C	0	0	0	0	0	0
YOL098C	0	0	0	1	0	0
YOP1	0	0	0	1	0	0
YOR131C	0	0	0	1	0	0
YPI1	0	0	0	0	0	0
YPK1	0	0	0	1	0	0
YPL225W	1	0	0	1	0	0
YPL260W	0	1	0	0	0	0
YPR127W	1	0	0	1	0	0
YPR148C	1	0	0	0	0	0
YPT1	0	1	0	0	0	0
YPT52	1	0	0	1	0	0
YRB1	1	0	0	1	0	0
ZPR1	1	0	0	1	0	0
ZTA1	0	0	0	0	0	1
ZUO1	1	0	0	0	0	0

## Sheet: Supplementary Fig. 7
gene_name	protein_id	description	logFC	comparison	sample	pvalue	fdr	hit_annotation
LEU2	P04173	3-isopropylmalate dehydrogenase OS=Saccharomyces cerevisiae (strain ATCC 204508 / S288c) GN=LEU2 PE=1 SV=4	3.00481	Hsc_GFP - Hsc	lysate non-heat shock	8.74158e-16	2.28155e-12	hit
HIS3	P06633	Imidazoleglycerol-phosphate dehydratase OS=Saccharomyces cerevisiae (strain ATCC 204508 / S288c) GN=HIS3 PE=1 SV=2	-3.48744	Hsc_GFP - Hsc	lysate non-heat shock	2.3833e-15	3.11021e-12	hit
NDE2	Q07500	External NADH-ubiquinone oxidoreductase 2, mitochondrial OS=Saccharomyces cerevisiae (strain ATCC 204508 / S288c) GN=NDE2 PE=1 SV=1	-2.21667	Hsc_GFP - Hsc	lysate non-heat shock	5.89782e-15	5.1311e-12	hit
CIT2	P08679	Citrate synthase, peroxisomal OS=Saccharomyces cerevisiae (strain ATCC 204508 / S288c) GN=CIT2 PE=1 SV=1	-2.38894	Hsc_GFP - Hsc	lysate non-heat shock	1.80297e-14	1.17644e-11	hit
FBP1	P09201	Fructose-1,6-bisphosphatase OS=Saccharomyces cerevisiae (strain ATCC 204508 / S288c) GN=FBP1 PE=1 SV=2	-2.59251	Hsc_GFP - Hsc	lysate non-heat shock	2.21193e-13	1.15463e-10	hit
PUT1	P09368	Proline dehydrogenase, mitochondrial OS=Saccharomyces cerevisiae (strain ATCC 204508 / S288c) GN=PUT1 PE=1 SV=2	-1.63465	Hsc_GFP - Hsc	lysate non-heat shock	6.47793e-13	2.8179e-10	hit
RNR3	P21672	Ribonucleoside-diphosphate reductase large chain 2 OS=Saccharomyces cerevisiae (strain ATCC 204508 / S288c) GN=RNR3 PE=1 SV=4	2.30626	Hsc_GFP - Hsc	lysate non-heat shock	1.25395e-12	4.67544e-10	hit
NCE103	P53615	Carbonic anhydrase OS=Saccharomyces cerevisiae (strain ATCC 204508 / S288c) GN=NCE103 PE=1 SV=1	-1.47222	Hsc_GFP - Hsc	lysate non-heat shock	1.76827e-12	5.76899e-10	hit
PCK1	P10963	Phosphoenolpyruvate carboxykinase [ATP] OS=Saccharomyces cerevisiae (strain ATCC 204508 / S288c) GN=PCK1 PE=1 SV=2	-2.73498	Hsc_GFP - Hsc	lysate non-heat shock	3.09535e-12	8.97651e-10	hit
ACS1	Q01574	Acetyl-coenzyme A synthetase 1 OS=Saccharomyces cerevisiae (strain ATCC 204508 / S288c) GN=ACS1 PE=1 SV=2	-2.46218	Hsc_GFP - Hsc	lysate non-heat shock	4.34667e-12	1.06125e-09	hit
YAT1	P80235	Putative mitochondrial carnitine O-acetyltransferase OS=Saccharomyces cerevisiae (strain ATCC 204508 / S288c) GN=YAT1 PE=1 SV=2	-2.25361	Hsc_GFP - Hsc	lysate non-heat shock	4.4727e-12	1.06125e-09	hit
NDI1	P32340	Rotenone-insensitive NADH-ubiquinone oxidoreductase, mitochondrial OS=Saccharomyces cerevisiae (strain ATCC 204508 / S288c) GN=NDI1 PE=1 SV=1	-1.24483	Hsc_GFP - Hsc	lysate non-heat shock	6.23365e-12	1.35582e-09	hit
SCP160	P06105	Protein SCP160 OS=Saccharomyces cerevisiae (strain ATCC 204508 / S288c) GN=SCP160 PE=1 SV=3	-1.13722	Hsc_GFP - Hsc	lysate non-heat shock	1.07745e-11	2.16319e-09	hit
YAT2	P40017	Carnitine O-acetyltransferase YAT2 OS=Saccharomyces cerevisiae (strain ATCC 204508 / S288c) GN=YAT2 PE=1 SV=1	-1.99667	Hsc_GFP - Hsc	lysate non-heat shock	1.19936e-11	2.18915e-09	hit
ICL1	P28240	Isocitrate lyase OS=Saccharomyces cerevisiae (strain ATCC 204508 / S288c) GN=ICL1 PE=1 SV=1	-2.60946	Hsc_GFP - Hsc	lysate non-heat shock	1.27254e-11	2.18915e-09	hit
RAD51	P25454	DNA repair protein RAD51 OS=Saccharomyces cerevisiae (strain ATCC 204508 / S288c) GN=RAD51 PE=1 SV=1	1.05148	Hsc_GFP - Hsc	lysate non-heat shock	1.41209e-11	2.18915e-09	hit
SDH1	Q00711	Succinate dehydrogenase [ubiquinone] flavoprotein subunit, mitochondrial OS=Saccharomyces cerevisiae (strain ATCC 204508 / S288c) GN=SDH1 PE=1 SV=1	-1.06946	Hsc_GFP - Hsc	lysate non-heat shock	1.54292e-11	2.18915e-09	hit
JEN1	P36035	Carboxylic acid transporter protein homolog OS=Saccharomyces cerevisiae (strain ATCC 204508 / S288c) GN=JEN1 PE=1 SV=1	-2.06766	Hsc_GFP - Hsc	lysate non-heat shock	1.54784e-11	2.18915e-09	hit
MIS1	P09440	C-1-tetrahydrofolate synthase, mitochondrial OS=Saccharomyces cerevisiae (strain ATCC 204508 / S288c) GN=MIS1 PE=1 SV=1	-1.03487	Hsc_GFP - Hsc	lysate non-heat shock	1.59364e-11	2.18915e-09	hit
REG2	P38232	Protein REG2 OS=Saccharomyces cerevisiae (strain ATCC 204508 / S288c) GN=REG2 PE=4 SV=1	-1.47827	Hsc_GFP - Hsc	lysate non-heat shock	2.30287e-11	2.96792e-09	hit
SFC1	P33303	Succinate/fumarate mitochondrial transporter OS=Saccharomyces cerevisiae (strain ATCC 204508 / S288c) GN=SFC1 PE=1 SV=2	-2.44173	Hsc_GFP - Hsc	lysate non-heat shock	2.38798e-11	2.96792e-09	hit
MDH2	P22133	Malate dehydrogenase, cytoplasmic OS=Saccharomyces cerevisiae (strain ATCC 204508 / S288c) GN=MDH2 PE=1 SV=2	-2.17474	Hsc_GFP - Hsc	lysate non-heat shock	3.00946e-11	3.57031e-09	hit
ACH1	P32316	Acetyl-CoA hydrolase OS=Saccharomyces cerevisiae (strain ATCC 204508 / S288c) GN=ACH1 PE=1 SV=2	-2.09825	Hsc_GFP - Hsc	lysate non-heat shock	3.34355e-11	3.79421e-09	hit
CRC1	Q12289	Mitochondrial carnitine carrier OS=Saccharomyces cerevisiae (strain ATCC 204508 / S288c) GN=CRC1 PE=1 SV=1	-1.80166	Hsc_GFP - Hsc	lysate non-heat shock	3.53499e-11	3.83994e-09	hit
MLS1	P30952	Malate synthase 1, glyoxysomal OS=Saccharomyces cerevisiae (strain ATCC 204508 / S288c) GN=MLS1 PE=1 SV=1	-2.35447	Hsc_GFP - Hsc	lysate non-heat shock	3.6781e-11	3.83994e-09	hit
SDH2	P21801	Succinate dehydrogenase [ubiquinone] iron-sulfur subunit, mitochondrial OS=Saccharomyces cerevisiae (strain ATCC 204508 / S288c) GN=SDH2 PE=1 SV=1	-1.24797	Hsc_GFP - Hsc	lysate non-heat shock	5.73708e-11	5.75915e-09	hit
CTA1	P15202	Peroxisomal catalase A OS=Saccharomyces cerevisiae (strain ATCC 204508 / S288c) GN=CTA1 PE=1 SV=1	-2.14548	Hsc_GFP - Hsc	lysate non-heat shock	6.9196e-11	6.68895e-09	hit
ERG1	P32476	Squalene monooxygenase OS=Saccharomyces cerevisiae (strain ATCC 204508 / S288c) GN=ERG1 PE=1 SV=2	1.13989	Hsc_GFP - Hsc	lysate non-heat shock	8.43227e-11	7.72433e-09	hit
KRE6	P32486	Beta-glucan synthesis-associated protein KRE6 OS=Saccharomyces cerevisiae (strain ATCC 204508 / S288c) GN=KRE6 PE=1 SV=2	1.49919	Hsc_GFP - Hsc	lysate non-heat shock	8.58259e-11	7.72433e-09	hit
PDH1	Q12428	Probable 2-methylcitrate dehydratase OS=Saccharomyces cerevisiae (strain ATCC 204508 / S288c) GN=PDH1 PE=1 SV=1	-1.7444	Hsc_GFP - Hsc	lysate non-heat shock	9.79795e-11	8.52421e-09	hit
PHO5	P00635	Repressible acid phosphatase OS=Saccharomyces cerevisiae (strain ATCC 204508 / S288c) GN=PHO5 PE=1 SV=2	-1.14212	Hsc_GFP - Hsc	lysate non-heat shock	1.08092e-10	9.10066e-09	hit
CAT2	P32796|P32796-2	Carnitine O-acetyltransferase, mitochondrial OS=Saccharomyces cerevisiae (strain ATCC 204508 / S288c) GN=CAT2 PE=1 SV=2|Isoform Peroxisomal of Carnitine O-acetyltransferase, mitochondrial OS=Saccharomyces cerevisiae (strain ATCC 204508 / S288c) GN=CAT2	-2.03189	Hsc_GFP - Hsc	lysate non-heat shock	1.16043e-10	9.46472e-09	hit
RGI1	P40043	Respiratory growth induced protein 1 OS=Saccharomyces cerevisiae (strain ATCC 204508 / S288c) GN=RGI1 PE=1 SV=1	-2.19351	Hsc_GFP - Hsc	lysate non-heat shock	1.30645e-10	1.01476e-08	hit
IDP2	P41939	Isocitrate dehydrogenase [NADP] cytoplasmic OS=Saccharomyces cerevisiae (strain ATCC 204508 / S288c) GN=IDP2 PE=1 SV=2	-2.18444	Hsc_GFP - Hsc	lysate non-heat shock	1.32191e-10	1.01476e-08	hit
ILV1	P00927	Threonine dehydratase, mitochondrial OS=Saccharomyces cerevisiae (strain ATCC 204508 / S288c) GN=ILV1 PE=1 SV=2	-0.812814	Hsc_GFP - Hsc	lysate non-heat shock	1.66106e-10	1.23868e-08	no hit
MDJ1	P35191	DnaJ homolog 1, mitochondrial OS=Saccharomyces cerevisiae (strain ATCC 204508 / S288c) GN=MDJ1 PE=1 SV=1	-1.23174	Hsc_GFP - Hsc	lysate non-heat shock	1.92688e-10	1.39699e-08	hit
SCS7	Q03529	Ceramide very long chain fatty acid hydroxylase SCS7 OS=Saccharomyces cerevisiae (strain ATCC 204508 / S288c) GN=SCS7 PE=1 SV=1	1.59749	Hsc_GFP - Hsc	lysate non-heat shock	2.46735e-10	1.716e-08	hit
PCS60	P38137	Peroxisomal-coenzyme A synthetase OS=Saccharomyces cerevisiae (strain ATCC 204508 / S288c) GN=PCS60 PE=1 SV=1	-1.20366	Hsc_GFP - Hsc	lysate non-heat shock	2.49839e-10	1.716e-08	hit
GLY1	P37303	Low specificity L-threonine aldolase OS=Saccharomyces cerevisiae (strain ATCC 204508 / S288c) GN=GLY1 PE=1 SV=2	1.44783	Hsc_GFP - Hsc	lysate non-heat shock	3.13973e-10	2.05023e-08	hit
HSC82	P15108	ATP-dependent molecular chaperone HSC82 OS=Saccharomyces cerevisiae (strain ATCC 204508 / S288c) GN=HSC82 PE=1 SV=4	-1.07998	Hsc_GFP - Hsc	lysate non-heat shock	3.14212e-10	2.05023e-08	hit
CTR1	P49573	Copper transport protein CTR1 OS=Saccharomyces cerevisiae (strain ATCC 204508 / S288c) GN=CTR1 PE=1 SV=1	-1.33903	Hsc_GFP - Hsc	lysate non-heat shock	3.71747e-10	2.36649e-08	hit
PYC1	P11154	Pyruvate carboxylase 1 OS=Saccharomyces cerevisiae (strain ATCC 204508 / S288c) GN=PYC1 PE=1 SV=2	-1.3335	Hsc_GFP - Hsc	lysate non-heat shock	4.07683e-10	2.53346e-08	hit
[truncated: 22,806 more rows]
